# Supplementary material for: Ancistrocladinium A Induces Apoptosis in Proteasome Inhibitor-Resistant Multiple Myeloma Cells: A Promising Therapeutic Agent Candidate
Source: Pharmaceuticals (Basel). 2023 Aug 18;16(8):1181. doi: 10.3390/ph16081181 (PMC10459547; doi:10.3390/ph16081181)
Supplement: Supplementary file 1 [file pharmaceuticals-16-01181-s001.zip]

Archive with 8 entries (6 files):
- pharmaceuticals-2534250-supplementary/
- pharmaceuticals-2534250-supplementary/supplementary_files/
- pharmaceuticals-2534250-supplementary/supplementary_files/Supplementary_Table_1_MS_proteins.xlsx
- pharmaceuticals-2534250-supplementary/supplementary_files/Supplementary_Table_2_differentially_expressed_genes.xlsx
- pharmaceuticals-2534250-supplementary/supplementary_files/Supplementary_Table_3_RNA_spliced_genes.xlsx
- pharmaceuticals-2534250-supplementary/supplementary_files/supplementary_Table_4_patients_characteristics.xlsx
- pharmaceuticals-2534250-supplementary/supplementary_files/Supplementary_Table_5_antibodies.xlsx
- pharmaceuticals-2534250-supplementary/supplementary_files/Supplementary_Figures_legends.pdf
