# Supplementary material for: Ancistrocladinium A Induces Apoptosis in Proteasome Inhibitor-Resistant Multiple Myeloma Cells: A Promising Therapeutic Agent Candidate
Source: Pharmaceuticals (Basel). 2023 Aug 18;16(8):1181. doi: 10.3390/ph16081181 (PMC10459547; doi:10.3390/ph16081181)
Supplement: Supplementary file 1 [file pharmaceuticals-16-01181-s001.zip › pharmaceuticals-2534250-supplementary/supplementary_files/Supplementary_Table_1_MS_proteins.xlsx]

## Sheet: identified_proteins
Supplementary Table 1. List of enriched proteins of 4'-biotinylated Ancistrocladinium A using MS approach
id	Protein.names	Gene.names	Number of proteins	Peptides	Proteins	Majority protein ID	median_Ancistrocladinium_A	fdr.sig.limma.Ancistrocladinium_A
906	Protein transport protein Sec16A	SEC16A	6	81	ER-golgi mRNA transport	J3KNL6	6.69622	0.01
1147	A-kinase anchor protein 8	AKAP8	2	30	RNA binding	O43823	6.63389	0.01
2193	Splicing factor 3B subunit 2	SF3B2	7	39	mRNA Splicing	Q13435	6.36871	0.01
2950	Heterogeneous nuclear ribonucleoprotein U-like protein 1	HNRNPUL1	16	37	mRNA Splicing	Q9BUJ2-2	6.13826	0.01
1271	Zinc finger Ran-binding domain-containing protein 2	ZRANB2	2	21	mRNA Splicing	O95218-2	6.06993	0.01
3266	Poly(U)-binding-splicing factor PUF60	PUF60	8	32	mRNA Splicing	Q9UHX1-2	5.42114	0.01
1223	Splicing factor 3B subunit 1	SF3B1	5	70	mRNA Splicing	O75533	5.019	0.01
2308	Splicing factor 3A subunit 1	SF3A1	5	37	mRNA Splicing	Q15459	4.82016	0.01
1884	Activated RNA polymerase II transcriptional coactivator p15	SUB1	3	19	RNA Pol2 associated	P53999	4.74767	0.01
1077	Heterogeneous nuclear ribonucleoprotein D-like	HNRNPDL	5	11	mRNA Splicing	O14979-3	4.4834	0.01
1414	U2 small nuclear ribonucleoprotein A	SNRPA1	4	17	mRNA Splicing	P09661	4.29241	0.01
1425	Splicing factor U2AF 35 kDa subunit;Splicing factor U2AF 26 kDa subunit	U2AF1;U2AF1L4	13	11	mRNA Splicing	P0DN76	4.25699	0.01
2139	Splicing factor 3A subunit 3	SF3A3	1	25	mRNA Splicing	Q12874	4.15805	0.01
1594	Splicing factor U2AF 65 kDa subunit	U2AF2	4	18	mRNA Splicing	P26368-2	4.10293	0.01
3111	Transcription and mRNA export factor ENY2	ENY2	7	7	RNA binding	Q9NPA8-2	3.98672	0.01
2315	Splicing factor 1	SF1	9	19	mRNA Splicing	Q15637-6	3.89308	0.01
2739	Far upstream element-binding protein 2	KHSRP	10	30	RNA binding	Q92945	3.79011	0.01
3366	Putative RNA-binding protein Luc7-like 2	LUC7L2	7	15	RNA binding	Q9Y383	3.76715	0.01
2512	PHD finger-like domain-containing protein 5A	PHF5A	1	6	mRNA Splicing	Q7RTV0	3.68051	0.01
930	Calcium homeostasis endoplasmic reticulum protein	CHERP	2	28	RNA binding	J3QK89	3.65935	0.01
907	Serine/arginine-rich splicing factor 2	SRSF2	4	5	mRNA Splicing	J3QL05	3.62279	0.01
3313	A-kinase anchor protein 8-like	AKAP8L	5	18	RNA binding	Q9ULX6	3.59469	0.01
1242	Survival of motor neuron-related-splicing factor 30	SMNDC1	1	7	mRNA Splicing	O75940	3.53577	0.01
1975	Small nuclear ribonucleoprotein F	SNRPF	3	4	mRNA Splicing	P62306	3.52144	0.01
3174	Gem-associated protein 8	GEMIN8	2	7	RNA binding	Q9NWZ8	3.51211	0.01
3368	Splicing factor 3B subunit 6	SF3B6	1	7	mRNA Splicing	Q9Y3B4	3.34285	0.01
1980	Small nuclear ribonucleoprotein Sm D3	SNRPD3	3	6	mRNA Splicing	P62318-2	3.31115	0.01
2696	Gem-associated protein 6	GEMIN6	3	8	RNA binding	Q8WXD5	3.30996	0.01
2306	Splicing factor 3A subunit 2	SF3A2	2	10	mRNA Splicing	Q15428	3.26755	0.02
2302	Splicing factor 3B subunit 3	SF3B3	8	55	mRNA Splicing	Q15393	3.25106	0.01
3331	Trinucleotide repeat-containing gene 6B protein	TNRC6B	4	38	RNA binding	Q9UPQ9-1	3.03555	0.01
1974	Small nuclear ribonucleoprotein E	SNRPE	2	4	mRNA Splicing	P62304	2.9946	0.01
3335	Serine/arginine repetitive matrix protein 2	SRRM2	11	33	mRNA Splicing	Q9UQ35	2.86318	0.01
1904	Protein SEC13 homolog	SEC13	6	14	ER-golgi mRNA transport	P55735	2.79625	0.01
1219	Serine/arginine-rich splicing factor 10	SRSF10	10	8	mRNA Splicing	Q5JRI1	2.7903	0.01
2633	Trinucleotide repeat-containing gene 6A protein	TNRC6A	12	35	RNA binding	Q8NDV7-6	2.73226	0.01
3017	5-3 exoribonuclease 2	XRN2	2	23	RNA binding	Q9H0D6	2.59136	0.01
519	Heterogeneous nuclear ribonucleoprotein A/B	HNRNPAB	7	13	RNA binding	D6R9P3	2.58468	0.01
2055	Serine/arginine-rich splicing factor 3	SRSF3	3	7	mRNA Splicing	P84103-2	2.53268	0.01
3261	Probable ATP-dependent RNA helicase DDX20	DDX20	3	24	nucleotide binding	Q9UHI6	2.52964	0.05
3297	Protein argonaute-2	AGO2	3	36	RNA binding	Q9UKV8	2.52441	0.01
2714	Protein FAM168A	FAM168A	3	4	DNA repair	Q92567-2	2.51649	0.05
2470	La-related protein 1	LARP1	16	36	RNA binding	Q6PKG0	2.47608	0.05
2065	Transcriptional activator protein Pur-alpha	PURA	1	8	RNA Pol2 associated	Q00577	2.39082	0.01
710	Peptidyl-prolyl cis-trans isomerase;Peptidyl-prolyl cis-trans isomerase FKBP11	FKBP11	5	4		F8VU90	2.34406	0.05
2415	Ubiquitin-associated protein 2	UBAP2	7	19	RNA binding	Q5T6F2	2.33202	0.01
1655	Heterogeneous nuclear ribonucleoprotein H3	HNRNPH3	6	12	mRNA Splicing	P31942-2	2.30138	0.01
1134	Mitotic checkpoint protein BUB3	BUB3	4	13		O43684-2	2.25828	0.01
2519	Nuclear fragile X mental retardation-interacting protein 2	NUFIP2	2	19		Q7Z417	2.22581	0.05
2338	Serine/arginine-rich splicing factor 7	SRSF7	8	10	mRNA Splicing	Q16629-4	2.22552	0.01
635	Protein arginine N-methyltransferase 1	PRMT1	14	15		E9PKG1	2.17002	0
2223	Heterogeneous nuclear ribonucleoprotein D0	HNRNPD	10	18	mRNA Splicing	Q14103-3	2.15388	0.01
124	U1 small nuclear ribonucleoprotein C	SNRPC	2	3		A0A0A0MRR7	2.09036	0.05
1363	Lupus La protein	SSB	4	19		P05455	2.06014	0.05
1406	U1 small nuclear ribonucleoprotein A	SNRPA	7	8		P09012	2.04735	0.05
2817	Far upstream element-binding protein 3	FUBP3	2	18	RNA Pol2 associated	Q96I24	2.03732	0.01
1790	Protein PRRC2A	PRRC2A	4	28		P48634	2.03626	0.05
294	Small nuclear ribonucleoprotein G;Putative small nuclear ribonucleoprotein G-like protein 15	SNRPG;SNRPGP15	4	2	mRNA Splicing	Q49AN9	2.03189	0.01
2228	Ubiquitin-associated protein 2-like	UBAP2L	2	27	RNA binding	Q14157-1	2.00211	0.01
3213	Protein RCC2	RCC2	1	19		Q9P258	1.96244	0.05
2010	Transformer-2 protein homolog beta	TRA2B	5	9	mRNA Splicing	P62995	1.92101	0.01
1840	Fragile X mental retardation syndrome-related protein 2	FXR2	2	25	RNA binding	P51116	1.8814	0.01
2631	Protein LSM14 homolog A	LSM14A	7	13	RNA binding	Q8ND56-3	1.85874	0.01
2180	Ras GTPase-activating protein-binding protein 1	G3BP1	8	22		Q13283	1.83975	0
1509	Y-box-binding protein 3	YBX3	4	16	RNA binding	P16989	1.82913	0.01
3281	Drebrin-like protein	DBNL	3	13		Q9UJU6	1.73808	0.05
744	Cleavage and polyadenylation specificity factor subunit 6	CPSF6	5	10	RNA binding	F8WJN3	1.63588	0.01
864	Splicing factor 1	SF1	1	6	mRNA Splicing	H7C0N4	1.59933	0.05
2858	Transcriptional activator protein Pur-beta	PURB	1	11		Q96QR8	1.5885	0.05
1860	Nuclear cap-binding protein subunit 2	NCBP2	6	5	mRNA Splicing	P52298	1.52223	0.02
3433	Epsin-1	EPN1	11	10		Q9Y6I3-3	1.52037	0
1636	Protein disulfide-isomerase A3	PDIA3	1	15		P30101	1.49239	0
28	Retrotransposon-derived protein PEG10	PEG10	7	13		A0A087WXK2	1.35743	0
377	Cytoplasmic polyadenylation element-binding protein 4	CPEB4	19	14		B7ZLQ8	1.32215	0.05
1921	Triosephosphate isomerase	TPI1	6	14		P60174-1	1.31557	0
600	Far upstream element-binding protein 1	FUBP1	4	13		E9PEB5	1.24968	0.05
964	Protein LSM12 homolog	LSM12	3	5		K7ELG9	1.23466	0
3411	RNA-binding protein 8A	RBM8A	3	6	RNA binding	Q9Y5S9-2	1.22731	0.02
2174	Serine/arginine-rich splicing factor 9	SRSF9	3	13		Q13242	1.19989	0.05

## Sheet: raw_data
supplementary List showing the raw data of the MS approach to identify target proteins of ancistrocladinium A
id	Protein.IDs	Majority.protein.IDs	Peptide.counts..all.	Peptide.counts..razor.unique.	Peptide.counts..unique.	Protein.names	Gene.names	Fasta.headers	median_Ancistrocladinium_A	fdr.sig.limma.Ancistrocladinium_A	GO.ID	GO.term	PFAM_acc	PFAM_de	interpro_id2	interpro_desc	interpro_short	ENSP
1366	O95218-2;O95218	O95218-2;O95218	21;21	21;21	21;21	Zinc finger Ran-binding domain-containing protein 2	ZRANB2	Isoform 2 of Zinc finger Ran-binding domain-containing protein 2 OS=Homo sapiens GN=ZRANB2;Zinc finger Ran-binding domain-containing protein 2 OS=Homo sapiens GN=ZRANB2 PE=1 SV=2	9.14883	0.01	GO:0005515;GO:0005634;GO:0005654;GO:0006397;GO:0008270;GO:0008380;GO:0044822;GO:0006396;GO:0016071;GO:0044428;GO:0031981;GO:0046914;GO:0003723;GO:0016070;GO:0010467;GO:0070013;GO:0044446;GO:0003676;GO:0046872;GO:0043170;GO:0044260;GO:0090304;GO:0043233;GO:0097159;GO:1901363;GO:0043169;GO:0006139;GO:0031974;GO:0043167;GO:0006725;GO:0034641;GO:0046483;GO:1901360;GO:0006807	protein binding;nucleus;nucleoplasm;mRNA processing;zinc ion binding;RNA splicing;poly(A) RNA binding;RNA processing;mRNA metabolic process;nuclear part;nuclear lumen;transition metal ion binding;RNA binding;RNA metabolic process;gene expression;intracellular organelle lumen;intracellular organelle part;nucleic acid binding;metal ion binding;macromolecule metabolic process;cellular macromolecule …	PF00641	Zn-finger in Ran binding protein and others	IPR017337;IPR001876	Zinc finger, RanBP2-type	Znf_RanBP2;UCP037956_Znf_RanB2	ENSP00000254821;ENSP00000359958;ENSP00000482026
2727	Q7L4I2;Q7L4I2-2;E9PI52;H0YGP9;E1B6W4	Q7L4I2;Q7L4I2-2	13;11;2;1;1	13;11;2;1;1	13;11;2;1;1	Arginine/serine-rich coiled-coil protein 2	RSRC2	Arginine/serine-rich coiled-coil protein 2 OS=Homo sapiens GN=RSRC2 PE=1 SV=1;Isoform 2 of Arginine/serine-rich coiled-coil protein 2 OS=Homo sapiens GN=RSRC2	7.96936	0.01	GO:0005515;GO:0044822;GO:0003723;GO:0003676;GO:0097159;GO:1901363	protein binding;poly(A) RNA binding;RNA binding;nucleic acid binding;organic cyclic compound binding;heterocyclic compound binding	PF15477	Small acidic protein family	IPR028124		SMAP_dom	ENSP00000330188
2036	P55081	P55081	24	24	24	Microfibrillar-associated protein 1	MFAP1	Microfibrillar-associated protein 1 OS=Homo sapiens GN=MFAP1 PE=1 SV=2	7.85597	0.01	GO:0001527;GO:0005515;GO:0044822;GO:0043205;GO:0003723;GO:0044420;GO:0005578;GO:0003676;GO:0031012;GO:0044421;GO:0097159;GO:1901363;GO:0005576	microfibril;protein binding;poly(A) RNA binding;fibril;RNA binding;extracellular matrix component;proteinaceous extracellular matrix;nucleic acid binding;extracellular matrix;extracellular region part;organic cyclic compound binding;heterocyclic compound binding;extracellular region	PF06991	Microfibril-associated/Pre-mRNA processing	IPR009730		MFAP1_C	ENSP00000267812
187	A0A0C4DG89;D6RJA6;H0Y9U3	A0A0C4DG89	57;19;4	57;19;4	1;0;0	Probable ATP-dependent RNA helicase DDX46	DDX46	Probable ATP-dependent RNA helicase DDX46 OS=Homo sapiens GN=DDX46 PE=1 SV=1	7.44605	0.01	GO:0003676;GO:0004386;GO:0005524;GO:0005634;GO:0097159;GO:1901363;GO:0017111;GO:0032550;GO:0032559;GO:0035639;GO:0016462;GO:0001883;GO:0032549;GO:0030554;GO:0032555;GO:1901265;GO:0001882;GO:0016818;GO:0017076;GO:0032553;GO:0036094;GO:0097367;GO:0016817;GO:0000166;GO:0016787;GO:0003824	nucleic acid binding;helicase activity;ATP binding;nucleus;organic cyclic compound binding;heterocyclic compound binding;nucleoside-triphosphatase activity;purine ribonucleoside binding;adenyl ribonucleotide binding;purine ribonucleoside triphosphate binding;pyrophosphatase activity;purine nucleoside binding;ribonucleoside binding;adenyl nucleotide binding;purine ribonucleotide binding;nucleoside…	PF00270;PF00271	DEAD/DEAH box helicase;Helicase conserved C-terminal domain	IPR011545;IPR014001;IPR001650;IPR027417;IPR000629;IPR014014	Helicase superfamily 1/2, ATP-binding domain;DEAD/DEAH box helicase domain;P-loop containing nucleoside triphosphate hydrolase	RNA-helicase_DEAD-box_CS;Helicase_C;DEAD/DEAH_box_helicase_dom;Helicase_ATP-bd;RNA_helicase_DEAD_Q_motif;P-loop_NTPase	ENSP00000416534
2261	Q05519-2;Q05519;Q5T760;Q5T757;B4DWT1;S4R3C4	Q05519-2;Q05519;Q5T760;Q5T757	11;11;9;6;4;2	11;11;9;6;4;2	11;11;9;6;4;2	Serine/arginine-rich splicing factor 11	SRSF11	Isoform 2 of Serine/arginine-rich splicing factor 11 OS=Homo sapiens GN=SRSF11;Serine/arginine-rich splicing factor 11 OS=Homo sapiens GN=SRSF11 PE=1 SV=1;Serine/arginine-rich-splicing factor 11 (Fragment) OS=Homo sapiens GN=SRSF11 PE=1 SV=1;Serine/arginin	6.76712	0.01	GO:0000166;GO:0005515;GO:0005654;GO:0044822;GO:0003676;GO:0044428;GO:0031981;GO:0036094;GO:1901265;GO:0097159;GO:1901363;GO:0003723;GO:0070013;GO:0044446;GO:0005634;GO:0043233;GO:0031974	nucleotide binding;protein binding;nucleoplasm;poly(A) RNA binding;nucleic acid binding;nuclear part;nuclear lumen;small molecule binding;nucleoside phosphate binding;organic cyclic compound binding;heterocyclic compound binding;RNA binding;intracellular organelle lumen;intracellular organelle part;nucleus;organelle lumen;membrane-enclosed lumen	PF00076	RNA recognition motif. (a.k.a. RRM, RBD, or RNP domain)	IPR012677;IPR000504	Nucleotide-binding alpha-beta plait domain;RNA recognition motif domain	RRM_dom;Nucleotide-bd_a/b_plait	ENSP00000359988;ENSP00000359989;ENSP00000378568
3104	Q96IZ7-2;Q96IZ7;H7C5Q0;C9J713;C9J367;C9JVB3	Q96IZ7-2;Q96IZ7;H7C5Q0;C9J713	15;15;13;11;2;1	15;15;13;11;2;1	15;15;13;11;2;1	Serine/Arginine-related protein 53	RSRC1	Isoform 2 of Serine/Arginine-related protein 53 OS=Homo sapiens GN=RSRC1;Serine/Arginine-related protein 53 OS=Homo sapiens GN=RSRC1 PE=1 SV=1;Serine/Arginine-related protein 53 (Fragment) OS=Homo sapiens GN=RSRC1 PE=1 SV=1;Serine/Arginine-related protein	6.65624	0.01	GO:0000380;GO:0000398;GO:0005515;GO:0006468;GO:0008380;GO:0046677;GO:0000377;GO:0006397;GO:0006464;GO:0016310;GO:0006396;GO:0042221;GO:0000375;GO:0016070;GO:0010467;GO:0016071;GO:0036211;GO:0044267;GO:0006796;GO:0050896;GO:0006793;GO:0043170;GO:0044260;GO:0090304;GO:0019538;GO:0043412;GO:0006139;GO:0006725;GO:0034641;GO:0046483;GO:1901360;GO:0006807	alternative mRNA splicing, via spliceosome;mRNA splicing, via spliceosome;protein binding;protein phosphorylation;RNA splicing;response to antibiotic;RNA splicing, via transesterification reactions with bulged adenosine as nucleophile;mRNA processing;cellular protein modification process;phosphorylation;RNA processing;response to chemical;RNA splicing, via transesterification reactions;RNA metabo…						ENSP00000295930;ENSP00000308671;ENSP00000419794;ENSP00000420150;ENSP00000481697;ENSP00000420464
3094	Q96I25;Q5W011;Q5W010;Q5W012;H0Y6J6	Q96I25;Q5W011;Q5W010	21;11;11;9;8	21;11;11;9;8	21;11;11;9;8	Splicing factor 45	RBM17	Splicing factor 45 OS=Homo sapiens GN=RBM17 PE=1 SV=1;Splicing factor 45 (Fragment) OS=Homo sapiens GN=RBM17 PE=1 SV=1;Splicing factor 45 (Fragment) OS=Homo sapiens GN=RBM17 PE=1 SV=1	6.18523	0.01	GO:0000166;GO:0000380;GO:0003723;GO:0005515;GO:0005681;GO:0000398;GO:0030529;GO:0044428;GO:0036094;GO:1901265;GO:0003676;GO:0000377;GO:0006397;GO:1990904;GO:0044446;GO:0005634;GO:0097159;GO:1901363;GO:0000375;GO:0006396;GO:0016071;GO:0032991;GO:0008380;GO:0016070;GO:0010467;GO:0043170;GO:0044260;GO:0090304;GO:0006139;GO:0006725;GO:0034641;GO:0046483;GO:1901360;GO:0006807	nucleotide binding;alternative mRNA splicing, via spliceosome;RNA binding;protein binding;spliceosomal complex;mRNA splicing, via spliceosome;intracellular ribonucleoprotein complex;nuclear part;small molecule binding;nucleoside phosphate binding;nucleic acid binding;RNA splicing, via transesterification reactions with bulged adenosine as nucleophile;mRNA processing;ribonucleoprotein complex;intr…	PF01585;PF00076	RNA recognition motif. (a.k.a. RRM, RBD, or RNP domain);G-patch domain	IPR000467;IPR012677;IPR000504;IPR003954;IPR016967	G-patch domain;Nucleotide-binding alpha-beta plait domain;RNA recognition motif domain;RNA recognition motif domain, eukaryote	G_patch_dom;RRM_dom;RRM_dom_euk;Nucleotide-bd_a/b_plait;Splicing_factor_SPF45	ENSP00000369218;ENSP00000388638
2550	Q2TAY7;Q2TAY7-2	Q2TAY7;Q2TAY7-2	18;12	18;12	18;12	WD40 repeat-containing protein SMU1;WD40 repeat-containing protein SMU1, N-terminally processed	SMU1	WD40 repeat-containing protein SMU1 OS=Homo sapiens GN=SMU1 PE=1 SV=2;Isoform 2 of WD40 repeat-containing protein SMU1 OS=Homo sapiens GN=SMU1	6.13539	0.01	GO:0005515;GO:0005634;GO:0005737	protein binding;nucleus;cytoplasm	PF00400	WD domain, G-beta repeat	IPR006595;IPR020472;IPR006594;IPR015943;IPR001680;IPR019775;IPR017986	WD40/YVTN repeat-like-containing domain;WD40-repeat-containing domain	WD40_repeat;LisH;CTLH_C;WD40/YVTN_repeat-like_dom;WD40_repeat_dom;WD40_repeat_CS;G-protein_beta_WD-40_rep	ENSP00000380336
2650	Q66PJ3;A0A0C4DG62;F8WCT1;Q66PJ3-3;Q66PJ3-2;F5GYV5;H7BZV4;Q66PJ3-4;F8WEP2;A0A0C4DH18;Q66PJ3-5	Q66PJ3;A0A0C4DG62;F8WCT1;Q66PJ3-3;Q66PJ3-2;F5GYV5;H7BZV4;Q66PJ3-4	8;6;6;6;6;5;5;5;3;3;3	8;6;6;6;6;5;5;5;3;3;3	2;0;0;0;0;0;0;0;0;0;0	ADP-ribosylation factor-like protein 6-interacting protein 4	ARL6IP4	ADP-ribosylation factor-like protein 6-interacting protein 4 OS=Homo sapiens GN=ARL6IP4 PE=1 SV=2;ADP-ribosylation factor-like protein 6-interacting protein 4 OS=Homo sapiens GN=ARL6IP4 PE=1 SV=1;ADP-ribosylation factor-like protein 6-interacting protein 4	5.90184	0.01	GO:0005515;GO:0005730;GO:0006397;GO:0008380;GO:0016607;GO:0044822;GO:0006396;GO:0016071;GO:0043232;GO:0044428;GO:0031981;GO:0016604;GO:0003723;GO:0016070;GO:0010467;GO:0044451;GO:0070013;GO:0043228;GO:0044446;GO:0005634;GO:0003676;GO:0043170;GO:0044260;GO:0090304;GO:0005654;GO:0043233;GO:0097159;GO:1901363;GO:0006139;GO:0031974;GO:0006725;GO:0034641;GO:0046483;GO:1901360;GO:0006807	protein binding;nucleolus;mRNA processing;RNA splicing;nuclear speck;poly(A) RNA binding;RNA processing;mRNA metabolic process;intracellular non-membrane-bounded organelle;nuclear part;nuclear lumen;nuclear body;RNA binding;RNA metabolic process;gene expression;nucleoplasm part;intracellular organelle lumen;non-membrane-bounded organelle;intracellular organelle part;nucleus;nucleic acid binding;m…	PF10500	Nuclear RNA-splicing-associated protein	IPR019532		Nucl_RNA-splicing_assoc_SR-25	ENSP00000313422;ENSP00000376230;ENSP00000414847;ENSP00000396723;ENSP00000442718
3504	Q9NWB6;Q9NWB6-3;Q9NWB6-2;X6R9F1	Q9NWB6;Q9NWB6-3;Q9NWB6-2	8;7;7;1	8;7;7;1	8;7;7;1	Arginine and glutamate-rich protein 1	ARGLU1	Arginine and glutamate-rich protein 1 OS=Homo sapiens GN=ARGLU1 PE=1 SV=1;Isoform 3 of Arginine and glutamate-rich protein 1 OS=Homo sapiens GN=ARGLU1;Isoform 2 of Arginine and glutamate-rich protein 1 OS=Homo sapiens GN=ARGLU1	5.78281	0.01	GO:0005515;GO:0005654;GO:0005739;GO:0006351;GO:0006355;GO:0034645;GO:0097659;GO:0010467;GO:0010468;GO:1903506;GO:2000112;GO:0044444;GO:0044428;GO:0031981;GO:0043170;GO:0060255;GO:0009059;GO:0044249;GO:0044260;GO:0032774;GO:2001141;GO:0010556;GO:0031326;GO:0070013;GO:0044446;GO:0005634;GO:0005737;GO:1901576;GO:0009889;GO:0031323;GO:0016070;GO:0034654;GO:0009058;GO:0019222;GO:0051252;GO:0043233;GO:…	protein binding;nucleoplasm;mitochondrion;transcription, DNA-templated;regulation of transcription, DNA-templated;cellular macromolecule biosynthetic process;nucleic acid-templated transcription;gene expression;regulation of gene expression;regulation of nucleic acid-templated transcription;regulation of cellular macromolecule biosynthetic process;cytoplasmic part;nuclear part;nuclear lumen;macro…	PF15346	Arginine and glutamate-rich 1	IPR033371			ENSP00000383059
1227	O43823;M0QYL4	O43823	36;8	36;8	36;8	A-kinase anchor protein 8	AKAP8	A-kinase anchor protein 8 OS=Homo sapiens GN=AKAP8 PE=1 SV=1	5.75122	0.01	GO:0001939;GO:0003690;GO:0005654;GO:0005739;GO:0005794;GO:0008270;GO:0016020;GO:0034237;GO:0044822;GO:0045120;GO:0044444;GO:0044428;GO:0031981;GO:0012505;GO:0003677;GO:0046914;GO:0051018;GO:0003723;GO:0070013;GO:0044446;GO:0005634;GO:0005737;GO:0003676;GO:0005515;GO:0046872;GO:0043233;GO:0097159;GO:1901363;GO:0043169;GO:0031974;GO:0043167	female pronucleus;double-stranded DNA binding;nucleoplasm;mitochondrion;Golgi apparatus;zinc ion binding;membrane;protein kinase A regulatory subunit binding;poly(A) RNA binding;pronucleus;cytoplasmic part;nuclear part;nuclear lumen;endomembrane system;DNA binding;transition metal ion binding;protein kinase A binding;RNA binding;intracellular organelle lumen;intracellular organelle part;nucleus;c…	PF04988	A-kinase anchoring protein 95 (AKAP95)	IPR007071		AKAP95	ENSP00000269701
2857	Q8NAV1	Q8NAV1	13	13	13	Pre-mRNA-splicing factor 38A	PRPF38A	Pre-mRNA-splicing factor 38A OS=Homo sapiens GN=PRPF38A PE=1 SV=1	5.64803	0.01	GO:0005515;GO:0005634;GO:0006397;GO:0008380;GO:0031965;GO:0044822;GO:0006396;GO:0016071;GO:0031090;GO:0044428;GO:0005635;GO:0003723;GO:0016070;GO:0010467;GO:0031967;GO:0012505;GO:0016020;GO:0044446;GO:0003676;GO:0043170;GO:0044260;GO:0090304;GO:0031975;GO:0097159;GO:1901363;GO:0006139;GO:0006725;GO:0034641;GO:0046483;GO:1901360;GO:0006807	protein binding;nucleus;mRNA processing;RNA splicing;nuclear membrane;poly(A) RNA binding;RNA processing;mRNA metabolic process;organelle membrane;nuclear part;nuclear envelope;RNA binding;RNA metabolic process;gene expression;organelle envelope;endomembrane system;membrane;intracellular organelle part;nucleic acid binding;macromolecule metabolic process;cellular macromolecule metabolic process;n…	PF03371;PF12871	PRP38 family;Pre-mRNA-splicing factor 38-associated hydrophilic C-term	IPR005037;IPR024767		PRP38;PRP38_C	ENSP00000257181
2639	Q5VTL8;A0A0A0MRN0;Q5VTL8-2	Q5VTL8;A0A0A0MRN0;Q5VTL8-2	16;11;8	16;11;8	16;11;8	Pre-mRNA-splicing factor 38B	PRPF38B	Pre-mRNA-splicing factor 38B OS=Homo sapiens GN=PRPF38B PE=1 SV=1;PRP38 pre-mRNA processing factor 38 (Yeast) domain containing B, isoform CRA_b OS=Homo sapiens GN=PRPF38B PE=1 SV=1;Isoform 2 of Pre-mRNA-splicing factor 38B OS=Homo sapiens GN=PRPF38B	5.64753	0.01	GO:0006397;GO:0008380;GO:0044822;GO:0006396;GO:0016071;GO:0003723;GO:0016070;GO:0010467;GO:0003676;GO:0043170;GO:0044260;GO:0090304;GO:0097159;GO:1901363;GO:0006139;GO:0006725;GO:0034641;GO:0046483;GO:1901360;GO:0006807	mRNA processing;RNA splicing;poly(A) RNA binding;RNA processing;mRNA metabolic process;RNA binding;RNA metabolic process;gene expression;nucleic acid binding;macromolecule metabolic process;cellular macromolecule metabolic process;nucleic acid metabolic process;organic cyclic compound binding;heterocyclic compound binding;nucleobase-containing compound metabolic process;cellular aromatic compound…	PF03371	PRP38 family	IPR005037		PRP38	ENSP00000359039;ENSP00000359042
1294	O75400-2;O75400;F5H578;H7C2N3	O75400-2;O75400	22;22;9;2	22;22;9;2	1;1;1;1	Pre-mRNA-processing factor 40 homolog A	PRPF40A	Isoform 2 of Pre-mRNA-processing factor 40 homolog A OS=Homo sapiens GN=PRPF40A;Pre-mRNA-processing factor 40 homolog A OS=Homo sapiens GN=PRPF40A PE=1 SV=2	5.61721	0.01	GO:0005515;GO:0005654;GO:0005737;GO:0007010;GO:0007049;GO:0008360;GO:0016020;GO:0016363;GO:0016477;GO:0016607;GO:0032465;GO:0044822;GO:0051301;GO:0070064;GO:0006996;GO:0022604;GO:0065008;GO:0048870;GO:0010564;GO:0051302;GO:0044428;GO:0031981;GO:0034399;GO:0016604;GO:0003723;GO:0016043;GO:0051726;GO:0022603;GO:0051128;GO:0006928;GO:0040011;GO:0051674;GO:0050794;GO:0065007;GO:0044451;GO:0070013;GO:…	protein binding;nucleoplasm;cytoplasm;cytoskeleton organization;cell cycle;regulation of cell shape;membrane;nuclear matrix;cell migration;nuclear speck;regulation of cytokinesis;poly(A) RNA binding;cell division;proline-rich region binding;organelle organization;regulation of cell morphogenesis;regulation of biological quality;cell motility;regulation of cell cycle process;regulation of cell div…	PF01846;PF00397	WW domain;FF domain	IPR002713;IPR001202	FF domain	WW_dom;FF_domain	ENSP00000386458
2425	Q14498-2;Q14498;Q14498-3;G3XAC6;A0A0U1RQH7;H0Y4X3;A0A0U1RQW2;Q5QP23;Q5QP22;F8WF24;F2Z2Z5;A8MYG5;F2Z3E6;F8WF73;A0A087X122	Q14498-2;Q14498;Q14498-3;G3XAC6;A0A0U1RQH7	23;23;21;18;13;11;9;9;7;3;3;3;2;2;1	23;23;21;18;13;11;9;9;7;3;3;3;2;2;1	21;21;19;16;11;9;8;8;6;3;3;3;2;2;1	RNA-binding protein 39	RBM39	Isoform 2 of RNA-binding protein 39 OS=Homo sapiens GN=RBM39;RNA-binding protein 39 OS=Homo sapiens GN=RBM39 PE=1 SV=2;Isoform 3 of RNA-binding protein 39 OS=Homo sapiens GN=RBM39;RNA-binding protein 39 OS=Homo sapiens GN=RBM39 PE=1 SV=1;RNA-binding protei	5.55246	0.01	GO:0000166;GO:0005515;GO:0005654;GO:0005815;GO:0006351;GO:0006355;GO:0006397;GO:0008380;GO:0015630;GO:0016607;GO:0044822;GO:0034645;GO:0097659;GO:0010467;GO:0010468;GO:1903506;GO:2000112;GO:0006396;GO:0016071;GO:0044428;GO:0031981;GO:0044430;GO:0005856;GO:0016604;GO:0036094;GO:1901265;GO:0003723;GO:0016070;GO:0043170;GO:0060255;GO:0009059;GO:0044249;GO:0044260;GO:0032774;GO:2001141;GO:0010556;GO:…	nucleotide binding;protein binding;nucleoplasm;microtubule organizing center;transcription, DNA-templated;regulation of transcription, DNA-templated;mRNA processing;RNA splicing;microtubule cytoskeleton;nuclear speck;poly(A) RNA binding;cellular macromolecule biosynthetic process;nucleic acid-templated transcription;gene expression;regulation of gene expression;regulation of nucleic acid-template…	PF15519;PF00076	RNA recognition motif. (a.k.a. RRM, RBD, or RNP domain);linker between RRM2 and RRM3 domains in RBM39 protein	IPR012677;IPR029123;IPR006509;IPR000504;IPR003954	Nucleotide-binding alpha-beta plait domain;RNA recognition motif domain;RNA recognition motif domain, eukaryote	RRM_dom;RRM_dom_euk;RBM39_SF;Nucleotide-bd_a/b_plait;RBM39_linker	ENSP00000253363;ENSP00000354437;ENSP00000436747
1145	O14893;O14893-2;O14893-3;H0YEL0;G5EA29;H0YDP6;S4R421	O14893;O14893-2;O14893-3;H0YEL0	13;12;9;8;6;6;2	13;12;9;8;6;6;2	13;12;9;8;6;6;2	Gem-associated protein 2	GEMIN2	Gem-associated protein 2 OS=Homo sapiens GN=GEMIN2 PE=1 SV=1;Isoform 2 of Gem-associated protein 2 OS=Homo sapiens GN=GEMIN2;Isoform 3 of Gem-associated protein 2 OS=Homo sapiens GN=GEMIN2;Gem-associated protein 2 (Fragment) OS=Homo sapiens GN=GEMIN2 PE=1	5.05328	0.01	GO:0000245;GO:0000387;GO:0005515;GO:0005634;GO:0005681;GO:0005730;GO:0005737;GO:0005829;GO:0032797;GO:0034719;GO:0097504;GO:0022618;GO:0000398;GO:0044444;GO:0030529;GO:0044428;GO:0043232;GO:0031981;GO:0043234;GO:0016604;GO:0000377;GO:0006397;GO:0034622;GO:0071826;GO:0022613;GO:1990904;GO:0044451;GO:0070013;GO:0043228;GO:0032991;GO:0044446;GO:0000375;GO:0006396;GO:0016071;GO:0044085;GO:0065003;GO:…	spliceosomal complex assembly;spliceosomal snRNP assembly;protein binding;nucleus;spliceosomal complex;nucleolus;cytoplasm;cytosol;SMN complex;SMN-Sm protein complex;Gemini of coiled bodies;ribonucleoprotein complex assembly;mRNA splicing, via spliceosome;cytoplasmic part;intracellular ribonucleoprotein complex;nuclear part;intracellular non-membrane-bounded organelle;nuclear lumen;protein comple…			IPR017364		GEMIN2	ENSP00000250379;ENSP00000308533;ENSP00000379548;ENSP00000416827
2024	P53999;D6RC37;D6R970	P53999	19;6;6	19;6;6	19;6;6	Activated RNA polymerase II transcriptional coactivator p15	SUB1	Activated RNA polymerase II transcriptional coactivator p15 OS=Homo sapiens GN=SUB1 PE=1 SV=3	4.92827	0.01	GO:0001205;GO:0003697;GO:0003713;GO:0005515;GO:0005634;GO:0005667;GO:0005730;GO:0006357;GO:0006366;GO:0044822;GO:0045944;GO:0060395;GO:0070062;GO:0006351;GO:0006355;GO:0045893;GO:0007165;GO:0007178;GO:0043234;GO:0043232;GO:0044428;GO:0031981;GO:0031988;GO:1903561;GO:0005576;GO:0001228;GO:0003705;GO:0003677;GO:0003712;GO:0003723;GO:0050794;GO:0007154;GO:0044700;GO:0051716;GO:0007167;GO:0034645;GO:…	transcriptional activator activity, RNA polymerase II distal enhancer sequence-specific binding;single-stranded DNA binding;transcription coactivator activity;protein binding;nucleus;transcription factor complex;nucleolus;regulation of transcription from RNA polymerase II promoter;transcription from RNA polymerase II promoter;poly(A) RNA binding;positive regulation of transcription from RNA polym…	PF02229	Transcriptional Coactivator p15 (PC4)	IPR003173;IPR009044	ssDNA-binding transcriptional regulator;Transcriptional coactivator p15 (PC4)	PC4;ssDNA-bd_transcriptional_reg	ENSP00000265073;ENSP00000427100;ENSP00000422078;ENSP00000422806;ENSP00000426850
703	F1T0I1	F1T0I1	89	89	0	Protein transport protein Sec16A	SEC16A	Protein transport protein Sec16A OS=Homo sapiens GN=SEC16A PE=1 SV=1	4.90019	0.01	GO:0000139;GO:0048208;GO:0006461;GO:0006901;GO:0048207;GO:0090114;GO:0044431;GO:0098588;GO:0065003;GO:0071822;GO:0070271;GO:0016050;GO:0006900;GO:0048199;GO:0006888;GO:0044444;GO:0044446;GO:0005794;GO:0031090;GO:0046907;GO:0048193;GO:0061024;GO:0016192;GO:0006996;GO:0006903;GO:0022607;GO:0043933;GO:0044085;GO:0012505;GO:0016020;GO:0005737;GO:0006810;GO:0051650;GO:0016043;GO:0071840;GO:0051641;GO:…	Golgi membrane;COPII vesicle coating;protein complex assembly;vesicle coating;vesicle targeting, rough ER to cis-Golgi;COPII-coated vesicle budding;Golgi apparatus part;bounding membrane of organelle;macromolecular complex assembly;protein complex subunit organization;protein complex biogenesis;vesicle organization;membrane budding;vesicle targeting, to, from or within Golgi;ER to Golgi vesicle-m…	PF12932;PF12931	Sec23-binding domain of Sec16;Vesicle coat trafficking protein Sec16 mid-region	IPR024298;IPR024880;IPR024340		ACE1_Sec16_Sec31;Sec16_CCD;Sec16	ENSP00000290037
1157	O15042-2;O15042;E7ET15;O15042-3;H0Y8D9;E7EW00;H7C4V2;C9J5L1;C9JDJ7;U3KPT1	O15042-2;O15042;E7ET15;O15042-3	35;35;34;21;14;12;9;4;3;2	35;35;34;21;14;12;9;4;3;2	35;35;34;21;14;12;9;4;3;2	U2 snRNP-associated SURP motif-containing protein	U2SURP	Isoform 2 of U2 snRNP-associated SURP motif-containing protein OS=Homo sapiens GN=U2SURP;U2 snRNP-associated SURP motif-containing protein OS=Homo sapiens GN=U2SURP PE=1 SV=2;U2 snRNP-associated SURP motif-containing protein OS=Homo sapiens GN=U2SURP PE=1	4.8397	0.01	GO:0000166;GO:0003723;GO:0005654;GO:0006396;GO:0005515;GO:0005634;GO:0044822;GO:0016070;GO:0010467;GO:0044428;GO:0031981;GO:0036094;GO:1901265;GO:0003676;GO:0043170;GO:0044260;GO:0090304;GO:0070013;GO:0044446;GO:0097159;GO:1901363;GO:0006139;GO:0043233;GO:0006725;GO:0034641;GO:0046483;GO:1901360;GO:0031974;GO:0006807	nucleotide binding;RNA binding;nucleoplasm;RNA processing;protein binding;nucleus;poly(A) RNA binding;RNA metabolic process;gene expression;nuclear part;nuclear lumen;small molecule binding;nucleoside phosphate binding;nucleic acid binding;macromolecule metabolic process;cellular macromolecule metabolic process;nucleic acid metabolic process;intracellular organelle lumen;intracellular organelle p…	PF08312;PF00076;PF01805	RNA recognition motif. (a.k.a. RRM, RBD, or RNP domain);Surp module;cwf21 domain	IPR006569;IPR008942;IPR013170;IPR012677;IPR000504;IPR000061	ENTH/VHS;CID domain;Nucleotide-binding alpha-beta plait domain;RNA recognition motif domain	Surp;RRM_dom;CID_dom;ENTH_VHS;Nucleotide-bd_a/b_plait;mRNA_splic_Cwf21_dom	ENSP00000418563;ENSP00000422011
2331	Q13123;E7EQZ7;D6REL4;D6RAY9;D6RCQ4;A0A0C4DGW5	Q13123;E7EQZ7	17;11;8;4;2;1	17;11;8;4;2;1	17;11;8;4;2;1	Protein Red	IK	Protein Red OS=Homo sapiens GN=IK PE=1 SV=3;Protein Red (Fragment) OS=Homo sapiens GN=IK PE=1 SV=1	4.83903	0.01	GO:0005515;GO:0005654;GO:0005730;GO:0042802;GO:0044428;GO:0031981;GO:0043232;GO:0070013;GO:0043228;GO:0044446;GO:0005634;GO:0043233;GO:0031974	protein binding;nucleoplasm;nucleolus;identical protein binding;nuclear part;nuclear lumen;intracellular non-membrane-bounded organelle;intracellular organelle lumen;non-membrane-bounded organelle;intracellular organelle part;nucleus;organelle lumen;membrane-enclosed lumen	PF07807;PF07808	RED-like protein C-terminal region;RED-like protein N-terminal region	IPR012492;IPR012916		RED_C;RED_N	ENSP00000396301
2585	Q5BKY9;G3XAI9;Q5BKY9-2;Q8N9E0;H0YH72	Q5BKY9;G3XAI9;Q5BKY9-2	6;5;5;2;1	6;5;5;2;1	6;5;5;2;1	Protein FAM133B	FAM133B	Protein FAM133B OS=Homo sapiens GN=FAM133B PE=1 SV=1;Protein FAM133B OS=Homo sapiens GN=FAM133B PE=1 SV=1;Isoform 2 of Protein FAM133B OS=Homo sapiens GN=FAM133B	4.79985	0.01	GO:0044822;GO:0003723;GO:0003676;GO:0097159;GO:1901363	poly(A) RNA binding;RNA binding;nucleic acid binding;organic cyclic compound binding;heterocyclic compound binding			IPR026766		Fam133	ENSP00000402843;ENSP00000389783;ENSP00000398401;ENSP00000389559
3618	Q9UHX1-2;A0A0J9YVP6;A0A0J9YYL3;Q9UHX1-4;A0A0J9YVR6;E9PQ56;E9PN18;E9PMU7	Q9UHX1-2;A0A0J9YVP6;A0A0J9YYL3;Q9UHX1-4;A0A0J9YVR6;E9PQ56	31;30;29;29;18;18;12;11	31;30;29;29;18;18;12;11	0;0;0;0;0;0;0;0	Poly(U)-binding-splicing factor PUF60	PUF60	Isoform 2 of Poly(U)-binding-splicing factor PUF60 OS=Homo sapiens GN=PUF60;Poly(U)-binding-splicing factor PUF60 (Fragment) OS=Homo sapiens GN=PUF60 PE=1 SV=1;Poly(U)-binding-splicing factor PUF60 (Fragment) OS=Homo sapiens GN=PUF60 PE=1 SV=1;Isoform 4 of	4.79938	0.01	GO:0000166;GO:0003676;GO:0003677;GO:0005515;GO:0005654;GO:0006351;GO:0006355;GO:0006397;GO:0006915;GO:0008380;GO:0030054;GO:0030529;GO:0042802;GO:0044822;GO:0012501;GO:0034645;GO:0097659;GO:0010467;GO:0010468;GO:1903506;GO:2000112;GO:0006396;GO:0016071;GO:1990904;GO:0044428;GO:0031981;GO:0036094;GO:1901265;GO:0097159;GO:1901363;GO:0003723;GO:0016070;GO:0008219;GO:0043170;GO:0060255;GO:0009059;GO:…	nucleotide binding;nucleic acid binding;DNA binding;protein binding;nucleoplasm;transcription, DNA-templated;regulation of transcription, DNA-templated;mRNA processing;apoptotic process;RNA splicing;cell junction;intracellular ribonucleoprotein complex;identical protein binding;poly(A) RNA binding;programmed cell death;cellular macromolecule biosynthetic process;nucleic acid-templated transcripti…	PF00076	RNA recognition motif. (a.k.a. RRM, RBD, or RNP domain)	IPR012677;IPR006532;IPR034209;IPR034211;IPR034212;IPR000504;IPR003954	Nucleotide-binding alpha-beta plait domain;RNA recognition motif domain;RNA recognition motif domain, eukaryote	RRM_dom;RRM_dom_euk;PolyU-bd;Nucleotide-bd_a/b_plait	ENSP00000322016;ENSP00000322036;ENSP00000402953;ENSP00000395417;ENSP00000434359;ENSP00000431960;ENSP00000478495;ENSP00000484860;ENSP00000478209;ENSP00000487945;ENSP00000487930;ENSP00000487614;ENSP00000488903
2934	Q8WUQ7;Q8WUQ7-2;K7ENY9;K7EMQ0;K7EIU6;K7EQE3	Q8WUQ7;Q8WUQ7-2	17;17;6;4;3;1	17;17;6;4;3;1	17;17;6;4;3;1	Cactin	CACTIN	Cactin OS=Homo sapiens GN=CACTIN PE=1 SV=3;Isoform 2 of Cactin OS=Homo sapiens GN=CACTIN	4.77585	0.01	GO:0001933;GO:0005515;GO:0005634;GO:0005654;GO:0005737;GO:0007275;GO:0031665;GO:0032088;GO:0032688;GO:0032717;GO:0032720;GO:0034122;GO:0044822;GO:0045087;GO:0060339;GO:0070062;GO:0071013;GO:0071222;GO:0071347;GO:0071356;GO:0001932;GO:0031400;GO:0042326;GO:0044707;GO:0044767;GO:0048856;GO:0002832;GO:0009968;GO:0031664;GO:0032102;GO:0043901;GO:0043433;GO:0032480;GO:0032648;GO:0001818;GO:0032677;GO:…	negative regulation of protein phosphorylation;protein binding;nucleus;nucleoplasm;cytoplasm;multicellular organism development;negative regulation of lipopolysaccharide-mediated signaling pathway;negative regulation of NF-kappaB transcription factor activity;negative regulation of interferon-beta production;negative regulation of interleukin-8 production;negative regulation of tumor necrosis fac…	PF10312;PF09732	Cactus-binding C-terminus of cactin protein;Conserved mid region of cactin	IPR019134;IPR018816		Cactin_central;Cactin_C	ENSP00000221899;ENSP00000248420;ENSP00000415078;ENSP00000465751
3242	Q9BUJ2-2;Q9BUJ2;A0A0A0MRA5;B7Z4B8;Q9BUJ2-4;Q9BUJ2-3;M0R3F1;M0QYZ0;M0R0K8;M0QYI8;M0QZV6;M0R203;M0QYM5;M0R247;A0A087X1I2;Q9BUJ2-5	Q9BUJ2-2;Q9BUJ2;A0A0A0MRA5;B7Z4B8;Q9BUJ2-4;Q9BUJ2-3;M0R3F1;M0QYZ0	41;41;39;39;39;36;34;23;10;10;7;6;4;2;2;1	41;41;39;39;39;36;34;23;10;10;7;6;4;2;2;1	41;41;39;39;39;36;34;23;10;10;7;6;4;2;2;1	Heterogeneous nuclear ribonucleoprotein U-like protein 1	HNRNPUL1	Isoform 2 of Heterogeneous nuclear ribonucleoprotein U-like protein 1 OS=Homo sapiens GN=HNRNPUL1;Heterogeneous nuclear ribonucleoprotein U-like protein 1 OS=Homo sapiens GN=HNRNPUL1 PE=1 SV=2;Heterogeneous nuclear ribonucleoprotein U-like protein 1 OS=Hom	4.72702	0.01	GO:0006396;GO:0009615;GO:0005654;GO:0019013;GO:0030529;GO:0005515;GO:0005634;GO:0006351;GO:0006355;GO:0019899;GO:0044822;GO:0016032;GO:0051707;GO:0034645;GO:0097659;GO:0010467;GO:0010468;GO:1903506;GO:2000112;GO:0016070;GO:1990904;GO:0044428;GO:0031981;GO:0044423;GO:0019028;GO:0003723;GO:0044403;GO:0044764;GO:0043207;GO:0051704;GO:0043170;GO:0060255;GO:0044260;GO:0090304;GO:0009059;GO:0044249;GO:…	RNA processing;response to virus;nucleoplasm;viral nucleocapsid;intracellular ribonucleoprotein complex;protein binding;nucleus;transcription, DNA-templated;regulation of transcription, DNA-templated;enzyme binding;poly(A) RNA binding;viral process;response to other organism;cellular macromolecule biosynthetic process;nucleic acid-templated transcription;gene expression;regulation of gene express…	PF02037;PF00622	SPRY domain;SAP domain	IPR001870;IPR013320;IPR027025;IPR027417;IPR003034;IPR003877	B30.2/SPRY domain;Concanavalin A-like lectin/glucanase domain;P-loop containing nucleoside triphosphate hydrolase	B30.2/SPRY;SAP_dom;SPRY_dom;ConA-like_dom;hnRNP_U-like_1;P-loop_NTPase	ENSP00000367460;ENSP00000375863;ENSP00000472629;ENSP00000473132;ENSP00000470687;ENSP00000340857;ENSP00000263367;ENSP00000473178
1381	O95429;O95429-2;H0YBT1	O95429;O95429-2	18;17;4	18;17;4	18;17;4	BAG family molecular chaperone regulator 4	BAG4	BAG family molecular chaperone regulator 4 OS=Homo sapiens GN=BAG4 PE=1 SV=1;Isoform 2 of BAG family molecular chaperone regulator 4 OS=Homo sapiens GN=BAG4	4.71307	0.01	GO:0005515;GO:0005634;GO:0005829;GO:0005886;GO:0010763;GO:0030838;GO:0031625;GO:0033138;GO:0044822;GO:0045785;GO:0051087;GO:0051496;GO:0051897;GO:0071356;GO:0071364;GO:0072659;GO:0097178;GO:1903215;GO:2001145;GO:0010762;GO:0030335;GO:0030833;GO:0032273;GO:0051495;GO:0001934;GO:0033135;GO:0030155;GO:0048518;GO:0032233;GO:0051492;GO:0051896;GO:1902533;GO:0034612;GO:0071345;GO:0070849;GO:0071363;GO:…	protein binding;nucleus;cytosol;plasma membrane;positive regulation of fibroblast migration;positive regulation of actin filament polymerization;ubiquitin protein ligase binding;positive regulation of peptidyl-serine phosphorylation;poly(A) RNA binding;positive regulation of cell adhesion;chaperone binding;positive regulation of stress fiber assembly;positive regulation of protein kinase B signal…	PF02179	BAG domain	IPR003103		BAG_domain	ENSP00000287322;ENSP00000393298
605	E7EQZ4;Q16637-3;Q16637;Q16637-4;Q16637-2;B4DP61;A0A0G2JRX5;A0A0G2JRY6;A0A0G2JQN8;H0YBZ9	E7EQZ4;Q16637-3;Q16637;Q16637-4;Q16637-2;B4DP61	10;10;10;9;9;5;4;4;3;1	10;10;10;9;9;5;4;4;3;1	10;10;10;9;9;5;4;4;3;1	Survival motor neuron protein	SMN1;SMN2	Survival motor neuron protein OS=Homo sapiens GN=SMN1 PE=1 SV=1;Isoform SMN-delta7 of Survival motor neuron protein OS=Homo sapiens GN=SMN1;Survival motor neuron protein OS=Homo sapiens GN=SMN1 PE=1 SV=1;Isoform SMN-delta57 of Survival motor neuron protein	4.64818	0.01	GO:0003723;GO:0005634;GO:0005737;GO:0006397;GO:0000245;GO:0000387;GO:0005515;GO:0005654;GO:0005829;GO:0006353;GO:0007399;GO:0015030;GO:0030018;GO:0032797;GO:0034719;GO:0042802;GO:0097504;GO:0022618;GO:0000398;GO:0032774;GO:0006351;GO:0006396;GO:0016071;GO:0048731;GO:0044444;GO:0044428;GO:0031981;GO:0016604;GO:0044449;GO:0031674;GO:0043234;GO:0003676;GO:0000377;GO:0034645;GO:0097659;GO:0010467;GO:…	RNA binding;nucleus;cytoplasm;mRNA processing;spliceosomal complex assembly;spliceosomal snRNP assembly;protein binding;nucleoplasm;cytosol;DNA-templated transcription, termination;nervous system development;Cajal body;Z disc;SMN complex;SMN-Sm protein complex;identical protein binding;Gemini of coiled bodies;ribonucleoprotein complex assembly;mRNA splicing, via spliceosome;RNA biosynthetic proce…	PF06003	Survival motor neuron protein (SMN)	IPR010304;IPR002999		Tudor;Survival_motor_neuron	ENSP00000422679;ENSP00000424799;ENSP00000477738;ENSP00000478274;ENSP00000477720;ENSP00000486539;ENSP00000486268;ENSP00000485830;ENSP00000486030;ENSP00000305857;ENSP00000370083;ENSP00000370117;ENSP00000370118;ENSP00000370119;ENSP00000428128;ENSP00000424926;ENSP00000483768;ENSP00000479279;ENSP00000479920;ENSP00000481427;ENSP00000483515;ENSP00000483819;ENSP00000480906;ENSP00000482966;ENSP00000485595…
3432	Q9NPA8-2;Q9NPA8;E5RHX8;J3KNT2;E5RI00;E5RHT9;E5RJ84	Q9NPA8-2;Q9NPA8;E5RHX8;J3KNT2;E5RI00;E5RHT9;E5RJ84	7;7;5;4;4;4;4	7;7;5;4;4;4;4	7;7;5;4;4;4;4	Transcription and mRNA export factor ENY2	ENY2	Isoform 2 of Transcription and mRNA export factor ENY2 OS=Homo sapiens GN=ENY2;Transcription and mRNA export factor ENY2 OS=Homo sapiens GN=ENY2 PE=1 SV=1;Transcription and mRNA export factor ENY2 OS=Homo sapiens GN=ENY2 PE=1 SV=1;Transcription and mRNA ex	4.58702	0.01	GO:0000124;GO:0003713;GO:0005643;GO:0006368;GO:0015031;GO:0016578;GO:0030374;GO:0045893;GO:0061179;GO:0070390;GO:0006354;GO:0006366;GO:0008104;GO:0045184;GO:0071702;GO:0006355;GO:0010628;GO:1903508;GO:0016570;GO:0016579;GO:0032845;GO:0046676;GO:0048585;GO:0061178;GO:0070461;GO:1905368;GO:0043234;GO:0044428;GO:0005635;GO:0003712;GO:0006351;GO:0033036;GO:0006464;GO:0016569;GO:0032774;GO:0010468;GO:…	SAGA complex;transcription coactivator activity;nuclear pore;transcription elongation from RNA polymerase II promoter;protein transport;histone deubiquitination;ligand-dependent nuclear receptor transcription coactivator activity;positive regulation of transcription, DNA-templated;negative regulation of insulin secretion involved in cellular response to glucose stimulus;transcription export compl…			IPR018783		TF_ENY2	ENSP00000429713;ENSP00000429986
2953	Q8WXD5;B9A037;B8ZZ85	Q8WXD5	9;2;2	9;2;2	9;2;2	Gem-associated protein 6	GEMIN6	Gem-associated protein 6 OS=Homo sapiens GN=GEMIN6 PE=1 SV=1	4.49866	0.01	GO:0000245;GO:0000387;GO:0005515;GO:0005654;GO:0005737;GO:0005829;GO:0016604;GO:0032797;GO:0034719;GO:0097504;GO:0022618;GO:0000398;GO:0044444;GO:0044428;GO:0031981;GO:0044451;GO:0043234;GO:0000377;GO:0006397;GO:0034622;GO:0071826;GO:0022613;GO:0070013;GO:0032991;GO:0044446;GO:0005634;GO:0000375;GO:0006396;GO:0016071;GO:0044085;GO:0065003;GO:0043933;GO:0043233;GO:0008380;GO:0016070;GO:0010467;GO:…	spliceosomal complex assembly;spliceosomal snRNP assembly;protein binding;nucleoplasm;cytoplasm;cytosol;nuclear body;SMN complex;SMN-Sm protein complex;Gemini of coiled bodies;ribonucleoprotein complex assembly;mRNA splicing, via spliceosome;cytoplasmic part;nuclear part;nuclear lumen;nucleoplasm part;protein complex;RNA splicing, via transesterification reactions with bulged adenosine as nucleop…	PF06372	Gemin6 protein	IPR009422		Gemin6	ENSP00000281950
1332	O75937;S4R3J5	O75937	8;2	8;2	8;2	DnaJ homolog subfamily C member 8	DNAJC8	DnaJ homolog subfamily C member 8 OS=Homo sapiens GN=DNAJC8 PE=1 SV=2	4.46542	0.01	GO:0005654;GO:0005737;GO:0045171;GO:0044428;GO:0031981;GO:0044421;GO:0070013;GO:0005576;GO:0044446;GO:0005634;GO:0043233;GO:0031974	nucleoplasm;cytoplasm;intercellular bridge;nuclear part;nuclear lumen;extracellular region part;intracellular organelle lumen;extracellular region;intracellular organelle part;nucleus;organelle lumen;membrane-enclosed lumen	PF00226	DnaJ domain	IPR001623		DnaJ_domain	ENSP00000263697
2500	Q15459;Q15459-2;H7C1L2;F8WB66;F8WC79	Q15459;Q15459-2	38;33;5;3;1	38;33;5;3;1	38;33;5;3;1	Splicing factor 3A subunit 1	SF3A1	Splicing factor 3A subunit 1 OS=Homo sapiens GN=SF3A1 PE=1 SV=1;Isoform 2 of Splicing factor 3A subunit 1 OS=Homo sapiens GN=SF3A1	4.38002	0.01	GO:0000398;GO:0003723;GO:0005515;GO:0005654;GO:0005681;GO:0005684;GO:0006397;GO:0044822;GO:0071013;GO:0000377;GO:0006396;GO:0016071;GO:0044428;GO:0031981;GO:0030529;GO:0003676;GO:0000375;GO:0016070;GO:0010467;GO:1990904;GO:0070013;GO:0044446;GO:0005634;GO:0097159;GO:1901363;GO:0008380;GO:0043170;GO:0044260;GO:0090304;GO:0043233;GO:0032991;GO:0006139;GO:0031974;GO:0006725;GO:0034641;GO:0046483;GO:…	mRNA splicing, via spliceosome;RNA binding;protein binding;nucleoplasm;spliceosomal complex;U2-type spliceosomal complex;mRNA processing;poly(A) RNA binding;catalytic step 2 spliceosome;RNA splicing, via transesterification reactions with bulged adenosine as nucleophile;RNA processing;mRNA metabolic process;nuclear part;nuclear lumen;intracellular ribonucleoprotein complex;nucleic acid binding;RN…	PF12230;PF01805;PF00240	Ubiquitin family;Surp module;Pre-mRNA splicing factor PRP21 like protein	IPR022030;IPR000061;IPR029071;IPR000626	Ubiquitin-related domain;Ubiquitin domain	Surp;Ubiquitin_dom;SF3A1;Ubiquitin-rel_dom	ENSP00000215793
973	J3KPP4;O95232;D6RDI2;D6RHH0;U3KQT3;C9JL41;O95232-2;H7C5U7;E7EN55;H0YA81	J3KPP4;O95232;D6RDI2	9;9;6;2;2;2;2;1;1;1	9;9;6;2;2;2;2;1;1;1	9;9;6;2;2;2;2;1;1;1	Luc7-like protein 3	LUC7L3	Cisplatin resistance-associated overexpressed protein, isoform CRA_b OS=Homo sapiens GN=LUC7L3 PE=1 SV=1;Luc7-like protein 3 OS=Homo sapiens GN=LUC7L3 PE=1 SV=2;Luc7-like protein 3 (Fragment) OS=Homo sapiens GN=LUC7L3 PE=1 SV=1	4.30857	0.01	GO:0003729;GO:0005654;GO:0005685;GO:0006376;GO:0003677;GO:0005515;GO:0005634;GO:0008380;GO:0016607;GO:0044822;GO:0022618;GO:0000245;GO:0006396;GO:0044428;GO:0031981;GO:0097525;GO:0016604;GO:0003676;GO:0003723;GO:0000398;GO:0016070;GO:0010467;GO:0034622;GO:0071826;GO:0022613;GO:0044451;GO:0070013;GO:0044446;GO:0030532;GO:0097159;GO:1901363;GO:0000377;GO:0006397;GO:0043170;GO:0044260;GO:0090304;GO:…	mRNA binding;nucleoplasm;U1 snRNP;mRNA splice site selection;DNA binding;protein binding;nucleus;RNA splicing;nuclear speck;poly(A) RNA binding;ribonucleoprotein complex assembly;spliceosomal complex assembly;RNA processing;nuclear part;nuclear lumen;spliceosomal snRNP complex;nuclear body;nucleic acid binding;RNA binding;mRNA splicing, via spliceosome;RNA metabolic process;gene expression;cellul…	PF03194	LUC7 N_terminus	IPR004882		Luc7-rel	ENSP00000376919;ENSP00000240304;ENSP00000425092
1215	O43719;Q5H918;Q5H919	O43719	19;9;8	19;9;8	19;9;8	HIV Tat-specific factor 1	HTATSF1	HIV Tat-specific factor 1 OS=Homo sapiens GN=HTATSF1 PE=1 SV=1	4.26048	0.01	GO:0000166;GO:0005654;GO:0006351;GO:0044822;GO:0034645;GO:0097659;GO:0010467;GO:0044428;GO:0031981;GO:0036094;GO:1901265;GO:0003723;GO:0043170;GO:0009059;GO:0044249;GO:0044260;GO:0032774;GO:0070013;GO:0044446;GO:0005634;GO:0003676;GO:0097159;GO:1901363;GO:1901576;GO:0016070;GO:0034654;GO:0009058;GO:0043233;GO:0090304;GO:0006139;GO:0018130;GO:0019438;GO:0044271;GO:1901362;GO:0031974;GO:0006725;GO:…	nucleotide binding;nucleoplasm;transcription, DNA-templated;poly(A) RNA binding;cellular macromolecule biosynthetic process;nucleic acid-templated transcription;gene expression;nuclear part;nuclear lumen;small molecule binding;nucleoside phosphate binding;RNA binding;macromolecule metabolic process;macromolecule biosynthetic process;cellular biosynthetic process;cellular macromolecule metabolic p…	PF00076	RNA recognition motif. (a.k.a. RRM, RBD, or RNP domain)	IPR012677;IPR000504	Nucleotide-binding alpha-beta plait domain;RNA recognition motif domain	RRM_dom;Nucleotide-bd_a/b_plait	ENSP00000218364;ENSP00000442699
3576	Q9UBB9;Q9UBB9-2;F6SQZ1;F6XM96;H0Y4U8;F6UKU9;F6UQ07	Q9UBB9	25;10;3;3;3;2;1	25;10;3;3;3;2;1	25;10;3;3;3;2;1	Tuftelin-interacting protein 11	TFIP11	Tuftelin-interacting protein 11 OS=Homo sapiens GN=TFIP11 PE=1 SV=1	4.14488	0.01	GO:0000390;GO:0000784;GO:0003677;GO:0005515;GO:0005578;GO:0005681;GO:0005730;GO:0005737;GO:0006355;GO:0016607;GO:0031214;GO:0031333;GO:0032091;GO:0071008;GO:0071013;GO:0032988;GO:0000398;GO:0010468;GO:1903506;GO:2000112;GO:0009888;GO:0048513;GO:0043254;GO:0051129;GO:0043393;GO:0051100;GO:0000781;GO:0044454;GO:0005634;GO:0031012;GO:0030529;GO:0044428;GO:0043232;GO:0031981;GO:0016604;GO:0005684;GO:…	spliceosomal complex disassembly;nuclear chromosome, telomeric region;DNA binding;protein binding;proteinaceous extracellular matrix;spliceosomal complex;nucleolus;cytoplasm;regulation of transcription, DNA-templated;nuclear speck;biomineral tissue development;negative regulation of protein complex assembly;negative regulation of protein binding;U2-type post-mRNA release spliceosomal complex;cata…	PF01585;PF07842;PF12457	G-patch domain;GC-rich sequence DNA-binding factor-like protein;Tuftelin interacting protein N terminal	IPR000467;IPR022783;IPR024933;IPR022159	G-patch domain	G_patch_dom;STIP/TFIP11_N;GCFC_dom;STIP	ENSP00000384297;ENSP00000385861;ENSP00000383892;ENSP00000384421;ENSP00000480171
1951	P49756;P49756-2;P49756-3;E9PQU5;H0YE46;E9PSE8;P49756-4	P49756	26;11;11;8;3;3;2	26;11;11;8;3;3;2	26;11;11;8;3;3;2	RNA-binding protein 25	RBM25	RNA-binding protein 25 OS=Homo sapiens GN=RBM25 PE=1 SV=3	4.14285	0.01	GO:0000166;GO:0000381;GO:0003729;GO:0005515;GO:0005654;GO:0005737;GO:0006397;GO:0008380;GO:0016607;GO:0042981;GO:0044822;GO:0048024;GO:0006396;GO:0016071;GO:0043067;GO:0044428;GO:0031981;GO:0016604;GO:0036094;GO:1901265;GO:0003723;GO:0016070;GO:0010467;GO:0010941;GO:0043484;GO:0050684;GO:0044451;GO:0070013;GO:0044446;GO:0005634;GO:0003676;GO:0097159;GO:1901363;GO:0043170;GO:0050794;GO:0044260;GO:…	nucleotide binding;regulation of alternative mRNA splicing, via spliceosome;mRNA binding;protein binding;nucleoplasm;cytoplasm;mRNA processing;RNA splicing;nuclear speck;regulation of apoptotic process;poly(A) RNA binding;regulation of mRNA splicing, via spliceosome;RNA processing;mRNA metabolic process;regulation of programmed cell death;nuclear part;nuclear lumen;nuclear body;small molecule bin…	PF01480;PF00076	RNA recognition motif. (a.k.a. RRM, RBD, or RNP domain);PWI domain	IPR012677;IPR002483;IPR034268;IPR000504	Nucleotide-binding alpha-beta plait domain;RNA recognition motif domain	RRM_dom;PWI_dom;Nucleotide-bd_a/b_plait	ENSP00000261973;ENSP00000436868;ENSP00000436225;ENSP00000431150;ENSP00000434444
3634	Q9UJV9;J3KNN5;D6RGI7;H0Y8L8;H0YA06;D6RD33	Q9UJV9;J3KNN5	44;43;11;9;6;2	44;43;11;9;6;2	44;43;11;9;6;2	Probable ATP-dependent RNA helicase DDX41	DDX41	Probable ATP-dependent RNA helicase DDX41 OS=Homo sapiens GN=DDX41 PE=1 SV=2;Probable ATP-dependent RNA helicase DDX41 (Fragment) OS=Homo sapiens GN=DDX41 PE=1 SV=1	4.05958	0.01	GO:0003676;GO:0004386;GO:0005524;GO:0008270;GO:0003677;GO:0005515;GO:0005783;GO:0016020;GO:0035458;GO:0044822;GO:0045944;GO:0051607;GO:0071013;GO:0035456;GO:0071345;GO:0006357;GO:0045893;GO:0002252;GO:0009615;GO:0098542;GO:0044444;GO:0012505;GO:0005681;GO:0097159;GO:1901363;GO:0017111;GO:0032550;GO:0032559;GO:0035639;GO:0046914;GO:0003723;GO:0002376;GO:0016032;GO:0051707;GO:0006355;GO:0010628;GO:…	nucleic acid binding;helicase activity;ATP binding;zinc ion binding;DNA binding;protein binding;endoplasmic reticulum;membrane;cellular response to interferon-beta;poly(A) RNA binding;positive regulation of transcription from RNA polymerase II promoter;defense response to virus;catalytic step 2 spliceosome;response to interferon-beta;cellular response to cytokine stimulus;regulation of transcript…	PF00270;PF00271	DEAD/DEAH box helicase;Helicase conserved C-terminal domain	IPR011545;IPR014001;IPR001650;IPR027417;IPR014014	Helicase superfamily 1/2, ATP-binding domain;DEAD/DEAH box helicase domain;P-loop containing nucleoside triphosphate hydrolase	Helicase_C;DEAD/DEAH_box_helicase_dom;Helicase_ATP-bd;RNA_helicase_DEAD_Q_motif;P-loop_NTPase	ENSP00000422753;ENSP00000330349
3138	Q96PV6-2;A0A087WTE7;C9JMY0;A0A087WUE4;Q96PV6;A0A0G2JNN3;E7EWC7;B0VJY8;A0A0G2JPW6;Q96PV6-3;C9J1N5;H7BZP5;A0A0G2JN70	Q96PV6-2;A0A087WTE7;C9JMY0;A0A087WUE4;Q96PV6;A0A0G2JNN3	34;31;31;31;31;28;6;3;3;3;1;1;1	34;31;31;31;31;28;6;3;3;3;1;1;1	34;31;31;31;31;28;6;3;3;3;1;1;1	Leukocyte receptor cluster member 8	LENG8	Isoform 2 of Leukocyte receptor cluster member 8 OS=Homo sapiens GN=LENG8;Leukocyte receptor cluster member 8 OS=Homo sapiens GN=LENG8 PE=1 SV=1;Leukocyte receptor cluster member 8 OS=Homo sapiens GN=LENG8 PE=1 SV=2;Leukocyte receptor cluster member 8 OS=H	3.86585	0.01	GO:0005515	protein binding	PF03399	SAC3/GANP family	IPR005062	SAC3/GANP/THP3	SAC3/GANP/THP3	ENSP00000318374;ENSP00000480663;ENSP00000478337;ENSP00000478975;ENSP00000484494;ENSP00000479293;ENSP00000477813;ENSP00000481040;ENSP00000365697;ENSP00000478590;ENSP00000482405;ENSP00000481462;ENSP00000481768
3217	Q9BRX9;H0YIE8;F8VSE4;H7C0S9;G3V221	Q9BRX9;H0YIE8	10;6;3;2;1	10;6;3;2;1	10;6;3;2;1	WD repeat domain-containing protein 83	WDR83	WD repeat domain-containing protein 83 OS=Homo sapiens GN=WDR83 PE=1 SV=1;WD repeat domain-containing protein 83 (Fragment) OS=Homo sapiens GN=WDR83 PE=1 SV=1	3.86378	0.01	GO:0000375;GO:0000398;GO:0005515;GO:0005681;GO:0071013;GO:0008380;GO:0000377;GO:0006397;GO:0030529;GO:0044428;GO:0006396;GO:0016071;GO:1990904;GO:0044446;GO:0005634;GO:0016070;GO:0010467;GO:0032991;GO:0043170;GO:0044260;GO:0090304;GO:0006139;GO:0006725;GO:0034641;GO:0046483;GO:1901360;GO:0006807	RNA splicing, via transesterification reactions;mRNA splicing, via spliceosome;protein binding;spliceosomal complex;catalytic step 2 spliceosome;RNA splicing;RNA splicing, via transesterification reactions with bulged adenosine as nucleophile;mRNA processing;intracellular ribonucleoprotein complex;nuclear part;RNA processing;mRNA metabolic process;ribonucleoprotein complex;intracellular organelle…	PF00400	WD domain, G-beta repeat	IPR020472;IPR015943;IPR001680;IPR019775;IPR017986	WD40/YVTN repeat-like-containing domain;WD40-repeat-containing domain	WD40_repeat;WD40/YVTN_repeat-like_dom;WD40_repeat_dom;WD40_repeat_CS;G-protein_beta_WD-40_rep	ENSP00000402653
1310	O75533;H7C341;B4DGZ4;O75533-2;F8WC19	O75533	71;7;6;6;1	71;7;6;6;1	71;7;6;6;1	Splicing factor 3B subunit 1	SF3B1	Splicing factor 3B subunit 1 OS=Homo sapiens GN=SF3B1 PE=1 SV=3	3.81532	0.01	GO:0000398;GO:0000785;GO:0001825;GO:0003682;GO:0005515;GO:0005634;GO:0005654;GO:0005686;GO:0005689;GO:0009952;GO:0016363;GO:0016607;GO:0034693;GO:0044822;GO:0071013;GO:0000377;GO:0006397;GO:0044767;GO:0048646;GO:0001824;GO:0003002;GO:0032991;GO:0044427;GO:0044428;GO:0031981;GO:0097525;GO:0005681;GO:0034399;GO:0016604;GO:0044877;GO:0003723;GO:0000375;GO:0048856;GO:0001701;GO:0007389;GO:0006396;GO:…	mRNA splicing, via spliceosome;chromatin;blastocyst formation;chromatin binding;protein binding;nucleus;nucleoplasm;U2 snRNP;U12-type spliceosomal complex;anterior/posterior pattern specification;nuclear matrix;nuclear speck;U11/U12 snRNP;poly(A) RNA binding;catalytic step 2 spliceosome;RNA splicing, via transesterification reactions with bulged adenosine as nucleophile;mRNA processing;single-org…	PF08920	Splicing factor 3B subunit 1	IPR011989;IPR016024;IPR015016	Armadillo-type fold;Armadillo-like helical	ARM-like;SF3b_su1;ARM-type_fold	ENSP00000335321;ENSP00000428820;ENSP00000402997
3370	Q9H5V9-2;Q9H5V9-3;Q9H5V9	Q9H5V9-2;Q9H5V9-3;Q9H5V9	9;9;9	9;9;9	9;9;9	UPF0428 protein CXorf56	CXorf56	Isoform 2 of UPF0428 protein CXorf56 OS=Homo sapiens GN=CXorf56;Isoform 3 of UPF0428 protein CXorf56 OS=Homo sapiens GN=CXorf56;UPF0428 protein CXorf56 OS=Homo sapiens GN=CXorf56 PE=1 SV=1	3.80998	0.01					IPR029704		UPF0428	ENSP00000320345;ENSP00000441786
2816	Q8IWZ8;V9GZ08;B4DVK3;Q8IWZ8-2;K7EM86	Q8IWZ8	19;6;3;3;2	19;6;3;3;2	19;6;3;3;2	SURP and G-patch domain-containing protein 1	SUGP1	SURP and G-patch domain-containing protein 1 OS=Homo sapiens GN=SUGP1 PE=1 SV=2	3.80959	0.01	GO:0005515;GO:0005681;GO:0044822;GO:0030529;GO:0044428;GO:0003723;GO:1990904;GO:0044446;GO:0005634;GO:0003676;GO:0032991;GO:0097159;GO:1901363	protein binding;spliceosomal complex;poly(A) RNA binding;intracellular ribonucleoprotein complex;nuclear part;RNA binding;ribonucleoprotein complex;intracellular organelle part;nucleus;nucleic acid binding;macromolecular complex;organic cyclic compound binding;heterocyclic compound binding	PF01585;PF01805	G-patch domain;Surp module	IPR000467;IPR000061	G-patch domain	Surp;G_patch_dom	ENSP00000247001;ENSP00000465413
2361	Q13435;E9PPJ0;H0YCG1;E9PJ04;E9PJT3;H0YEX5;E9PIL8	Q13435;E9PPJ0	40;37;18;17;12;10;2	40;37;18;17;12;10;2	40;37;18;17;12;10;2	Splicing factor 3B subunit 2	SF3B2	Splicing factor 3B subunit 2 OS=Homo sapiens GN=SF3B2 PE=1 SV=2;Splicing factor 3B subunit 2 OS=Homo sapiens GN=SF3B2 PE=1 SV=1	3.80838	0.01	GO:0005515;GO:0005654;GO:0005681;GO:0005689;GO:0016032;GO:0044822;GO:0071013;GO:0044403;GO:0044764;GO:0044428;GO:0031981;GO:0030529;GO:0003723;GO:0044419;GO:0051704;GO:1990904;GO:0070013;GO:0044446;GO:0005634;GO:0003676;GO:0043233;GO:0032991;GO:0097159;GO:1901363;GO:0031974	protein binding;nucleoplasm;spliceosomal complex;U12-type spliceosomal complex;viral process;poly(A) RNA binding;catalytic step 2 spliceosome;symbiosis, encompassing mutualism through parasitism;multi-organism cellular process;nuclear part;nuclear lumen;intracellular ribonucleoprotein complex;RNA binding;interspecies interaction between organisms;multi-organism process;ribonucleoprotein complex;i…	PF04037;PF04046;PF02037	SAP domain;Domain of unknown function (DUF382) ;PSP	IPR007180;IPR006568;IPR003034		SAP_dom;PSP;DUF382	ENSP00000318861;ENSP00000432655
1004	J3QRS9;O43670-2;O43670;O43670-4;X6R4W8;J3QS27;J3KTL1;J3KRB6;J3KRW6;H0Y3M2;O43670-3;J3KS31	J3QRS9;O43670-2;O43670;O43670-4;X6R4W8	5;5;5;5;4;2;2;2;2;2;2;1	5;5;5;5;4;2;2;2;2;2;2;1	5;5;5;5;4;2;2;2;2;2;2;1	BUB3-interacting and GLEBS motif-containing protein ZNF207	ZNF207	BUB3-interacting and GLEBS motif-containing protein ZNF207 OS=Homo sapiens GN=ZNF207 PE=1 SV=1;Isoform 2 of BUB3-interacting and GLEBS motif-containing protein ZNF207 OS=Homo sapiens GN=ZNF207;BUB3-interacting and GLEBS motif-containing protein ZNF207 OS=H	3.80498	0.01	GO:0005634;GO:0005730;GO:0046872;GO:0000070;GO:0000776;GO:0000777;GO:0003677;GO:0005515;GO:0005737;GO:0005819;GO:0005874;GO:0007094;GO:0008017;GO:0008201;GO:0008608;GO:0044822;GO:0050821;GO:0051301;GO:0051983;GO:0090307;GO:1990047;GO:0000819;GO:1903047;GO:0000278;GO:0007067;GO:0071173;GO:0071174;GO:0022402;GO:0098813;GO:0031647;GO:0050794;GO:0051225;GO:1902850;GO:0043232;GO:0043234;GO:0044427;GO:…	nucleus;nucleolus;metal ion binding;mitotic sister chromatid segregation;kinetochore;condensed chromosome kinetochore;DNA binding;protein binding;cytoplasm;spindle;microtubule;mitotic spindle assembly checkpoint;microtubule binding;heparin binding;attachment of spindle microtubules to kinetochore;poly(A) RNA binding;protein stabilization;cell division;regulation of chromosome segregation;mitotic …			IPR007087;IPR015880	Zinc finger, C2H2-like;Zinc finger, C2H2	Znf_C2H2;Znf_C2H2-like	ENSP00000464366;ENSP00000322777;ENSP00000378165;ENSP00000378168;ENSP00000340029
1154	O14979-3;O14979-2;A0A087WU03	O14979-3;O14979-2	18;18;1	17;17;1	1;1;1	Heterogeneous nuclear ribonucleoprotein D-like	HNRNPDL	Isoform 3 of Heterogeneous nuclear ribonucleoprotein D-like OS=Homo sapiens GN=HNRNPDL;Isoform 2 of Heterogeneous nuclear ribonucleoprotein D-like OS=Homo sapiens GN=HNRNPDL	3.79623	0.01	GO:0000166;GO:0003677;GO:0003690;GO:0003697;GO:0005515;GO:0005634;GO:0005654;GO:0005737;GO:0006351;GO:0006355;GO:0008143;GO:0010468;GO:0034046;GO:0044822;GO:0070062;GO:0034645;GO:0097659;GO:0010467;GO:1903506;GO:2000112;GO:0060255;GO:0044428;GO:0031981;GO:0031988;GO:1903561;GO:0005576;GO:0036094;GO:1901265;GO:0003676;GO:0070717;GO:0003723;GO:0043170;GO:0009059;GO:0044249;GO:0044260;GO:0019222;GO:…	nucleotide binding;DNA binding;double-stranded DNA binding;single-stranded DNA binding;protein binding;nucleus;nucleoplasm;cytoplasm;transcription, DNA-templated;regulation of transcription, DNA-templated;poly(A) binding;regulation of gene expression;poly(G) binding;poly(A) RNA binding;extracellular exosome;cellular macromolecule biosynthetic process;nucleic acid-templated transcription;gene expr…	PF00076	RNA recognition motif. (a.k.a. RRM, RBD, or RNP domain)	IPR012677;IPR000504	Nucleotide-binding alpha-beta plait domain;RNA recognition motif domain	RRM_dom;Nucleotide-bd_a/b_plait	ENSP00000295470;ENSP00000338552;ENSP00000422040;ENSP00000480156;ENSP00000473677;ENSP00000483254;ENSP00000486452;ENSP00000485954
2941	Q8WVK2;H0YBW5;B8ZZ98	Q8WVK2	6;2;2	6;2;2	6;2;2	U4/U6.U5 small nuclear ribonucleoprotein 27 kDa protein	SNRNP27	U4/U6.U5 small nuclear ribonucleoprotein 27 kDa protein OS=Homo sapiens GN=SNRNP27 PE=1 SV=1	3.7806	0.01	GO:0005515	protein binding	PF08648	Protein of unknown function (DUF1777)	IPR013957		DUF1777	ENSP00000244227;ENSP00000395144
1527	P0DN76;Q01081;Q01081-2;Q8WU68-3;Q8WU68;A0A1B0GW87;M0QYK5;M0R2N4;Q01081-3;Q01081-4;Q8WU68-2;K7EJH3;K7EJM7	P0DN76;Q01081;Q01081-2;Q8WU68-3;Q8WU68	11;11;10;6;6;5;5;5;5;5;5;2;2	11;11;10;6;6;5;5;5;5;5;5;2;2	11;11;10;6;6;5;5;5;5;5;5;2;2	Splicing factor U2AF 35 kDa subunit;Splicing factor U2AF 26 kDa subunit	U2AF1;U2AF1L4	Splicing factor U2AF 35 kDa subunit-like protein OS=Homo sapiens GN=U2AF1L5 PE=1 SV=1;Splicing factor U2AF 35 kDa subunit OS=Homo sapiens GN=U2AF1 PE=1 SV=3;Isoform 2 of Splicing factor U2AF 35 kDa subunit OS=Homo sapiens GN=U2AF1;Isoform 3 of Splicing fac	3.75923	0.01	GO:0000166;GO:0005515;GO:0005654;GO:0005681;GO:0044822;GO:0046872;GO:0071013;GO:0089701;GO:1903146;GO:1903955;GO:0010506;GO:0010821;GO:0010822;GO:0090316;GO:1903214;GO:1903749;GO:0044428;GO:0031981;GO:0030529;GO:0043234;GO:0005634;GO:0036094;GO:1901265;GO:0043169;GO:0003723;GO:0050794;GO:0033043;GO:0010638;GO:0032388;GO:0033157;GO:0051222;GO:1903829;GO:1903533;GO:1903747;GO:1904951;GO:1990904;GO:…	nucleotide binding;protein binding;nucleoplasm;spliceosomal complex;poly(A) RNA binding;metal ion binding;catalytic step 2 spliceosome;U2AF;regulation of mitophagy;positive regulation of protein targeting to mitochondrion;regulation of autophagy;regulation of mitochondrion organization;positive regulation of mitochondrion organization;positive regulation of intracellular protein transport;regulat…	PF00076;PF00642	RNA recognition motif. (a.k.a. RRM, RBD, or RNP domain);Zinc finger C-x8-C-x5-C-x3-H type (and similar)	IPR012677;IPR000504;IPR003954;IPR009145;IPR000571	Nucleotide-binding alpha-beta plait domain;RNA recognition motif domain;RNA recognition motif domain, eukaryote	RRM_dom;Znf_CCCH;RRM_dom_euk;U2_small;Nucleotide-bd_a/b_plait	ENSP00000485022;ENSP00000291552;ENSP00000369629;ENSP00000381205;ENSP00000418705;ENSP00000420672
2497	Q15427;Q5SZ64	Q15427;Q5SZ64	7;4	7;4	7;4	Splicing factor 3B subunit 4	SF3B4	Splicing factor 3B subunit 4 OS=Homo sapiens GN=SF3B4 PE=1 SV=1;Splicing factor 3B subunit 4 (Fragment) OS=Homo sapiens GN=SF3B4 PE=1 SV=1	3.71913	0.01	GO:0000166;GO:0005515;GO:0005681;GO:0005689;GO:0044822;GO:0048026;GO:0033120;GO:0048024;GO:0050685;GO:0030529;GO:0044428;GO:0036094;GO:1901265;GO:0003723;GO:0010628;GO:0043484;GO:0051254;GO:0050684;GO:1903313;GO:1990904;GO:0044446;GO:0005634;GO:0003676;GO:0097159;GO:1901363;GO:0010468;GO:0010604;GO:0051252;GO:1903311;GO:0045935;GO:0032991;GO:0060255;GO:0009893;GO:0019219;GO:0031325;GO:0051173;GO:…	nucleotide binding;protein binding;spliceosomal complex;U12-type spliceosomal complex;poly(A) RNA binding;positive regulation of mRNA splicing, via spliceosome;positive regulation of RNA splicing;regulation of mRNA splicing, via spliceosome;positive regulation of mRNA processing;intracellular ribonucleoprotein complex;nuclear part;small molecule binding;nucleoside phosphate binding;RNA binding;po…	PF00076	RNA recognition motif. (a.k.a. RRM, RBD, or RNP domain)	IPR012677;IPR000504;IPR034158;IPR034159	Nucleotide-binding alpha-beta plait domain;RNA recognition motif domain	RRM_dom;Nucleotide-bd_a/b_plait	ENSP00000271628
2895	Q8TA86;C9J6V2	Q8TA86	9;4	9;4	9;4	Retinitis pigmentosa 9 protein	RP9	Retinitis pigmentosa 9 protein OS=Homo sapiens GN=RP9 PE=1 SV=2	3.70595	0.01	GO:0005515;GO:0005634;GO:0005737;GO:0005785;GO:0008270;GO:0044822;GO:0050890;GO:0050877;GO:0044432;GO:0098796;GO:0030867;GO:0046914;GO:0003723;GO:0003008;GO:0005789;GO:0098588;GO:0005791;GO:0044444;GO:0044446;GO:0005783;GO:0043234;GO:0044425;GO:0016020;GO:0003676;GO:0046872;GO:0032501;GO:0012505;GO:0042175;GO:0032991;GO:0031090;GO:0097159;GO:1901363;GO:0043169;GO:0043167	protein binding;nucleus;cytoplasm;signal recognition particle receptor complex;zinc ion binding;poly(A) RNA binding;cognition;neurological system process;endoplasmic reticulum part;membrane protein complex;rough endoplasmic reticulum membrane;transition metal ion binding;RNA binding;system process;endoplasmic reticulum membrane;bounding membrane of organelle;rough endoplasmic reticulum;cytoplasmi…						ENSP00000297157
966	J3KNL6;O15027;O15027-4;O15027-3;X6RGP5;A0A0C4DH09	J3KNL6;O15027;O15027-4;O15027-3;X6RGP5	89;81;80;79;54;40	3;3;2;1;1;3	0;0;0;0;0;0	Protein transport protein Sec16A	SEC16A	Protein transport protein Sec16A OS=Homo sapiens GN=SEC16A PE=1 SV=1;Protein transport protein Sec16A OS=Homo sapiens GN=SEC16A PE=1 SV=3;Isoform 4 of Protein transport protein Sec16A OS=Homo sapiens GN=SEC16A;Isoform 3 of Protein transport protein Sec16A	3.67498	0.02	GO:0000139;GO:0048208;GO:0005515;GO:0005737;GO:0005789;GO:0005794;GO:0005829;GO:0007029;GO:0015031;GO:0021762;GO:0006996;GO:0010256;GO:0008104;GO:0045184;GO:0071702;GO:0048857;GO:0030901;GO:0006461;GO:0006901;GO:0048207;GO:0090114;GO:0044431;GO:0098588;GO:0044444;GO:0016020;GO:0044425;GO:0044432;GO:0042175;GO:0012505;GO:0033036;GO:0065003;GO:0071822;GO:0070271;GO:0016050;GO:0006900;GO:0016043;GO:…	Golgi membrane;COPII vesicle coating;protein binding;cytoplasm;endoplasmic reticulum membrane;Golgi apparatus;cytosol;endoplasmic reticulum organization;protein transport;substantia nigra development;organelle organization;endomembrane system organization;protein localization;establishment of protein localization;organic substance transport;neural nucleus development;midbrain development;protein …	PF12932;PF12931	Sec23-binding domain of Sec16;Vesicle coat trafficking protein Sec16 mid-region	IPR024298;IPR024880;IPR024340		ACE1_Sec16_Sec31;Sec16_CCD;Sec16	ENSP00000325827;ENSP00000360771;ENSP00000387583;ENSP00000277537
2732	Q7RTV0	Q7RTV0	6	6	6	PHD finger-like domain-containing protein 5A	PHF5A	PHD finger-like domain-containing protein 5A OS=Homo sapiens GN=PHF5A PE=1 SV=1	3.66962	0.01	GO:0000398;GO:0003677;GO:0005654;GO:0005686;GO:0005689;GO:0006351;GO:0016363;GO:0044822;GO:0000377;GO:0006397;GO:0034645;GO:0097659;GO:0010467;GO:0044428;GO:0031981;GO:0097525;GO:0005681;GO:0034399;GO:0003676;GO:0003723;GO:0000375;GO:0006396;GO:0016071;GO:0043170;GO:0009059;GO:0044249;GO:0044260;GO:0032774;GO:0030529;GO:0070013;GO:0044446;GO:0005634;GO:0030532;GO:0097159;GO:1901363;GO:0008380;GO:…	mRNA splicing, via spliceosome;DNA binding;nucleoplasm;U2 snRNP;U12-type spliceosomal complex;transcription, DNA-templated;nuclear matrix;poly(A) RNA binding;RNA splicing, via transesterification reactions with bulged adenosine as nucleophile;mRNA processing;cellular macromolecule biosynthetic process;nucleic acid-templated transcription;gene expression;nuclear part;nuclear lumen;spliceosomal snR…	PF03660	PHF5-like protein	IPR005345		PHF5	ENSP00000216252
2600	Q5JVF3-3;Q5JVF3;Q5JVF3-2;Q5JVF3-4	Q5JVF3-3;Q5JVF3;Q5JVF3-2;Q5JVF3-4	20;20;19;19	20;20;19;19	20;20;19;19	PCI domain-containing protein 2	PCID2	Isoform 3 of PCI domain-containing protein 2 OS=Homo sapiens GN=PCID2;PCI domain-containing protein 2 OS=Homo sapiens GN=PCID2 PE=1 SV=2;Isoform 2 of PCI domain-containing protein 2 OS=Homo sapiens GN=PCID2;Isoform 4 of PCI domain-containing protein 2 OS=H	3.65638	0.01	GO:0005515;GO:0043066;GO:0043488;GO:0045579;GO:0045893;GO:0090267;GO:2000117;GO:0042981;GO:0043069;GO:0006355;GO:0010628;GO:1903508;GO:0043487;GO:0045577;GO:0045621;GO:0050871;GO:0045931;GO:0090232;GO:0090266;GO:0010951;GO:2000116;GO:0010468;GO:1903506;GO:2000112;GO:0010604;GO:0010466;GO:0052548;GO:0043067;GO:0060548;GO:0010608;GO:0065008;GO:0045619;GO:0050864;GO:0051251;GO:1902107;GO:0007346;GO:…	protein binding;negative regulation of apoptotic process;regulation of mRNA stability;positive regulation of B cell differentiation;positive regulation of transcription, DNA-templated;positive regulation of mitotic cell cycle spindle assembly checkpoint;negative regulation of cysteine-type endopeptidase activity;regulation of apoptotic process;negative regulation of programmed cell death;regulati…	PF01399	PCI domain	IPR000717		PCI_dom	ENSP00000246505;ENSP00000337405;ENSP00000364606;ENSP00000364608;ENSP00000364626;ENSP00000364628;ENSP00000479494
1711	P26368-2;P26368;K7ENG2;K7ELP8	P26368-2;P26368;K7ENG2	18;18;12;3	18;18;12;3	18;18;12;3	Splicing factor U2AF 65 kDa subunit	U2AF2	Isoform 2 of Splicing factor U2AF 65 kDa subunit OS=Homo sapiens GN=U2AF2;Splicing factor U2AF 65 kDa subunit OS=Homo sapiens GN=U2AF2 PE=1 SV=4;Splicing factor U2AF 65 kDa subunit OS=Homo sapiens GN=U2AF2 PE=1 SV=1	3.65196	0.01	GO:0000166;GO:0000398;GO:0005515;GO:0005634;GO:0005654;GO:0005681;GO:0016607;GO:0019899;GO:0030628;GO:0033120;GO:0044822;GO:0048025;GO:0070742;GO:0071004;GO:0089701;GO:1903146;GO:1903955;GO:0000377;GO:0006397;GO:0010628;GO:0043484;GO:0051254;GO:0033119;GO:0048024;GO:0050686;GO:0010506;GO:0010821;GO:0010822;GO:0090316;GO:1903214;GO:1903749;GO:0044428;GO:0031981;GO:0030529;GO:0016604;GO:0005684;GO:…	nucleotide binding;mRNA splicing, via spliceosome;protein binding;nucleus;nucleoplasm;spliceosomal complex;nuclear speck;enzyme binding;pre-mRNA 3'-splice site binding;positive regulation of RNA splicing;poly(A) RNA binding;negative regulation of mRNA splicing, via spliceosome;C2H2 zinc finger domain binding;U2-type prespliceosome;U2AF;regulation of mitophagy;positive regulation of protein target…	PF00076	RNA recognition motif. (a.k.a. RRM, RBD, or RNP domain)	IPR012677;IPR000504;IPR006529	Nucleotide-binding alpha-beta plait domain;RNA recognition motif domain	RRM_dom;U2AF_lg;Nucleotide-bd_a/b_plait	ENSP00000307863;ENSP00000388475
968	J3QL05;J3KP15;Q01130-2;Q01130	J3QL05;J3KP15;Q01130-2;Q01130	5;5;5;5	5;5;5;5	3;3;3;3	Serine/arginine-rich splicing factor 2	SRSF2	Serine/arginine-rich-splicing factor 2 (Fragment) OS=Homo sapiens GN=SRSF2 PE=1 SV=1;Serine/arginine-rich-splicing factor 2 (Fragment) OS=Homo sapiens GN=SRSF2 PE=1 SV=8;Isoform 2 of Serine/arginine-rich splicing factor 2 OS=Homo sapiens GN=SRSF2;Serine/ar	3.65094	0.01	GO:0000166;GO:0003676;GO:0000381;GO:0005515;GO:0005634;GO:0005681;GO:0016607;GO:0036002;GO:0044822;GO:0070062;GO:0048024;GO:0030529;GO:0044428;GO:0016604;GO:0031988;GO:1903561;GO:0005576;GO:0036094;GO:1901265;GO:0097159;GO:1901363;GO:0003723;GO:0043484;GO:0050684;GO:1990904;GO:0044451;GO:0031982;GO:0044446;GO:0043230;GO:0010468;GO:0051252;GO:1903311;GO:0044421;GO:0005654;GO:0032991;GO:0060255;GO:…	nucleotide binding;nucleic acid binding;regulation of alternative mRNA splicing, via spliceosome;protein binding;nucleus;spliceosomal complex;nuclear speck;pre-mRNA binding;poly(A) RNA binding;extracellular exosome;regulation of mRNA splicing, via spliceosome;intracellular ribonucleoprotein complex;nuclear part;nuclear body;membrane-bounded vesicle;extracellular vesicle;extracellular region;small…	PF00076	RNA recognition motif. (a.k.a. RRM, RBD, or RNP domain)	IPR012677;IPR000504;IPR003954	Nucleotide-binding alpha-beta plait domain;RNA recognition motif domain;RNA recognition motif domain, eukaryote	RRM_dom;RRM_dom_euk;Nucleotide-bd_a/b_plait	ENSP00000463317;ENSP00000350877;ENSP00000353089;ENSP00000376276;ENSP00000391278;ENSP00000441780;ENSP00000462425
2952	Q8WXA9-2;Q8WXA9;A0A087WY03;E5RFV3	Q8WXA9-2;Q8WXA9	7;4;2;2	7;4;2;2	7;4;2;2	Splicing regulatory glutamine/lysine-rich protein 1	SREK1	Isoform 2 of Splicing regulatory glutamine/lysine-rich protein 1 OS=Homo sapiens GN=SREK1;Splicing regulatory glutamine/lysine-rich protein 1 OS=Homo sapiens GN=SREK1 PE=1 SV=1	3.62213	0.01	GO:0000166;GO:0005515;GO:0005654;GO:0005681;GO:0006397;GO:0008380;GO:0044822;GO:0006396;GO:0016071;GO:0044428;GO:0031981;GO:0030529;GO:0036094;GO:1901265;GO:0003723;GO:0016070;GO:0010467;GO:1990904;GO:0070013;GO:0044446;GO:0005634;GO:0003676;GO:0097159;GO:1901363;GO:0043170;GO:0044260;GO:0090304;GO:0043233;GO:0032991;GO:0006139;GO:0031974;GO:0006725;GO:0034641;GO:0046483;GO:1901360;GO:0006807	nucleotide binding;protein binding;nucleoplasm;spliceosomal complex;mRNA processing;RNA splicing;poly(A) RNA binding;RNA processing;mRNA metabolic process;nuclear part;nuclear lumen;intracellular ribonucleoprotein complex;small molecule binding;nucleoside phosphate binding;RNA binding;RNA metabolic process;gene expression;ribonucleoprotein complex;intracellular organelle lumen;intracellular organ…	PF00076	RNA recognition motif. (a.k.a. RRM, RBD, or RNP domain)	IPR012677;IPR000504;IPR033568;IPR034192	Nucleotide-binding alpha-beta plait domain;RNA recognition motif domain	RRM_dom;Nucleotide-bd_a/b_plait	ENSP00000334538;ENSP00000370305
3000	Q92945;A0A087WTP3;M0R0I5;M0QYH3;M0R3J3;M0R0C6;M0R251;M0QYG1;M0QXW7;M0R263	Q92945;A0A087WTP3	38;36;18;7;7;6;4;4;4;4	38;36;18;7;7;6;4;4;4;4	36;34;18;7;5;4;2;2;4;2	Far upstream element-binding protein 2	KHSRP	Far upstream element-binding protein 2 OS=Homo sapiens GN=KHSRP PE=1 SV=4;Far upstream element-binding protein 2 OS=Homo sapiens GN=KHSRP PE=1 SV=1	3.62188	0.01	GO:0003723;GO:0003677;GO:0003730;GO:0005654;GO:0006351;GO:0006355;GO:0006397;GO:0006402;GO:0010494;GO:0016020;GO:0030425;GO:0043025;GO:0044822;GO:0051028;GO:2000628;GO:0034645;GO:0097659;GO:0010467;GO:0010468;GO:1903506;GO:2000112;GO:0006396;GO:0016071;GO:0006401;GO:0050658;GO:0051252;GO:0044428;GO:0031981;GO:0036464;GO:0043005;GO:0036477;GO:0044297;GO:0097458;GO:0003676;GO:0003729;GO:0016070;GO:…	RNA binding;DNA binding;mRNA 3'-UTR binding;nucleoplasm;transcription, DNA-templated;regulation of transcription, DNA-templated;mRNA processing;mRNA catabolic process;cytoplasmic stress granule;membrane;dendrite;neuronal cell body;poly(A) RNA binding;mRNA transport;regulation of miRNA metabolic process;cellular macromolecule biosynthetic process;nucleic acid-templated transcription;gene expressio…	PF09005;PF00013	KH domain;Domain of unknown function (DUF1897)	IPR015096;IPR004087;IPR004088	K Homology domain;K Homology domain, type 1	KH_dom;KH_dom_type_1;DUF1897	ENSP00000381216;ENSP00000478033
2508	Q15637-6;Q15637-2;Q15637-4;Q15637-3;Q15637;F8WEV5	Q15637-6;Q15637-2;Q15637-4;Q15637-3;Q15637	20;18;16;16;16;4	20;18;16;16;16;4	5;4;2;2;2;2	Splicing factor 1	SF1	Isoform 6 of Splicing factor 1 OS=Homo sapiens GN=SF1;Isoform 2 of Splicing factor 1 OS=Homo sapiens GN=SF1;Isoform 4 of Splicing factor 1 OS=Homo sapiens GN=SF1;Isoform 3 of Splicing factor 1 OS=Homo sapiens GN=SF1;Splicing factor 1 OS=Homo sapiens GN=SF1	3.59258	0.01	GO:0005515;GO:0005654;GO:0005681;GO:0006351;GO:0006355;GO:0008270;GO:0030238;GO:0033327;GO:0042802;GO:0044822;GO:0048662;GO:0050810;GO:0034645;GO:0097659;GO:0010467;GO:0010468;GO:1903506;GO:2000112;GO:0019218;GO:0046890;GO:0007530;GO:0007275;GO:0003006;GO:0030154;GO:0044702;GO:0008584;GO:0008285;GO:0048660;GO:0044428;GO:0031981;GO:0030529;GO:0046914;GO:0003723;GO:0022414;GO:0032502;GO:0000003;GO:…	protein binding;nucleoplasm;spliceosomal complex;transcription, DNA-templated;regulation of transcription, DNA-templated;zinc ion binding;male sex determination;Leydig cell differentiation;identical protein binding;poly(A) RNA binding;negative regulation of smooth muscle cell proliferation;regulation of steroid biosynthetic process;cellular macromolecule biosynthetic process;nucleic acid-template…	PF00013;PF16275;PF00098	KH domain;Zinc knuckle;Splicing factor 1 helix-hairpin domain	IPR031150;IPR004087;IPR004088;IPR032570;IPR001878	Zinc finger, CCHC-type;K Homology domain;K Homology domain, type 1	Znf_CCHC;KH_dom;KH_dom_type_1;BBP/SF1;SF1-HH	ENSP00000227503;ENSP00000334414;ENSP00000366604;ENSP00000366607;ENSP00000366611;ENSP00000396793
1498	P08579	P08579	7	5	5	U2 small nuclear ribonucleoprotein B	SNRPB2	U2 small nuclear ribonucleoprotein B OS=Homo sapiens GN=SNRPB2 PE=1 SV=1	3.59153	0.01	GO:0000166;GO:0002230;GO:0005515;GO:0005654;GO:0005681;GO:0005686;GO:0005730;GO:0071013;GO:0098792;GO:0050691;GO:0016236;GO:0098542;GO:0044428;GO:0031981;GO:0030529;GO:0097525;GO:0043232;GO:0036094;GO:1901265;GO:0006914;GO:0050688;GO:0006952;GO:0051707;GO:1990904;GO:0070013;GO:0043228;GO:0044446;GO:0005634;GO:0030532;GO:0097159;GO:1901363;GO:0006950;GO:0043207;GO:0051704;GO:0002697;GO:0002831;GO:…	nucleotide binding;positive regulation of defense response to virus by host;protein binding;nucleoplasm;spliceosomal complex;U2 snRNP;nucleolus;catalytic step 2 spliceosome;xenophagy;regulation of defense response to virus by host;macroautophagy;defense response to other organism;nuclear part;nuclear lumen;intracellular ribonucleoprotein complex;spliceosomal snRNP complex;intracellular non-membra…	PF00076	RNA recognition motif. (a.k.a. RRM, RBD, or RNP domain)	IPR012677;IPR000504	Nucleotide-binding alpha-beta plait domain;RNA recognition motif domain	RRM_dom;Nucleotide-bd_a/b_plait	ENSP00000246071;ENSP00000367178
2308	Q12874	Q12874	25	25	25	Splicing factor 3A subunit 3	SF3A3	Splicing factor 3A subunit 3 OS=Homo sapiens GN=SF3A3 PE=1 SV=1	3.5692	0.01	GO:0005515;GO:0005654;GO:0005681;GO:0006397;GO:0008270;GO:0016607;GO:0044822;GO:0071013;GO:0006396;GO:0016071;GO:0044428;GO:0031981;GO:0030529;GO:0016604;GO:0046914;GO:0003723;GO:0016070;GO:0010467;GO:1990904;GO:0044451;GO:0070013;GO:0044446;GO:0005634;GO:0003676;GO:0046872;GO:0043170;GO:0044260;GO:0090304;GO:0043233;GO:0032991;GO:0097159;GO:1901363;GO:0043169;GO:0006139;GO:0031974;GO:0043167;GO:…	protein binding;nucleoplasm;spliceosomal complex;mRNA processing;zinc ion binding;nuclear speck;poly(A) RNA binding;catalytic step 2 spliceosome;RNA processing;mRNA metabolic process;nuclear part;nuclear lumen;intracellular ribonucleoprotein complex;nuclear body;transition metal ion binding;RNA binding;RNA metabolic process;gene expression;ribonucleoprotein complex;nucleoplasm part;intracellular …	PF11931;PF16837;PF12108	Domain of unknown function (DUF3449);Splicing factor SF3a60 binding domain;Pre-mRNA-splicing factor SF3A3, of SF3a complex, Prp9	IPR024598;IPR031776;IPR031774;IPR021966;IPR000690;IPR003604	Zinc finger, U1-type;Zinc finger, C2H2-type matrin	Znf_C2H2_matrin;Znf_U1;SF3a60_bindingd;DUF3449;SF3A3_dom;SF3A3	ENSP00000362110
3269	Q9BWJ5	Q9BWJ5	5	5	5	Splicing factor 3B subunit 5	SF3B5	Splicing factor 3B subunit 5 OS=Homo sapiens GN=SF3B5 PE=1 SV=1	3.49162	0.01	GO:0005634;GO:0005689;GO:0005681;GO:0030529;GO:0044428;GO:1990904;GO:0044446;GO:0032991	nucleus;U12-type spliceosomal complex;spliceosomal complex;intracellular ribonucleoprotein complex;nuclear part;ribonucleoprotein complex;intracellular organelle part;macromolecular complex	PF07189	Splicing factor 3B subunit 10 (SF3b10)	IPR009846;IPR017089	Splicing factor 3B subunit 5/RDS3 complex subunit 10;Splicing factor 3B, subunit 5	SF3b5/RDS3-10;Splicing_factor_3B_subunit_5	ENSP00000356541
1515	P09661;H0YMA0;H0YKK0;H0YLR3	P09661;H0YMA0;H0YKK0	17;9;9;8	17;9;9;8	17;9;9;8	U2 small nuclear ribonucleoprotein A	SNRPA1	U2 small nuclear ribonucleoprotein A OS=Homo sapiens GN=SNRPA1 PE=1 SV=2;U2 small nuclear ribonucleoprotein A (Fragment) OS=Homo sapiens GN=SNRPA1 PE=1 SV=1;Small nuclear ribonucleoprotein polypeptide A, isoform CRA_a OS=Homo sapiens GN=SNRPA1 PE=1 SV=1	3.46194	0.01	GO:0005515;GO:0005654;GO:0005681;GO:0044822;GO:0071013;GO:0044428;GO:0031981;GO:0030529;GO:0003723;GO:1990904;GO:0070013;GO:0044446;GO:0005634;GO:0003676;GO:0043233;GO:0032991;GO:0097159;GO:1901363;GO:0031974	protein binding;nucleoplasm;spliceosomal complex;poly(A) RNA binding;catalytic step 2 spliceosome;nuclear part;nuclear lumen;intracellular ribonucleoprotein complex;RNA binding;ribonucleoprotein complex;intracellular organelle lumen;intracellular organelle part;nucleus;nucleic acid binding;organelle lumen;macromolecular complex;organic cyclic compound binding;heterocyclic compound binding;membran…			IPR032675;IPR001611;IPR003603		Leu-rich_rpt;U2A'_phosphoprotein32A_C;L_dom-like	ENSP00000254193
3345	Q9H2U1-3;Q9H2U1;Q9H2U1-2;E7EWK3;A0A0G2JQU7;A0A0G2JRP3;H7C5F5	Q9H2U1-3;Q9H2U1;Q9H2U1-2;E7EWK3	25;25;23;21;6;3;3	25;25;23;21;6;3;3	24;24;22;20;6;3;3	ATP-dependent RNA helicase DHX36	DHX36	Isoform 3 of ATP-dependent RNA helicase DHX36 OS=Homo sapiens GN=DHX36;ATP-dependent RNA helicase DHX36 OS=Homo sapiens GN=DHX36 PE=1 SV=2;Isoform 2 of ATP-dependent RNA helicase DHX36 OS=Homo sapiens GN=DHX36;ATP-dependent RNA helicase DHX36 (Fragment) OS	3.44328	0.01	GO:0003676;GO:0005524;GO:0005634;GO:0005737;GO:0008026;GO:0000781;GO:0001047;GO:0002151;GO:0003725;GO:0005515;GO:0006351;GO:0008094;GO:0009615;GO:0010501;GO:0032206;GO:0043330;GO:0044822;GO:0051880;GO:0070062;GO:0016032;GO:0051707;GO:0034645;GO:0097659;GO:0010467;GO:0016070;GO:0032204;GO:0032846;GO:0051054;GO:2001252;GO:0043331;GO:0098687;GO:0031988;GO:1903561;GO:0005576;GO:0044212;GO:0003723;GO:…	nucleic acid binding;ATP binding;nucleus;cytoplasm;ATP-dependent helicase activity;chromosome, telomeric region;core promoter binding;G-quadruplex RNA binding;double-stranded RNA binding;protein binding;transcription, DNA-templated;DNA-dependent ATPase activity;response to virus;RNA secondary structure unwinding;positive regulation of telomere maintenance;response to exogenous dsRNA;poly(A) RNA b…	PF00270;PF04408;PF00271;PF07717	DEAD/DEAH box helicase;Helicase conserved C-terminal domain;Helicase associated domain (HA2);Oligonucleotide/oligosaccharide-binding (OB)-fold	IPR011545;IPR002464;IPR011709;IPR007502;IPR014001;IPR001650;IPR027417	Helicase superfamily 1/2, ATP-binding domain;DEAD/DEAH box helicase domain;P-loop containing nucleoside triphosphate hydrolase	Helicase_C;DNA/RNA_helicase_DEAH_CS;Helicase-assoc_dom;DEAD/DEAH_box_helicase_dom;DUF1605;Helicase_ATP-bd;P-loop_NTPase	ENSP00000309296;ENSP00000330113;ENSP00000417078;ENSP00000419862
3805	Q9Y6A4	Q9Y6A4	7	7	7	Cilia- and flagella-associated protein 20	CFAP20	Cilia- and flagella-associated protein 20 OS=Homo sapiens GN=CFAP20 PE=1 SV=1	3.42442	0.01	GO:0005654;GO:0005814;GO:0005874;GO:0005929;GO:0018095;GO:0036064;GO:0044822;GO:0060271;GO:0060296;GO:0070062;GO:2000147;GO:2000253;GO:0018200;GO:0048858;GO:0003356;GO:0060295;GO:0065008;GO:0040017;GO:0051272;GO:2000145;GO:0048520;GO:0060259;GO:0044428;GO:0031981;GO:0043232;GO:0044450;GO:0005813;GO:0099513;GO:0015630;GO:0042995;GO:0005815;GO:0044441;GO:0031988;GO:1903561;GO:0005576;GO:0003723;GO:…	nucleoplasm;centriole;microtubule;cilium;protein polyglutamylation;ciliary basal body;poly(A) RNA binding;cilium morphogenesis;regulation of cilium beat frequency involved in ciliary motility;extracellular exosome;positive regulation of cell motility;positive regulation of feeding behavior;peptidyl-glutamic acid modification;cell projection morphogenesis;regulation of cilium beat frequency;regula…	PF05018	Protein of unknown function (DUF667)	IPR007714	Cilia/flagella-associated protein 20/WDR90/C3orf67	CFA20/WDR90/C3orf67	ENSP00000262498
3737	Q9Y383;Q96HJ9-2;A0A0A6YYJ8;Q9Y383-3;Q9Y383-2;V9GZ75;F8WEU3	Q9Y383;Q96HJ9-2;A0A0A6YYJ8;Q9Y383-3;Q9Y383-2	16;15;15;15;15;1;1	16;15;15;15;15;1;1	11;10;10;10;10;1;1	Putative RNA-binding protein Luc7-like 2	LUC7L2	Putative RNA-binding protein Luc7-like 2 OS=Homo sapiens GN=LUC7L2 PE=1 SV=2;Isoform 2 of UPF0562 protein C7orf55 OS=Homo sapiens GN=C7orf55;Putative RNA-binding protein Luc7-like 2 OS=Homo sapiens GN=LUC7L2 PE=4 SV=1;Isoform 3 of Putative RNA-binding prot	3.4129	0.01	GO:0003729;GO:0005685;GO:0006376;GO:0005739;GO:0005515;GO:0016607;GO:0019899;GO:0044822;GO:0022618;GO:0000245;GO:0044444;GO:0097525;GO:0016604;GO:0003723;GO:0000398;GO:0034622;GO:0071826;GO:0022613;GO:0044451;GO:0005737;GO:0030532;GO:0003676;GO:0000377;GO:0006397;GO:0044085;GO:0065003;GO:0043933;GO:0030529;GO:0044428;GO:0005654;GO:0097159;GO:1901363;GO:0000375;GO:0006396;GO:0016071;GO:0016043;GO:…	mRNA binding;U1 snRNP;mRNA splice site selection;mitochondrion;protein binding;nuclear speck;enzyme binding;poly(A) RNA binding;ribonucleoprotein complex assembly;spliceosomal complex assembly;cytoplasmic part;spliceosomal snRNP complex;nuclear body;RNA binding;mRNA splicing, via spliceosome;cellular macromolecular complex assembly;ribonucleoprotein complex subunit organization;ribonucleoprotein …	PF03194	LUC7 N_terminus	IPR004882		Luc7-rel	ENSP00000263545;ENSP00000347005;ENSP00000441604;ENSP00000483438;ENSP00000297534;ENSP00000440222
3670	Q9ULX6;Q9ULX6-2;M0R1Y5;M0QYT7;M0R010;M0R1L5;M0R008	Q9ULX6;Q9ULX6-2	21;18;5;5;3;1;1	21;18;5;5;3;1;1	8;8;0;0;0;0;0	A-kinase anchor protein 8-like	AKAP8L	A-kinase anchor protein 8-like OS=Homo sapiens GN=AKAP8L PE=1 SV=3;Isoform 2 of A-kinase anchor protein 8-like OS=Homo sapiens GN=AKAP8L	3.40753	0.01	GO:0003677;GO:0005515;GO:0005654;GO:0005737;GO:0016363;GO:0044822;GO:0046872;GO:0044428;GO:0031981;GO:0034399;GO:0003676;GO:0043169;GO:0003723;GO:0070013;GO:0044446;GO:0005634;GO:0097159;GO:1901363;GO:0043167;GO:0043233;GO:0031974	DNA binding;protein binding;nucleoplasm;cytoplasm;nuclear matrix;poly(A) RNA binding;metal ion binding;nuclear part;nuclear lumen;nuclear periphery;nucleic acid binding;cation binding;RNA binding;intracellular organelle lumen;intracellular organelle part;nucleus;organic cyclic compound binding;heterocyclic compound binding;ion binding;organelle lumen;membrane-enclosed lumen	PF04988	A-kinase anchoring protein 95 (AKAP95)	IPR007071		AKAP95	ENSP00000380557;ENSP00000470952
3740	Q9Y3B4	Q9Y3B4	6	6	6	Splicing factor 3B subunit 6	SF3B6	Splicing factor 3B subunit 6 OS=Homo sapiens GN=SF3B6 PE=1 SV=1	3.2827	0.01	GO:0000166;GO:0001825;GO:0005654;GO:0005689;GO:0044822;GO:0044767;GO:0048646;GO:0001824;GO:0044428;GO:0031981;GO:0005681;GO:0036094;GO:1901265;GO:0003723;GO:0048856;GO:0001701;GO:0032502;GO:0009653;GO:0030529;GO:0070013;GO:0044446;GO:0005634;GO:0003676;GO:0097159;GO:1901363;GO:0043009;GO:1990904;GO:0043233;GO:0009792;GO:0031974;GO:0032991;GO:0009790;GO:0007275;GO:0044707;GO:0032501	nucleotide binding;blastocyst formation;nucleoplasm;U12-type spliceosomal complex;poly(A) RNA binding;single-organism developmental process;anatomical structure formation involved in morphogenesis;blastocyst development;nuclear part;nuclear lumen;spliceosomal complex;small molecule binding;nucleoside phosphate binding;RNA binding;anatomical structure development;in utero embryonic development;dev…	PF00076	RNA recognition motif. (a.k.a. RRM, RBD, or RNP domain)	IPR012677;IPR000504;IPR034150	Nucleotide-binding alpha-beta plait domain;RNA recognition motif domain	RRM_dom;Nucleotide-bd_a/b_plait	ENSP00000233468
2126	P62318-2;P62318;H3BT13	P62318-2;P62318;H3BT13	6;6;4	6;6;4	6;6;4	Small nuclear ribonucleoprotein Sm D3	SNRPD3	Isoform 2 of Small nuclear ribonucleoprotein Sm D3 OS=Homo sapiens GN=SNRPD3;Small nuclear ribonucleoprotein Sm D3 OS=Homo sapiens GN=SNRPD3 PE=1 SV=1;Small nuclear ribonucleoprotein Sm D3 OS=Homo sapiens GN=SNRPD3 PE=1 SV=1	3.27962	0.01	GO:0000387;GO:0005515;GO:0005654;GO:0005683;GO:0005685;GO:0005687;GO:0005689;GO:0005737;GO:0005829;GO:0006479;GO:0019899;GO:0030620;GO:0034709;GO:0034715;GO:0034719;GO:0044822;GO:0070034;GO:0070062;GO:0071013;GO:0071209;GO:0022618;GO:0000398;GO:0008213;GO:0043414;GO:0044444;GO:0044428;GO:0031981;GO:0030532;GO:0097525;GO:0005681;GO:0034708;GO:0043234;GO:0031988;GO:1903561;GO:0005576;GO:0017069;GO:…	spliceosomal snRNP assembly;protein binding;nucleoplasm;U7 snRNP;U1 snRNP;U4 snRNP;U12-type spliceosomal complex;cytoplasm;cytosol;protein methylation;enzyme binding;U2 snRNA binding;methylosome;pICln-Sm protein complex;SMN-Sm protein complex;poly(A) RNA binding;telomerase RNA binding;extracellular exosome;catalytic step 2 spliceosome;U7 snRNA binding;ribonucleoprotein complex assembly;mRNA splic…	PF01423	LSM domain	IPR027141;IPR010920;IPR001163;IPR034099	LSM domain;LSM domain, eukaryotic/archaea-type	LSM_dom_euk/arc;LSM_dom;LSm4/Sm_D1/D3	ENSP00000215829;ENSP00000385266;ENSP00000456090
2493	Q15393;Q15393-3;Q15393-2;I3L4G7;J3QRB2;J3QL37;H3BMB0;J3QKV4	Q15393	56;24;12;4;3;3;2;1	56;24;12;4;3;3;2;1	56;24;12;4;3;3;2;1	Splicing factor 3B subunit 3	SF3B3	Splicing factor 3B subunit 3 OS=Homo sapiens GN=SF3B3 PE=1 SV=4	3.2267	0.01	GO:0005515;GO:0005634;GO:0005689;GO:0005730;GO:0042177;GO:0071013;GO:0009895;GO:0042176;GO:0051248;GO:0005681;GO:0043232;GO:0044428;GO:0031981;GO:0009892;GO:0009894;GO:0051246;GO:0010605;GO:0030529;GO:0070013;GO:0043228;GO:0044446;GO:0019222;GO:0048519;GO:0060255;GO:0080090;GO:1990904;GO:0043233;GO:0050789;GO:0031974;GO:0032991;GO:0065007	protein binding;nucleus;U12-type spliceosomal complex;nucleolus;negative regulation of protein catabolic process;catalytic step 2 spliceosome;negative regulation of catabolic process;regulation of protein catabolic process;negative regulation of protein metabolic process;spliceosomal complex;intracellular non-membrane-bounded organelle;nuclear part;nuclear lumen;negative regulation of metabolic p…	PF03178	CPSF A subunit region	IPR004871;IPR017986;IPR015943	WD40/YVTN repeat-like-containing domain;WD40-repeat-containing domain	Cleavage/polyA-sp_fac_asu_C;WD40/YVTN_repeat-like_dom;WD40_repeat_dom	ENSP00000305790
3249	Q9BUT9;I3L172;Q9BUT9-2	Q9BUT9	8;3;3	8;3;3	8;3;3	Protein FAM195A	FAM195A	MAPK regulated corepressor interacting protein 2 OS=Homo sapiens GN=MCRIP2 PE=1 SV=2	3.19937	0.01			PF14799	FAM195 family	IPR029428		FAM195	ENSP00000305138;ENSP00000433876
2120	P62304;A6NHK2	P62304;A6NHK2	4;2	4;2	4;2	Small nuclear ribonucleoprotein E	SNRPE	Small nuclear ribonucleoprotein E OS=Homo sapiens GN=SNRPE PE=1 SV=1;Small nuclear ribonucleoprotein E OS=Homo sapiens GN=SNRPE PE=1 SV=1	3.10581	0.01	GO:0000387;GO:0003723;GO:0005515;GO:0005634;GO:0005683;GO:0005685;GO:0005687;GO:0005689;GO:0005829;GO:0034709;GO:0034715;GO:0034719;GO:0042633;GO:0070062;GO:0071013;GO:0022618;GO:0000398;GO:0042303;GO:0044444;GO:0005737;GO:0030532;GO:0097525;GO:0005681;GO:0034708;GO:0043234;GO:0031988;GO:1903561;GO:0005576;GO:0003676;GO:0000377;GO:0006397;GO:0034622;GO:0071826;GO:0022613;GO:0044707;GO:0030529;GO:…	spliceosomal snRNP assembly;RNA binding;protein binding;nucleus;U7 snRNP;U1 snRNP;U4 snRNP;U12-type spliceosomal complex;cytosol;methylosome;pICln-Sm protein complex;SMN-Sm protein complex;hair cycle;extracellular exosome;catalytic step 2 spliceosome;ribonucleoprotein complex assembly;mRNA splicing, via spliceosome;molting cycle;cytoplasmic part;cytoplasm;small nuclear ribonucleoprotein complex;s…	PF01423	LSM domain	IPR010920;IPR001163;IPR027078	LSM domain;LSM domain, eukaryotic/archaea-type	LSM_dom_euk/arc;LSM_dom;snRNP-E	ENSP00000400591
3615	Q9UHR5-2;Q9UHR5;J3QQJ0;X6R3T8;J3QLH3;J3QLM2;J3KRR6;F5H478;J3KRU5;J3KS14	Q9UHR5-2;Q9UHR5;J3QQJ0;X6R3T8;J3QLH3;J3QLM2;J3KRR6	8;8;7;6;6;4;4;3;3;1	8;8;7;6;6;4;4;3;3;1	8;8;7;6;6;4;4;3;3;1	SAP30-binding protein	SAP30BP	Isoform 2 of SAP30-binding protein OS=Homo sapiens GN=SAP30BP;SAP30-binding protein OS=Homo sapiens GN=SAP30BP PE=1 SV=1;SAP30-binding protein (Fragment) OS=Homo sapiens GN=SAP30BP PE=1 SV=1;SAP30-binding protein OS=Homo sapiens GN=SAP30BP PE=1 SV=1;SAP30-	3.09004	0.01	GO:0006355;GO:0005515;GO:0005634;GO:0005654;GO:0006351;GO:0006915;GO:0010942;GO:0045111;GO:0012501;GO:0034645;GO:0097659;GO:0010467;GO:0010468;GO:1903506;GO:2000112;GO:0010941;GO:0048522;GO:0044428;GO:0031981;GO:0005856;GO:0008219;GO:0043170;GO:0060255;GO:0050794;GO:0009059;GO:0044249;GO:0044260;GO:0048518;GO:0032774;GO:2001141;GO:0010556;GO:0031326;GO:0043232;GO:0070013;GO:0044446;GO:1901576;GO:…	regulation of transcription, DNA-templated;protein binding;nucleus;nucleoplasm;transcription, DNA-templated;apoptotic process;positive regulation of cell death;intermediate filament cytoskeleton;programmed cell death;cellular macromolecule biosynthetic process;nucleic acid-templated transcription;gene expression;regulation of gene expression;regulation of nucleic acid-templated transcription;regu…	PF07818	HCNGP-like protein	IPR012479		SAP30BP	ENSP00000347592;ENSP00000462116;ENSP00000463758
992	J3QK89;Q8IWX8	J3QK89;Q8IWX8	29;29	29;29	29;29	Calcium homeostasis endoplasmic reticulum protein	CHERP	Calcium homeostasis endoplasmic reticulum protein OS=Homo sapiens GN=CHERP PE=1 SV=1;Calcium homeostasis endoplasmic reticulum protein OS=Homo sapiens GN=CHERP PE=1 SV=3	3.08444	0.01	GO:0003723;GO:0006396;GO:0005515;GO:0005737;GO:0006874;GO:0008285;GO:0016020;GO:0044325;GO:0044822;GO:0048471;GO:0051209;GO:0051533;GO:0016070;GO:0010467;GO:0006875;GO:0055074;GO:0072503;GO:0042127;GO:0048523;GO:0051283;GO:0097553;GO:0042993;GO:0051532;GO:0044444;GO:0003676;GO:0030003;GO:0055065;GO:0043170;GO:0044260;GO:0090304;GO:0072507;GO:0050794;GO:0042307;GO:0042990;GO:0048519;GO:0032845;GO:…	RNA binding;RNA processing;protein binding;cytoplasm;cellular calcium ion homeostasis;negative regulation of cell proliferation;membrane;ion channel binding;poly(A) RNA binding;perinuclear region of cytoplasm;release of sequestered calcium ion into cytosol;positive regulation of NFAT protein import into nucleus;RNA metabolic process;gene expression;cellular metal ion homeostasis;calcium ion homeo…	PF04818;PF01585;PF01805	G-patch domain;Surp module;RNA polymerase II-binding domain.	IPR006569;IPR008942;IPR000467;IPR006903;IPR000061	G-patch domain;ENTH/VHS;CID domain;RNA polymerase II-binding domain	Surp;G_patch_dom;CID_dom;RNA_pol_II-bd;ENTH_VHS	ENSP00000198939;ENSP00000439856
2542	Q1KMD3;H3BQZ7	Q1KMD3;H3BQZ7	30;29	30;29	30;29	Heterogeneous nuclear ribonucleoprotein U-like protein 2	HNRNPUL2;HNRNPUL2-BSCL2	Heterogeneous nuclear ribonucleoprotein U-like protein 2 OS=Homo sapiens GN=HNRNPUL2 PE=1 SV=1;HCG2044799 OS=Homo sapiens GN=HNRNPUL2-BSCL2 PE=4 SV=1	3.07803	0.02	GO:0005654;GO:0016020;GO:0044822;GO:0044428;GO:0031981;GO:0003723;GO:0070013;GO:0044446;GO:0005634;GO:0003676;GO:0043233;GO:0097159;GO:1901363;GO:0031974	nucleoplasm;membrane;poly(A) RNA binding;nuclear part;nuclear lumen;RNA binding;intracellular organelle lumen;intracellular organelle part;nucleus;nucleic acid binding;organelle lumen;organic cyclic compound binding;heterocyclic compound binding;membrane-enclosed lumen	PF02037;PF00622	SPRY domain;SAP domain	IPR001870;IPR013320;IPR027417;IPR003034;IPR003877	B30.2/SPRY domain;Concanavalin A-like lectin/glucanase domain;P-loop containing nucleoside triphosphate hydrolase	B30.2/SPRY;SAP_dom;SPRY_dom;ConA-like_dom;P-loop_NTPase	ENSP00000301785;ENSP00000456010
3378	Q9H773;H3BSA6;H3BPN2	Q9H773	14;4;2	14;4;2	14;4;2	dCTP pyrophosphatase 1	DCTPP1	dCTP pyrophosphatase 1 OS=Homo sapiens GN=DCTPP1 PE=1 SV=1	3.07429	0.01	GO:0005515;GO:0032556;GO:0042802;GO:0047840;GO:0051289;GO:0051260;GO:0051262;GO:0019103;GO:0032552;GO:0047429;GO:0051259;GO:0000166;GO:0097367;GO:0016462;GO:0006461;GO:0036094;GO:1901265;GO:0016818;GO:0065003;GO:0071822;GO:0070271;GO:0016817;GO:0097159;GO:1901363;GO:0022607;GO:0043933;GO:0044085;GO:0016787;GO:0016043;GO:0071840;GO:0003824	protein binding;pyrimidine deoxyribonucleotide binding;identical protein binding;dCTP diphosphatase activity;protein homotetramerization;protein homooligomerization;protein tetramerization;pyrimidine nucleotide binding;deoxyribonucleotide binding;nucleoside-triphosphate diphosphatase activity;protein oligomerization;nucleotide binding;carbohydrate derivative binding;pyrophosphatase activity;prote…	PF12643	MazG-like family	IPR025984;IPR009039		EAR;MazG-like	ENSP00000322524
2227	Q01085;E7ETJ9;E7ETC0;A6NKZ9	Q01085;E7ETJ9;E7ETC0	17;10;9;7	17;10;9;7	1;1;1;1	Nucleolysin TIAR	TIAL1	Nucleolysin TIAR OS=Homo sapiens GN=TIAL1 PE=1 SV=1;Nucleolysin TIAR (Fragment) OS=Homo sapiens GN=TIAL1 PE=1 SV=1;Nucleolysin TIAR OS=Homo sapiens GN=TIAL1 PE=1 SV=1	3.06224	0.01	GO:0000166;GO:0006915;GO:0007281;GO:0008284;GO:0017091;GO:0017145;GO:0044822;GO:0070062;GO:0012501;GO:0003006;GO:0022412;GO:0048468;GO:0007276;GO:0042127;GO:0048522;GO:0051301;GO:0031988;GO:1903561;GO:0005576;GO:0036094;GO:1901265;GO:0003723;GO:0022414;GO:0032502;GO:0000003;GO:0044702;GO:0048609;GO:0019953;GO:0008219;GO:0032504;GO:0050794;GO:0048856;GO:0048869;GO:0030154;GO:0048518;GO:0031982;GO:…	nucleotide binding;apoptotic process;germ cell development;positive regulation of cell proliferation;AU-rich element binding;stem cell division;poly(A) RNA binding;extracellular exosome;programmed cell death;developmental process involved in reproduction;cellular process involved in reproduction in multicellular organism;cell development;gamete generation;regulation of cell proliferation;positive…	PF00076	RNA recognition motif. (a.k.a. RRM, RBD, or RNP domain)	IPR012677;IPR000504;IPR003954	Nucleotide-binding alpha-beta plait domain;RNA recognition motif domain;RNA recognition motif domain, eukaryote	RRM_dom;RRM_dom_euk;Nucleotide-bd_a/b_plait	ENSP00000358089;ENSP00000394902
113	A0A0A0MR66;P98175-2;P98175	A0A0A0MR66;P98175-2;P98175	23;22;22	23;22;22	3;2;2	RNA-binding protein 10	RBM10	RNA binding motif protein 10, isoform CRA_d OS=Homo sapiens GN=RBM10 PE=1 SV=1;Isoform 2 of RNA-binding protein 10 OS=Homo sapiens GN=RBM10;RNA-binding protein 10 OS=Homo sapiens GN=RBM10 PE=1 SV=3	3.03258	0.01	GO:0000122;GO:0000166;GO:0003676;GO:0008270;GO:0008285;GO:0034393;GO:0048025;GO:0070935;GO:0005515;GO:0005634;GO:0005654;GO:0006397;GO:0008380;GO:0032403;GO:0042802;GO:0044822;GO:0006357;GO:0045892;GO:0006396;GO:0016071;GO:0042127;GO:0048523;GO:0010661;GO:0034391;GO:0033119;GO:0048024;GO:0050686;GO:0048255;GO:0044428;GO:0031981;GO:0036094;GO:1901265;GO:0097159;GO:1901363;GO:0046914;GO:0044877;GO:…	negative regulation of transcription from RNA polymerase II promoter;nucleotide binding;nucleic acid binding;zinc ion binding;negative regulation of cell proliferation;positive regulation of smooth muscle cell apoptotic process;negative regulation of mRNA splicing, via spliceosome;3'-UTR-mediated mRNA stabilization;protein binding;nucleus;nucleoplasm;mRNA processing;RNA splicing;protein complex b…	PF01585;PF00076;PF00641	RNA recognition motif. (a.k.a. RRM, RBD, or RNP domain);Zn-finger in Ran binding protein and others;G-patch domain	IPR000467;IPR012677;IPR033095;IPR000504;IPR007087;IPR001876;IPR015880	G-patch domain;Zinc finger, RanBP2-type;Nucleotide-binding alpha-beta plait domain;RNA recognition motif domain;Zinc finger, C2H2-like;Zinc finger, C2H2	G_patch_dom;RRM_dom;Znf_RanBP2;Znf_C2H2;Nucleotide-bd_a/b_plait;Znf_C2H2-like	ENSP00000328848;ENSP00000329659;ENSP00000366829;ENSP00000486115
2498	Q15428;K7EMT0	Q15428	10;4	10;4	10;4	Splicing factor 3A subunit 2	SF3A2	Splicing factor 3A subunit 2 OS=Homo sapiens GN=SF3A2 PE=1 SV=2	2.9617	0.01	GO:0005515;GO:0005681;GO:0006397;GO:0008270;GO:0010976;GO:0016607;GO:0044822;GO:0071013;GO:0006396;GO:0016071;GO:0010975;GO:0031346;GO:0045666;GO:0030529;GO:0044428;GO:0016604;GO:0046914;GO:0003723;GO:0016070;GO:0010467;GO:0031344;GO:0045664;GO:0051130;GO:0050769;GO:1990904;GO:0044451;GO:0044446;GO:0005634;GO:0003676;GO:0046872;GO:0043170;GO:0044260;GO:0090304;GO:0051128;GO:0050767;GO:0010720;GO:…	protein binding;spliceosomal complex;mRNA processing;zinc ion binding;positive regulation of neuron projection development;nuclear speck;poly(A) RNA binding;catalytic step 2 spliceosome;RNA processing;mRNA metabolic process;regulation of neuron projection development;positive regulation of cell projection organization;positive regulation of neuron differentiation;intracellular ribonucleoprotein c…	PF16835	Pre-mRNA-splicing factor SF3a complex subunit 2 (Prp11)	IPR031781;IPR000690;IPR003604	Zinc finger, U1-type;Zinc finger, C2H2-type matrin	Znf_C2H2_matrin;Znf_U1;SF3A2_dom	ENSP00000221494
3507	Q9NWZ8;H7BYE2	Q9NWZ8	9;2	9;2	9;2	Gem-associated protein 8	GEMIN8	Gem-associated protein 8 OS=Homo sapiens GN=GEMIN8 PE=1 SV=1	2.94828	0.01	GO:0000387;GO:0005515;GO:0005634;GO:0005737;GO:0005829;GO:0032797;GO:0034719;GO:0097504;GO:0022618;GO:0000398;GO:0044444;GO:0043234;GO:0016604;GO:0000377;GO:0006397;GO:0034622;GO:0071826;GO:0022613;GO:0044451;GO:0032991;GO:0000375;GO:0006396;GO:0016071;GO:0044085;GO:0065003;GO:0043933;GO:0044428;GO:0005654;GO:0008380;GO:0016070;GO:0010467;GO:0016043;GO:0071840;GO:0022607;GO:0031981;GO:0044446;GO:…	spliceosomal snRNP assembly;protein binding;nucleus;cytoplasm;cytosol;SMN complex;SMN-Sm protein complex;Gemini of coiled bodies;ribonucleoprotein complex assembly;mRNA splicing, via spliceosome;cytoplasmic part;protein complex;nuclear body;RNA splicing, via transesterification reactions with bulged adenosine as nucleophile;mRNA processing;cellular macromolecular complex assembly;ribonucleoprotei…						ENSP00000369895;ENSP00000381398
2307	Q12872;Q12872-2;F5H1A5;H0YFR9	Q12872;Q12872-2	18;18;3;3	18;18;3;3	18;18;3;3	Splicing factor, suppressor of white-apricot homolog	SFSWAP	Splicing factor, suppressor of white-apricot homolog OS=Homo sapiens GN=SFSWAP PE=1 SV=3;Isoform 2 of Splicing factor, suppressor of white-apricot homolog OS=Homo sapiens GN=SFSWAP	2.93339	0.05	GO:0000380;GO:0000395;GO:0003723;GO:0005515;GO:0005634;GO:0006351;GO:0006355;GO:0000398;GO:0006376;GO:0045292;GO:0034645;GO:0097659;GO:0010467;GO:0010468;GO:1903506;GO:2000112;GO:0003676;GO:0000377;GO:0006397;GO:0022618;GO:0000245;GO:0043170;GO:0060255;GO:0009059;GO:0044249;GO:0044260;GO:0032774;GO:2001141;GO:0010556;GO:0031326;GO:0097159;GO:1901363;GO:0000375;GO:0006396;GO:0016071;GO:1901576;GO:…	alternative mRNA splicing, via spliceosome;mRNA 5'-splice site recognition;RNA binding;protein binding;nucleus;transcription, DNA-templated;regulation of transcription, DNA-templated;mRNA splicing, via spliceosome;mRNA splice site selection;mRNA cis splicing, via spliceosome;cellular macromolecule biosynthetic process;nucleic acid-templated transcription;gene expression;regulation of gene express…	PF09750;PF01805	Surp module;Alternative splicing regulator	IPR000061;IPR019147		Surp;SWAP_N_domain	ENSP00000261674;ENSP00000437738
1505	P09012;M0R268;M0QZG7;M0R221;M0R2B8;M0R0G9;M0QXK2	P09012;M0R268;M0QZG7;M0R221;M0R2B8	8;6;5;4;4;3;3	8;6;5;4;4;3;3	6;4;4;3;3;2;2	U1 small nuclear ribonucleoprotein A	SNRPA	U1 small nuclear ribonucleoprotein A OS=Homo sapiens GN=SNRPA PE=1 SV=3;U1 small nuclear ribonucleoprotein A (Fragment) OS=Homo sapiens GN=SNRPA PE=1 SV=1;U1 small nuclear ribonucleoprotein A (Fragment) OS=Homo sapiens GN=SNRPA PE=1 SV=1;U1 small nuclear r	2.90765	0.01	GO:0000166;GO:0003723;GO:0005515;GO:0005654;GO:0005681;GO:0005685;GO:0005730;GO:0005737;GO:0044822;GO:0044428;GO:0031981;GO:0030529;GO:0097525;GO:0043232;GO:0036094;GO:1901265;GO:0003676;GO:1990904;GO:0070013;GO:0043228;GO:0044446;GO:0005634;GO:0030532;GO:0097159;GO:1901363;GO:0043233;GO:0032991;GO:0031974	nucleotide binding;RNA binding;protein binding;nucleoplasm;spliceosomal complex;U1 snRNP;nucleolus;cytoplasm;poly(A) RNA binding;nuclear part;nuclear lumen;intracellular ribonucleoprotein complex;spliceosomal snRNP complex;intracellular non-membrane-bounded organelle;small molecule binding;nucleoside phosphate binding;nucleic acid binding;ribonucleoprotein complex;intracellular organelle lumen;no…	PF00076	RNA recognition motif. (a.k.a. RRM, RBD, or RNP domain)	IPR012677;IPR000504	Nucleotide-binding alpha-beta plait domain;RNA recognition motif domain	RRM_dom;Nucleotide-bd_a/b_plait	ENSP00000243563
3527	Q9NYF8-2;Q9NYF8;E9PK91;Q9NYF8-3;E9PK09;E9PQN2;E9PKI6;Q9NYF8-4;E9PJA7;H0YF00;H0YF14;H0YF63	Q9NYF8-2;Q9NYF8;E9PK91;Q9NYF8-3;E9PK09;E9PQN2;E9PKI6;Q9NYF8-4	19;19;18;18;16;16;16;14;9;3;3;2	19;19;18;18;16;16;16;14;9;3;3;2	19;19;18;18;16;16;16;14;9;3;3;2	Bcl-2-associated transcription factor 1	BCLAF1	Isoform 2 of Bcl-2-associated transcription factor 1 OS=Homo sapiens GN=BCLAF1;Bcl-2-associated transcription factor 1 OS=Homo sapiens GN=BCLAF1 PE=1 SV=2;Bcl-2-associated transcription factor 1 OS=Homo sapiens GN=BCLAF1 PE=1 SV=1;Isoform 3 of Bcl-2-associ	2.90069	0.01	GO:0005634;GO:0005730;GO:0006915;GO:0045892;GO:2001022;GO:0005654;GO:0003677;GO:0005515;GO:0005737;GO:0006351;GO:0016607;GO:0043065;GO:0043620;GO:0044822;GO:2000144;GO:2001244;GO:0012501;GO:0034645;GO:0097659;GO:0010467;GO:0006355;GO:0010629;GO:1903507;GO:2000113;GO:0042981;GO:0043068;GO:0033554;GO:0031334;GO:0045893;GO:2000142;GO:0048522;GO:0048584;GO:2001020;GO:1902533;GO:2001235;GO:2001242;GO:…	nucleus;nucleolus;apoptotic process;negative regulation of transcription, DNA-templated;positive regulation of response to DNA damage stimulus;nucleoplasm;DNA binding;protein binding;cytoplasm;transcription, DNA-templated;nuclear speck;positive regulation of apoptotic process;regulation of DNA-templated transcription in response to stress;poly(A) RNA binding;positive regulation of DNA-templated t…	PF15440	THRAP3/BCLAF1 family	IPR026668;IPR029199	THRAP3/BCLAF1 family;Bcl-2-associated transcription factor 1	Bcl-2_assoc_TF1;THRAP3_BCLAF1	ENSP00000229446;ENSP00000376159;ENSP00000434826;ENSP00000436501;ENSP00000435210;ENSP00000435441;ENSP00000431734;ENSP00000436142;ENSP00000436216;ENSP00000433505;ENSP00000487249
1333	O75940	O75940	7	7	7	Survival of motor neuron-related-splicing factor 30	SMNDC1	Survival of motor neuron-related-splicing factor 30 OS=Homo sapiens GN=SMNDC1 PE=1 SV=1	2.79242	0.02	GO:0005515;GO:0005681;GO:0005737;GO:0006397;GO:0006915;GO:0015030;GO:0016607;GO:0044822;GO:0012501;GO:0006396;GO:0016071;GO:0030529;GO:0044428;GO:0016604;GO:0003723;GO:0016070;GO:0010467;GO:0008219;GO:1990904;GO:0044451;GO:0044446;GO:0005634;GO:0003676;GO:0043170;GO:0044260;GO:0090304;GO:0005654;GO:0032991;GO:0097159;GO:1901363;GO:0006139;GO:0031981;GO:0006725;GO:0034641;GO:0046483;GO:1901360;GO:…	protein binding;spliceosomal complex;cytoplasm;mRNA processing;apoptotic process;Cajal body;nuclear speck;poly(A) RNA binding;programmed cell death;RNA processing;mRNA metabolic process;intracellular ribonucleoprotein complex;nuclear part;nuclear body;RNA binding;RNA metabolic process;gene expression;cell death;ribonucleoprotein complex;nucleoplasm part;intracellular organelle part;nucleus;nuclei…	PF06003	Survival motor neuron protein (SMN)	IPR010304;IPR002999		Tudor;Survival_motor_neuron	ENSP00000358605;ENSP00000358616
3655	Q9UL18;Q5TA58;A0A0U1RQZ8	Q9UL18;Q5TA58	32;29;3	24;21;3	18;15;3	Protein argonaute-1;Protein argonaute	AGO1	Protein argonaute-1 OS=Homo sapiens GN=AGO1 PE=1 SV=3;Protein argonaute-1 OS=Homo sapiens GN=AGO1 PE=1 SV=1	2.78531	0.01	GO:0003676;GO:0000932;GO:0000956;GO:0000978;GO:0000993;GO:0001047;GO:0003723;GO:0003725;GO:0003727;GO:0005515;GO:0005737;GO:0005844;GO:0006351;GO:0010501;GO:0010586;GO:0016442;GO:0030529;GO:0031054;GO:0035068;GO:0035196;GO:0035198;GO:0035278;GO:0035280;GO:0044822;GO:0045944;GO:0070578;GO:0006402;GO:0034645;GO:0097659;GO:0010467;GO:0070918;GO:0035195;GO:0016070;GO:0034660;GO:0034470;GO:0040033;GO:…	SEC16A	PF08699;PF16488;PF16487;PF16486;PF02170;PF02171	PAZ domain;Piwi domain;Argonaute linker 1 domain;N-terminal domain of argonaute;Mid domain of argonaute;Argonaute linker 2 domain	IPR014811;IPR032472;IPR032473;IPR032474;IPR003100;IPR003165;IPR012337	Ribonuclease H-like domain;Piwi domain	PAZ_dom;Piwi;RNaseH-like_dom;ArgoL1;ArgoL2;Argonaute_Mid_dom;Argonaute_N	ENSP00000362300;ENSP00000362302
2044	P55735;A0A0C4DFR6;P55735-2;P55735-3;A8MXL6;E7ERC8	P55735;A0A0C4DFR6;P55735-2;P55735-3;A8MXL6	17;16;16;16;14;2	17;16;16;16;14;2	17;16;16;16;14;2	Protein SEC13 homolog	SEC13	Protein SEC13 homolog OS=Homo sapiens GN=SEC13 PE=1 SV=3;Protein SEC13 homolog OS=Homo sapiens GN=SEC13 PE=1 SV=1;Isoform 2 of Protein SEC13 homolog OS=Homo sapiens GN=SEC13;Isoform 3 of Protein SEC13 homolog OS=Homo sapiens GN=SEC13;Protein SEC13 homolog	2.78271	0.01	GO:0005654;GO:0005515;GO:0005635;GO:0031080;GO:0032008;GO:0051028;GO:0061700;GO:0070062;GO:0032006;GO:1902533;GO:0050658;GO:0031967;GO:0044428;GO:0012505;GO:0031981;GO:0043234;GO:0005643;GO:0035859;GO:0031988;GO:1903561;GO:0005576;GO:1902531;GO:0050657;GO:0051236;GO:0009967;GO:0031975;GO:0044446;GO:0070013;GO:0031982;GO:0032991;GO:0005634;GO:0043230;GO:0009966;GO:0010647;GO:0023056;GO:0048584;GO:…	nucleoplasm;protein binding;nuclear envelope;nuclear pore outer ring;positive regulation of TOR signaling;mRNA transport;GATOR2 complex;extracellular exosome;regulation of TOR signaling;positive regulation of intracellular signal transduction;RNA transport;organelle envelope;nuclear part;endomembrane system;nuclear lumen;protein complex;nuclear pore;Seh1-associated complex;membrane-bounded vesicl…	PF00400	WD domain, G-beta repeat	IPR015943;IPR001680;IPR017986	WD40/YVTN repeat-like-containing domain;WD40-repeat-containing domain	WD40_repeat;WD40/YVTN_repeat-like_dom;WD40_repeat_dom	ENSP00000312122;ENSP00000373312;ENSP00000380298;ENSP00000336566;ENSP00000380306
3392	Q9H9G7;Q9H9G7-2;Q5TA56;A0A0U1RR19	Q9H9G7;Q9H9G7-2	30;21;8;4	18;10;8;4	17;9;8;4	Protein argonaute-3	AGO3	Protein argonaute-3 OS=Homo sapiens GN=AGO3 PE=1 SV=2;Isoform 2 of Protein argonaute-3 OS=Homo sapiens GN=AGO3	2.77317	0.01	GO:0000932;GO:0003725;GO:0003727;GO:0005515;GO:0005737;GO:0006402;GO:0010501;GO:0016020;GO:0016442;GO:0031054;GO:0035068;GO:0035196;GO:0035198;GO:0035278;GO:0035280;GO:0044822;GO:0070578;GO:0072091;GO:0006401;GO:0016071;GO:0070918;GO:0035195;GO:0016070;GO:0034470;GO:0040033;GO:0070922;GO:0042127;GO:0036464;GO:0031332;GO:0030529;GO:1902555;GO:0003723;GO:0034655;GO:0044265;GO:0044260;GO:0090304;GO:…	cytoplasmic mRNA processing body;double-stranded RNA binding;single-stranded RNA binding;protein binding;cytoplasm;mRNA catabolic process;RNA secondary structure unwinding;membrane;RISC complex;pre-miRNA processing;micro-ribonucleoprotein complex;production of miRNAs involved in gene silencing by miRNA;miRNA binding;miRNA mediated inhibition of translation;miRNA loading onto RISC involved in gene…	PF08699;PF16488;PF16487;PF16486;PF02170;PF02171	PAZ domain;Piwi domain;Argonaute linker 1 domain;N-terminal domain of argonaute;Mid domain of argonaute;Argonaute linker 2 domain	IPR028603;IPR014811;IPR032472;IPR032473;IPR032474;IPR003100;IPR003165;IPR012337	Ribonuclease H-like domain;Piwi domain	PAZ_dom;Piwi;RNaseH-like_dom;ArgoL1;AGO3;ArgoL2;Argonaute_Mid_dom;Argonaute_N	ENSP00000246314;ENSP00000362287
108	F5H0Q6;A0A0A0MQS2;Q8N2M8-3;Q8N2M8;K7EM61;Q8N2M8-4;K7EKC9	F5H0Q6;A0A0A0MQS2;Q8N2M8-3;Q8N2M8;K7EM61;Q8N2M8-4	10;10;9;9;5;5;3	10;10;9;9;5;5;3	10;10;9;9;5;5;3	CLK4-associating serine/arginine rich protein	CLASRP	CLK4-associating serine/arginine-rich protein OS=Homo sapiens GN=CLASRP PE=1 SV=2;CLK4-associating serine/arginine-rich protein OS=Homo sapiens GN=CLASRP PE=1 SV=1;Isoform 2 of CLK4-associating serine/arginine rich protein OS=Homo sapiens GN=CLASRP;CLK4-as	2.71657	0.01	GO:0005634;GO:0006397;GO:0008380;GO:0006396;GO:0016071;GO:0016070;GO:0010467;GO:0043170;GO:0044260;GO:0090304;GO:0006139;GO:0006725;GO:0034641;GO:0046483;GO:1901360;GO:0006807	nucleus;mRNA processing;RNA splicing;RNA processing;mRNA metabolic process;RNA metabolic process;gene expression;macromolecule metabolic process;cellular macromolecule metabolic process;nucleic acid metabolic process;nucleobase-containing compound metabolic process;cellular aromatic compound metabolic process;cellular nitrogen compound metabolic process;heterocycle metabolic process;organic cycli…	PF09750	Alternative splicing regulator	IPR019147		SWAP_N_domain	ENSP00000438702;ENSP00000221455;ENSP00000375814;ENSP00000375815
1305	Q5JRI1;O75494-5;O75494-4;O75494-6;O75494-3;O75494-2;O75494;Q6IQ42;Q8WXF0;R4GMP8	Q5JRI1;O75494-5;O75494-4;O75494-6;O75494-3;O75494-2;O75494	10;10;10;10;10;10;10;4;3;1	10;10;10;10;10;10;10;4;3;1	10;10;10;10;10;10;10;4;3;1	Serine/arginine-rich splicing factor 10	SRSF10	Serine/arginine-rich-splicing factor 10 OS=Homo sapiens GN=SRSF10 PE=1 SV=1;Isoform 5 of Serine/arginine-rich splicing factor 10 OS=Homo sapiens GN=SRSF10;Isoform 4 of Serine/arginine-rich splicing factor 10 OS=Homo sapiens GN=SRSF10;Isoform 6 of Serine/ar	2.66673	0.01	GO:0000166;GO:0000375;GO:0000398;GO:0005515;GO:0005654;GO:0006376;GO:0016482;GO:0016607;GO:0044822;GO:0048025;GO:0003676;GO:0008380;GO:0000377;GO:0006397;GO:0022618;GO:0000245;GO:0046907;GO:0033119;GO:0048024;GO:0050686;GO:0044428;GO:0031981;GO:0016604;GO:0036094;GO:1901265;GO:0097159;GO:1901363;GO:0003723;GO:0006396;GO:0016071;GO:0034622;GO:0071826;GO:0022613;GO:0010629;GO:0043484;GO:0051253;GO:…	nucleotide binding;RNA splicing, via transesterification reactions;mRNA splicing, via spliceosome;protein binding;nucleoplasm;mRNA splice site selection;cytosolic transport;nuclear speck;poly(A) RNA binding;negative regulation of mRNA splicing, via spliceosome;nucleic acid binding;RNA splicing;RNA splicing, via transesterification reactions with bulged adenosine as nucleophile;mRNA processing;rib…	PF00076	RNA recognition motif. (a.k.a. RRM, RBD, or RNP domain)	IPR012677;IPR000504	Nucleotide-binding alpha-beta plait domain;RNA recognition motif domain	RRM_dom;Nucleotide-bd_a/b_plait	ENSP00000363577;ENSP00000344149;ENSP00000342913;ENSP00000363576;ENSP00000388991;ENSP00000419813;ENSP00000420195
3384	Q9H840	Q9H840	4	4	4	Gem-associated protein 7	GEMIN7	Gem-associated protein 7 OS=Homo sapiens GN=GEMIN7 PE=1 SV=1	2.66395	0.01	GO:0000387;GO:0005515;GO:0005634;GO:0005654;GO:0005737;GO:0005829;GO:0016604;GO:0032797;GO:0034719;GO:0097504;GO:0022618;GO:0000398;GO:0044444;GO:0044428;GO:0031981;GO:0044451;GO:0043234;GO:0000377;GO:0006397;GO:0034622;GO:0071826;GO:0022613;GO:0070013;GO:0032991;GO:0044446;GO:0000375;GO:0006396;GO:0016071;GO:0044085;GO:0065003;GO:0043933;GO:0043233;GO:0008380;GO:0016070;GO:0010467;GO:0016043;GO:…	spliceosomal snRNP assembly;protein binding;nucleus;nucleoplasm;cytoplasm;cytosol;nuclear body;SMN complex;SMN-Sm protein complex;Gemini of coiled bodies;ribonucleoprotein complex assembly;mRNA splicing, via spliceosome;cytoplasmic part;nuclear part;nuclear lumen;nucleoplasm part;protein complex;RNA splicing, via transesterification reactions with bulged adenosine as nucleophile;mRNA processing;c…	PF11095	Gem-associated protein 7 (Gemin7)	IPR020338		SMN_gemin7	ENSP00000270257;ENSP00000375813;ENSP00000466342;ENSP00000465704
2211	P84103-2;P84103;A0A087X2D0	P84103-2;P84103;A0A087X2D0	9;9;6	8;8;5	8;8;5	Serine/arginine-rich splicing factor 3	SRSF3	Isoform 2 of Serine/arginine-rich splicing factor 3 OS=Homo sapiens GN=SRSF3;Serine/arginine-rich splicing factor 3 OS=Homo sapiens GN=SRSF3 PE=1 SV=1;Serine/arginine-rich-splicing factor 3 OS=Homo sapiens GN=SRSF3 PE=1 SV=1	2.62246	0.01	GO:0000166;GO:0005515;GO:0005737;GO:0044822;GO:1990825;GO:0036094;GO:1901265;GO:0003723;GO:0003729;GO:0003676;GO:0097159;GO:1901363	nucleotide binding;protein binding;cytoplasm;poly(A) RNA binding;sequence-specific mRNA binding;small molecule binding;nucleoside phosphate binding;RNA binding;mRNA binding;nucleic acid binding;organic cyclic compound binding;heterocyclic compound binding	PF00076	RNA recognition motif. (a.k.a. RRM, RBD, or RNP domain)	IPR012677;IPR000504	Nucleotide-binding alpha-beta plait domain;RNA recognition motif domain	RRM_dom;Nucleotide-bd_a/b_plait	ENSP00000362820;ENSP00000436036;ENSP00000482833
551	D6R9P3;D6RD18;D6RBZ0;Q99729-3;Q99729-2;Q99729-4;Q99729	D6R9P3;D6RD18;D6RBZ0;Q99729-3;Q99729-2;Q99729-4;Q99729	15;15;15;15;15;12;12	15;15;15;15;15;12;12	15;15;15;15;15;12;12	Heterogeneous nuclear ribonucleoprotein A/B	HNRNPAB	Heterogeneous nuclear ribonucleoprotein A/B OS=Homo sapiens GN=HNRNPAB PE=1 SV=1;Heterogeneous nuclear ribonucleoprotein A/B OS=Homo sapiens GN=HNRNPAB PE=1 SV=1;Heterogeneous nuclear ribonucleoprotein A/B OS=Homo sapiens GN=HNRNPAB PE=1 SV=1;Isoform 3 of	2.60597	0.01	GO:0000166;GO:0003676;GO:0005654;GO:0000122;GO:0005515;GO:0030529;GO:0044822;GO:0006357;GO:0045892;GO:1990904;GO:0044428;GO:0031981;GO:0036094;GO:1901265;GO:0097159;GO:1901363;GO:0003723;GO:0006355;GO:0010629;GO:1903507;GO:2000113;GO:0070013;GO:0044446;GO:0005634;GO:0032991;GO:0010468;GO:1903506;GO:2000112;GO:0010605;GO:1902679;GO:0010558;GO:0031327;GO:0043233;GO:0060255;GO:0009890;GO:0010556;GO:…	nucleotide binding;nucleic acid binding;nucleoplasm;negative regulation of transcription from RNA polymerase II promoter;protein binding;intracellular ribonucleoprotein complex;poly(A) RNA binding;regulation of transcription from RNA polymerase II promoter;negative regulation of transcription, DNA-templated;ribonucleoprotein complex;nuclear part;nuclear lumen;small molecule binding;nucleoside pho…	PF08143;PF00076	RNA recognition motif. (a.k.a. RRM, RBD, or RNP domain);CBFNT (NUC161) domain	IPR012956;IPR012677;IPR000504	Nucleotide-binding alpha-beta plait domain;RNA recognition motif domain	RRM_dom;Nucleotide-bd_a/b_plait;CARG-binding_factor_N	ENSP00000423495;ENSP00000427110;ENSP00000422501;ENSP00000348093;ENSP00000351108;ENSP00000425031;ENSP00000427465
1809	P35269;M0QXD6;M0R0Z3;M0R0R9	P35269;M0QXD6	10;8;3;3	10;8;3;3	10;8;3;3	General transcription factor IIF subunit 1	GTF2F1	General transcription factor IIF subunit 1 OS=Homo sapiens GN=GTF2F1 PE=1 SV=2;General transcription factor IIF subunit 1 (Fragment) OS=Homo sapiens GN=GTF2F1 PE=1 SV=1	2.59907	0.02	GO:0003677;GO:0003824;GO:0005634;GO:0006367;GO:0030054;GO:0032968;GO:0005515;GO:0008134;GO:0009615;GO:0019211;GO:0043085;GO:0044822;GO:0016032;GO:0051707;GO:0006352;GO:0006366;GO:0032786;GO:0034243;GO:0045944;GO:0044093;GO:0050790;GO:0003676;GO:0008047;GO:0019208;GO:0003723;GO:0006351;GO:0032774;GO:0032784;GO:0045893;GO:0044403;GO:0044764;GO:0043207;GO:0051704;GO:0006357;GO:0065009;GO:0097159;GO:…	DNA binding;catalytic activity;nucleus;transcription initiation from RNA polymerase II promoter;cell junction;positive regulation of transcription elongation from RNA polymerase II promoter;protein binding;transcription factor binding;response to virus;phosphatase activator activity;positive regulation of catalytic activity;poly(A) RNA binding;viral process;response to other organism;DNA-template…	PF05793	Transcription initiation factor IIF, alpha subunit (TFIIF-alpha)	IPR008851;IPR011039;IPR011991	Winged helix-turn-helix DNA-binding domain	TFIIF-alpha;TFIIF_interaction;WHTH_DNA-bd_dom	ENSP00000377969;ENSP00000469091
1777	P31942-2;P31942;P31942-3;P31942-4;P31942-6;P31942-5	P31942-2;P31942;P31942-3;P31942-4	16;16;14;8;4;4	14;14;14;8;4;4	14;14;14;8;4;4	Heterogeneous nuclear ribonucleoprotein H3	HNRNPH3	Isoform 2 of Heterogeneous nuclear ribonucleoprotein H3 OS=Homo sapiens GN=HNRNPH3;Heterogeneous nuclear ribonucleoprotein H3 OS=Homo sapiens GN=HNRNPH3 PE=1 SV=2;Isoform 3 of Heterogeneous nuclear ribonucleoprotein H3 OS=Homo sapiens GN=HNRNPH3;Isoform 4	2.54466	0.01	GO:0000166;GO:0005515;GO:0005634;GO:0005654;GO:0030855;GO:0044822;GO:0030154;GO:0060429;GO:0044428;GO:0031981;GO:0036094;GO:1901265;GO:0003723;GO:0048869;GO:0009888;GO:0070013;GO:0044446;GO:0003676;GO:0097159;GO:1901363;GO:0048856;GO:0044767;GO:0043233;GO:0032502;GO:0031974	nucleotide binding;protein binding;nucleus;nucleoplasm;epithelial cell differentiation;poly(A) RNA binding;cell differentiation;epithelium development;nuclear part;nuclear lumen;small molecule binding;nucleoside phosphate binding;RNA binding;cellular developmental process;tissue development;intracellular organelle lumen;intracellular organelle part;nucleic acid binding;organic cyclic compound bin…	PF00076	RNA recognition motif. (a.k.a. RRM, RBD, or RNP domain)	IPR012677;IPR000504	Nucleotide-binding alpha-beta plait domain;RNA recognition motif domain	RRM_dom;Nucleotide-bd_a/b_plait	ENSP00000265866;ENSP00000346726
3724	Q9Y2T2;E5RJ52;P53677;H0YBM0;H0YBA0;E7ER80;P53677-2	Q9Y2T2	13;2;2;1;1;1;1	13;2;2;1;1;1;1	13;2;2;1;1;1;1	AP-3 complex subunit mu-1	AP3M1	AP-3 complex subunit mu-1 OS=Homo sapiens GN=AP3M1 PE=1 SV=1	2.5445	0	GO:0005515;GO:0005765;GO:0005794;GO:0017137;GO:0030131;GO:0030659;GO:0098852;GO:0005764;GO:0044444;GO:0012505;GO:0030119;GO:0030118;GO:0012506;GO:0044433;GO:0016023;GO:0017016;GO:0000323;GO:0098796;GO:0030117;GO:0031090;GO:0031982;GO:0031410;GO:0031988;GO:0005737;GO:0044446;GO:0005774;GO:0031267;GO:0005773;GO:0044437;GO:0098588;GO:0098805;GO:0048475;GO:0016020;GO:0097708;GO:0043234;GO:0044425;GO:…	protein binding;lysosomal membrane;Golgi apparatus;Rab GTPase binding;clathrin adaptor complex;cytoplasmic vesicle membrane;lytic vacuole membrane;lysosome;cytoplasmic part;endomembrane system;AP-type membrane coat adaptor complex;clathrin coat;vesicle membrane;cytoplasmic vesicle part;cytoplasmic, membrane-bounded vesicle;Ras GTPase binding;lytic vacuole;membrane protein complex;membrane coat;or…	PF00928;PF01217	Adaptor complexes medium subunit family;Clathrin adaptor complex small chain	IPR022775;IPR001392;IPR018240;IPR011012;IPR028565	Clathrin adaptor, mu subunit;Longin-like domain;AP complex, mu/sigma subunit;Mu homology domain	Clathrin_mu;Longin-like_dom;Clathrin_mu_CS;AP_mu_sigma_su;MHD	ENSP00000347408;ENSP00000361831
763	F8VU90;Q9NYL4-2;Q9NYL4;H0YHM7;E9PAR0	F8VU90;Q9NYL4-2;Q9NYL4	4;4;4;1;1	4;4;4;1;1	4;4;4;1;1	Peptidyl-prolyl cis-trans isomerase;Peptidyl-prolyl cis-trans isomerase FKBP11	FKBP11	Peptidyl-prolyl cis-trans isomerase FKBP11 OS=Homo sapiens GN=FKBP11 PE=1 SV=1;Isoform 2 of Peptidyl-prolyl cis-trans isomerase FKBP11 OS=Homo sapiens GN=FKBP11;Peptidyl-prolyl cis-trans isomerase FKBP11 OS=Homo sapiens GN=FKBP11 PE=1 SV=1	2.48558	0.01	GO:0000413;GO:0003755;GO:0006457;GO:0016020;GO:0016021;GO:0018208;GO:0031224;GO:0016859;GO:0018193;GO:0044425;GO:0016853;GO:0006464;GO:0003824;GO:0036211;GO:0044267;GO:0019538;GO:0043412;GO:0044260;GO:0043170	protein peptidyl-prolyl isomerization;peptidyl-prolyl cis-trans isomerase activity;protein folding;membrane;integral component of membrane;peptidyl-proline modification;intrinsic component of membrane;cis-trans isomerase activity;peptidyl-amino acid modification;membrane part;isomerase activity;cellular protein modification process;catalytic activity;protein modification process;cellular protein …	PF00254	FKBP-type peptidyl-prolyl cis-trans isomerase	IPR023566;IPR001179	Peptidyl-prolyl cis-trans isomerase, FKBP-type	PPIase_FKBP_dom;PPIase_FKBP	ENSP00000447911;ENSP00000396874;ENSP00000449751
2928	Q8WUA2	Q8WUA2	12	12	12	Peptidyl-prolyl cis-trans isomerase-like 4	PPIL4	Peptidyl-prolyl cis-trans isomerase-like 4 OS=Homo sapiens GN=PPIL4 PE=1 SV=1	2.47298	0.01	GO:0000166;GO:0000413;GO:0005654;GO:0005737;GO:0006457;GO:0044822;GO:0018208;GO:0044428;GO:0031981;GO:0036094;GO:1901265;GO:0003723;GO:0018193;GO:0070013;GO:0044446;GO:0005634;GO:0003676;GO:0097159;GO:1901363;GO:0006464;GO:0043233;GO:0036211;GO:0044267;GO:0031974;GO:0019538;GO:0043412;GO:0044260;GO:0043170	nucleotide binding;protein peptidyl-prolyl isomerization;nucleoplasm;cytoplasm;protein folding;poly(A) RNA binding;peptidyl-proline modification;nuclear part;nuclear lumen;small molecule binding;nucleoside phosphate binding;RNA binding;peptidyl-amino acid modification;intracellular organelle lumen;intracellular organelle part;nucleus;nucleic acid binding;organic cyclic compound binding;heterocycl…	PF00160;PF00076	RNA recognition motif. (a.k.a. RRM, RBD, or RNP domain);Cyclophilin type peptidyl-prolyl cis-trans isomerase/CLD	IPR029000;IPR024936;IPR002130;IPR012677;IPR000504	Cyclophilin-type peptidyl-prolyl cis-trans isomerase domain;Nucleotide-binding alpha-beta plait domain;RNA recognition motif domain	RRM_dom;Cyclophilin-type_PPIase_dom;Nucleotide-bd_a/b_plait;Cyclophilin-type_PPIase;Cyclophilin-like_dom	ENSP00000253329
2971	Q92567-2;Q92567;Q92567-3	Q92567-2;Q92567;Q92567-3	8;7;4	8;7;4	8;7;4	Protein FAM168A	FAM168A	Isoform 2 of Protein FAM168A OS=Homo sapiens GN=FAM168A;Protein FAM168A OS=Homo sapiens GN=FAM168A PE=1 SV=2;Isoform 3 of Protein FAM168A OS=Homo sapiens GN=FAM168A	2.46126	0.01	GO:0005515	protein binding	PF14944	Tongue Cancer Chemotherapy Resistant Protein 1	IPR029247		FAM168A/MANI	ENSP00000064778;ENSP00000348852;ENSP00000390501
2023	P53992;G5EA31;P53992-2;A0A0U1RR49	P53992;G5EA31	24;23;9;1	24;23;9;1	23;22;9;1	Protein transport protein Sec24C	SEC24C	Protein transport protein Sec24C OS=Homo sapiens GN=SEC24C PE=1 SV=3;Protein transport protein Sec24C OS=Homo sapiens GN=SEC24C PE=1 SV=1	2.44956	0.01	GO:0006886;GO:0006888;GO:0008270;GO:0030127;GO:0000139;GO:0005515;GO:0048471;GO:0015031;GO:0046907;GO:0034613;GO:0048193;GO:0044431;GO:0098588;GO:0030120;GO:0012507;GO:0044444;GO:0046914;GO:0008104;GO:0045184;GO:0071702;GO:0070727;GO:0006810;GO:0051641;GO:0051649;GO:0016192;GO:0030658;GO:0030662;GO:0030134;GO:0030117;GO:0044433;GO:0044446;GO:0005794;GO:0005737;GO:0031090;GO:0046872;GO:0033036;GO:…	intracellular protein transport;ER to Golgi vesicle-mediated transport;zinc ion binding;COPII vesicle coat;Golgi membrane;protein binding;perinuclear region of cytoplasm;protein transport;intracellular transport;cellular protein localization;Golgi vesicle transport;Golgi apparatus part;bounding membrane of organelle;vesicle coat;ER to Golgi transport vesicle membrane;cytoplasmic part;transition m…	PF00626;PF08033;PF04815;PF04811;PF04810	Gelsolin repeat;Sec23/Sec24 zinc finger;Sec23/Sec24 trunk domain;Sec23/Sec24 helical domain;Sec23/Sec24 beta-sandwich domain	IPR029006;IPR007123;IPR006900;IPR006896;IPR012990;IPR002035;IPR006895	von Willebrand factor, type A;ADF-H/Gelsolin-like domain;Gelsolin-like domain	VWF_A;Znf_Sec23_Sec24;Sec23/24_trunk_dom;Sec23/24_helical_dom;Gelsolin-like_dom;Sec23_24_beta_S;ADF-H/Gelsolin-like_dom	ENSP00000343405;ENSP00000321845;ENSP00000437000
2121	P62306;A0A0B4J254;F8W0W6	P62306	3;1;1	3;1;1	3;1;1	Small nuclear ribonucleoprotein F	SNRPF	Small nuclear ribonucleoprotein F OS=Homo sapiens GN=SNRPF PE=1 SV=1	2.44928	0.01	GO:0000387;GO:0003723;GO:0005515;GO:0005681;GO:0005683;GO:0005685;GO:0005687;GO:0005689;GO:0005732;GO:0005829;GO:0008380;GO:0030532;GO:0034709;GO:0034715;GO:0034719;GO:0071013;GO:0098779;GO:0022618;GO:0000398;GO:0006396;GO:0000423;GO:0098780;GO:0030529;GO:0044428;GO:0044444;GO:0005737;GO:0097525;GO:0034708;GO:0043234;GO:0003676;GO:0000377;GO:0006397;GO:0000422;GO:0016236;GO:0016070;GO:0010467;GO:…	spliceosomal snRNP assembly;RNA binding;protein binding;spliceosomal complex;U7 snRNP;U1 snRNP;U4 snRNP;U12-type spliceosomal complex;small nucleolar ribonucleoprotein complex;cytosol;RNA splicing;small nuclear ribonucleoprotein complex;methylosome;pICln-Sm protein complex;SMN-Sm protein complex;catalytic step 2 spliceosome;mitophagy in response to mitochondrial depolarization;ribonucleoprotein c…	PF01423	LSM domain	IPR016487;IPR010920;IPR001163;IPR034100	LSM domain;LSM domain, eukaryotic/archaea-type	LSM_dom_euk/arc;LSM_dom;Lsm6/sSmF	ENSP00000266735
1508	P09429;Q5T7C4;B2RPK0	P09429;Q5T7C4	7;6;2	7;6;2	5;5;1	High mobility group protein B1	HMGB1	High mobility group protein B1 OS=Homo sapiens GN=HMGB1 PE=1 SV=3;High mobility group protein B1 OS=Homo sapiens GN=HMGB1 PE=1 SV=1	2.43573	0.01	GO:0000122;GO:0000793;GO:0001530;GO:0001786;GO:0001935;GO:0002218;GO:0002270;GO:0002281;GO:0002437;GO:0002643;GO:0003684;GO:0003700;GO:0003725;GO:0003727;GO:0005515;GO:0005615;GO:0005634;GO:0005769;GO:0005793;GO:0005829;GO:0005886;GO:0006284;GO:0006357;GO:0006914;GO:0006954;GO:0007204;GO:0008134;GO:0008301;GO:0009986;GO:0010506;GO:0016829;GO:0017055;GO:0019958;GO:0031497;GO:0032072;GO:0032425;GO:…	negative regulation of transcription from RNA polymerase II promoter;condensed chromosome;lipopolysaccharide binding;phosphatidylserine binding;endothelial cell proliferation;activation of innate immune response;plasmacytoid dendritic cell activation;macrophage activation involved in immune response;inflammatory response to antigenic stimulus;regulation of tolerance induction;damaged DNA binding;…	PF00505;PF09011	HMG (high mobility group) box;HMG-box domain	IPR009071;IPR017967		HMG_box_dom;HMG_boxA_CS	ENSP00000343040;ENSP00000345347;ENSP00000382417;ENSP00000384678;ENSP00000369904;ENSP00000382412
1212	O43684-2;O43684;J3QT28;J3QSX4	O43684-2;O43684;J3QT28	13;13;12;6	13;13;12;6	13;13;12;6	Mitotic checkpoint protein BUB3	BUB3	Isoform 2 of Mitotic checkpoint protein BUB3 OS=Homo sapiens GN=BUB3;Mitotic checkpoint protein BUB3 OS=Homo sapiens GN=BUB3 PE=1 SV=1;Mitotic checkpoint protein BUB3 (Fragment) OS=Homo sapiens GN=BUB3 PE=1 SV=1	2.43426	0.01	GO:0000070;GO:0000776;GO:0000777;GO:0005515;GO:0005654;GO:0008608;GO:0051301;GO:0051321;GO:0071173;GO:0000819;GO:1903047;GO:0000278;GO:0007067;GO:0022402;GO:0098813;GO:0007049;GO:0044702;GO:0000003;GO:0031577;GO:0043232;GO:0043234;GO:0044427;GO:0000775;GO:0000779;GO:0000793;GO:0044428;GO:0031981;GO:0051276;GO:1902589;GO:0000280;GO:0000075;GO:0022414;GO:0007059;GO:0005694;GO:0098687;GO:0070013;GO:…	mitotic sister chromatid segregation;kinetochore;condensed chromosome kinetochore;protein binding;nucleoplasm;attachment of spindle microtubules to kinetochore;cell division;meiotic cell cycle;spindle assembly checkpoint;sister chromatid segregation;mitotic cell cycle process;mitotic cell cycle;mitotic nuclear division;cell cycle process;nuclear chromosome segregation;cell cycle;single organism r…	PF00400	WD domain, G-beta repeat	IPR020472;IPR015943;IPR001680;IPR017986	WD40/YVTN repeat-like-containing domain;WD40-repeat-containing domain	WD40_repeat;WD40/YVTN_repeat-like_dom;WD40_repeat_dom;G-protein_beta_WD-40_rep	ENSP00000357851;ENSP00000357858;ENSP00000383941
3792	Q9Y5X1;A0A087WVE4;A0A087WZW2	Q9Y5X1	21;1;1	21;1;1	21;1;1	Sorting nexin-9	SNX9	Sorting nexin-9 OS=Homo sapiens GN=SNX9 PE=1 SV=1	2.41701	0.01	GO:0000281;GO:0001726;GO:0005515;GO:0005545;GO:0005737;GO:0005802;GO:0005886;GO:0006886;GO:0006897;GO:0006898;GO:0007067;GO:0016023;GO:0016197;GO:0030659;GO:0031234;GO:0031625;GO:0032461;GO:0035091;GO:0036089;GO:0042803;GO:0043547;GO:0045860;GO:0051044;GO:0060988;GO:0070062;GO:0071933;GO:0097320;GO:0061640;GO:1903047;GO:0000278;GO:0015031;GO:0046907;GO:0034613;GO:0016192;GO:0000280;GO:0007034;GO:…	mitotic cytokinesis;ruffle;protein binding;1-phosphatidylinositol binding;cytoplasm;trans-Golgi network;plasma membrane;intracellular protein transport;endocytosis;receptor-mediated endocytosis;mitotic nuclear division;cytoplasmic, membrane-bounded vesicle;endosomal transport;cytoplasmic vesicle membrane;extrinsic component of cytoplasmic side of plasma membrane;ubiquitin protein ligase binding;p…	PF10456;PF00787;PF00018	SH3 domain;PX domain;WASP-binding domain of Sorting nexin protein	IPR001683;IPR001452;IPR028644;IPR014536;IPR019497	SH3 domain;Sorting nexin 9 subfamily;Sorting nexin-9	SH3_domain;Phox;Snx9_subfam;Sorting_nexin_WASP-bd-dom;SNX9	ENSP00000376024
1266	O60832;O60832-2;C9IYT0;H7C0M1;H7C2Q9;H7BZF2;H7C2Q2	O60832;O60832-2;C9IYT0;H7C0M1	10;8;7;6;4;2;1	10;8;7;6;4;2;1	10;8;7;6;4;2;1	H/ACA ribonucleoprotein complex subunit 4	DKC1	H/ACA ribonucleoprotein complex subunit 4 OS=Homo sapiens GN=DKC1 PE=1 SV=3;Isoform 3 of H/ACA ribonucleoprotein complex subunit 4 OS=Homo sapiens GN=DKC1;H/ACA ribonucleoprotein complex subunit 4 (Fragment) OS=Homo sapiens GN=DKC1 PE=1 SV=8;H/ACA ribonucl	2.39745	0.01	GO:0003720;GO:0005515;GO:0005634;GO:0005654;GO:0005697;GO:0005730;GO:0005737;GO:0007004;GO:0031429;GO:0032212;GO:0034513;GO:0044822;GO:0051973;GO:0070034;GO:0090661;GO:0090669;GO:1904851;GO:1904874;GO:0006278;GO:0010833;GO:0032210;GO:1904358;GO:2000573;GO:0051347;GO:0051972;GO:0043489;GO:0070203;GO:1904816;GO:1904951;GO:0048518;GO:1904872;GO:0044428;GO:0031981;GO:0030529;GO:0043232;GO:0044452;GO:…	telomerase activity;protein binding;nucleus;nucleoplasm;telomerase holoenzyme complex;nucleolus;cytoplasm;telomere maintenance via telomerase;box H/ACA snoRNP complex;positive regulation of telomere maintenance via telomerase;box H/ACA snoRNA binding;poly(A) RNA binding;positive regulation of telomerase activity;telomerase RNA binding;box H/ACA telomerase RNP complex;telomerase RNA stabilization;…	PF08068;PF01472;PF16198;PF01509	PUA domain;TruB family pseudouridylate synthase (N terminal domain);DKCLD (NUC011) domain;tRNA pseudouridylate synthase B C-terminal domain	IPR012960;IPR020103;IPR002501;IPR002478;IPR015947;IPR004802;IPR032819;IPR004521	tRNA pseudouridine synthase B family;PUA-like domain;PUA domain;Uncharacterised domain CHP00451;Pseudouridine synthase, catalytic domain	PUA;PsdUridine_synth_N;Uncharacterised_CHP00451;tRNA_PsdUridine_synth_B_fam;Dyskerin-like;PUA-like_domain;PsdUridine_synth_cat_dom;TruB_C	ENSP00000358563;ENSP00000478387
2838	Q8N3X1;Q8N3X1-2	Q8N3X1;Q8N3X1-2	14;14	14;14	14;14	Formin-binding protein 4	FNBP4	Formin-binding protein 4 OS=Homo sapiens GN=FNBP4 PE=1 SV=3;Isoform 2 of Formin-binding protein 4 OS=Homo sapiens GN=FNBP4	2.38959	0.02	GO:0005515;GO:0005654;GO:0044428;GO:0031981;GO:0070013;GO:0044446;GO:0005634;GO:0043233;GO:0031974	protein binding;nucleoplasm;nuclear part;nuclear lumen;intracellular organelle lumen;intracellular organelle part;nucleus;organelle lumen;membrane-enclosed lumen	PF00397	WW domain	IPR001202		WW_dom	ENSP00000263773
2676	Q6P2Q9;I3L0J9;I3L3Z8;I3L1T8	Q6P2Q9	63;21;8;2	63;21;8;2	63;21;8;2	Pre-mRNA-processing-splicing factor 8	PRPF8	Pre-mRNA-processing-splicing factor 8 OS=Homo sapiens GN=PRPF8 PE=1 SV=2	2.32734	0	GO:0000244;GO:0005515;GO:0005634;GO:0016020;GO:0016607;GO:0044822;GO:0070530;GO:0071013;GO:0071222;GO:0071356;GO:0000387;GO:0032496;GO:0071219;GO:0071396;GO:1901701;GO:0034612;GO:0071345;GO:0016604;GO:0005681;GO:0003723;GO:0031593;GO:0022618;GO:0000398;GO:0002237;GO:0033993;GO:1901700;GO:0034097;GO:0071216;GO:0071310;GO:0070887;GO:0030529;GO:0044428;GO:0044451;GO:0003676;GO:0043130;GO:0000377;GO:…	spliceosomal tri-snRNP complex assembly;protein binding;nucleus;membrane;nuclear speck;poly(A) RNA binding;K63-linked polyubiquitin binding;catalytic step 2 spliceosome;cellular response to lipopolysaccharide;cellular response to tumor necrosis factor;spliceosomal snRNP assembly;response to lipopolysaccharide;cellular response to molecule of bacterial origin;cellular response to lipid;cellular re…	PF01398;PF08082;PF08083;PF08084;PF12134;PF10598;PF10597;PF10596	JAB1/Mov34/MPN/PAD-1 ubiquitin protease;PRO8NT (NUC069), PrP8 N-terminal domain;PROCN (NUC071) domain;PROCT (NUC072) domain;U6-snRNA interacting domain of PrP8;U5-snRNA binding site 2 of PrP8;RNA recognition motif of the spliceosomal PrP8;PRP8 domain IV core	IPR000555;IPR012591;IPR012592;IPR012984;IPR027652;IPR021983;IPR019581;IPR019580;IPR012337;IPR019582	Ribonuclease H-like domain	JAMM/MPN+_dom;RNaseH-like_dom;PRO8NT;PROCN;PROCT;Prp8_U6-snRNA-bd;Prp8_U5-snRNA-bd;RRM_spliceosomal_PrP8;PRP8_domainIV;PRP8	ENSP00000304350;ENSP00000460348;ENSP00000479194;ENSP00000488611
3213	Q9BRR8;K7EQ19	Q9BRR8	12;2	12;2	12;2	G patch domain-containing protein 1	GPATCH1	G patch domain-containing protein 1 OS=Homo sapiens GN=GPATCH1 PE=1 SV=1	2.32603	0.01	GO:0003676;GO:0071013;GO:0005681;GO:0097159;GO:1901363;GO:0030529;GO:0044428;GO:1990904;GO:0044446;GO:0005634;GO:0032991	nucleic acid binding;catalytic step 2 spliceosome;spliceosomal complex;organic cyclic compound binding;heterocyclic compound binding;intracellular ribonucleoprotein complex;nuclear part;ribonucleoprotein complex;intracellular organelle part;nucleus;macromolecular complex	PF07713;PF01585	G-patch domain;Protein of unknown function (DUF1604)	IPR011666;IPR000467	G-patch domain	G_patch_dom;DUF1604	ENSP00000170564
143	A0A0A0MSF9;Q8N954;Q8N954-2	A0A0A0MSF9;Q8N954;Q8N954-2	5;5;3	5;5;3	5;5;3	G patch domain-containing protein 11	GPATCH11	G patch domain-containing protein 11 OS=Homo sapiens GN=GPATCH11 PE=1 SV=1;G patch domain-containing protein 11 OS=Homo sapiens GN=GPATCH11 PE=1 SV=3;Isoform 2 of G patch domain-containing protein 11 OS=Homo sapiens GN=GPATCH11	2.32558	0.01	GO:0003676;GO:0005515;GO:0097159;GO:1901363	nucleic acid binding;protein binding;organic cyclic compound binding;heterocyclic compound binding	PF13821;PF01585	G-patch domain;Domain of unknown function (DUF4187)	IPR025239;IPR000467	G-patch domain	G_patch_dom;DUF4187	ENSP00000386772;ENSP00000281932
2397	Q14103-3;Q14103;H0Y8G5;H0YA96;Q14103-4;Q14103-2;D6RAF8;D6RF44;D6RD83;D6RBQ9	Q14103-3;Q14103;H0Y8G5;H0YA96;Q14103-4;Q14103-2;D6RAF8;D6RF44	20;20;19;18;18;18;14;10;8;8	20;20;19;18;18;18;14;10;8;8	19;19;18;17;17;17;13;9;8;7	Heterogeneous nuclear ribonucleoprotein D0	HNRNPD	Isoform 3 of Heterogeneous nuclear ribonucleoprotein D0 OS=Homo sapiens GN=HNRNPD;Heterogeneous nuclear ribonucleoprotein D0 OS=Homo sapiens GN=HNRNPD PE=1 SV=1;Heterogeneous nuclear ribonucleoprotein D0 (Fragment) OS=Homo sapiens GN=HNRNPD PE=1 SV=8;Heter	2.31221	0.01	GO:0000166;GO:0003676;GO:0005654;GO:0001889;GO:0003680;GO:0003682;GO:0003723;GO:0005515;GO:0006351;GO:0008134;GO:0014076;GO:0021549;GO:0030529;GO:0035925;GO:0042162;GO:0042752;GO:0042826;GO:0044822;GO:0045727;GO:0048255;GO:0051592;GO:0051602;GO:0061158;GO:0070062;GO:0071230;GO:0071392;GO:0071732;GO:0097167;GO:1901355;GO:1904383;GO:1904586;GO:1990828;GO:0048732;GO:0061008;GO:0034645;GO:0097659;GO:…	nucleotide binding;nucleic acid binding;nucleoplasm;liver development;AT DNA binding;chromatin binding;RNA binding;protein binding;transcription, DNA-templated;transcription factor binding;response to fluoxetine;cerebellum development;intracellular ribonucleoprotein complex;mRNA 3'-UTR AU-rich region binding;telomeric DNA binding;regulation of circadian rhythm;histone deacetylase binding;poly(A) …	PF08143;PF00076	RNA recognition motif. (a.k.a. RRM, RBD, or RNP domain);CBFNT (NUC161) domain	IPR012956;IPR012677;IPR000504	Nucleotide-binding alpha-beta plait domain;RNA recognition motif domain	RRM_dom;Nucleotide-bd_a/b_plait;CARG-binding_factor_N	ENSP00000313199;ENSP00000305860;ENSP00000313327;ENSP00000420926;ENSP00000426446
1156	O15014;E7ERY8	O15014	30;5	30;5	30;5	Zinc finger protein 609	ZNF609	Zinc finger protein 609 OS=Homo sapiens GN=ZNF609 PE=1 SV=2	2.30286	0.01	GO:0005634;GO:0046872;GO:0043169;GO:0043167	nucleus;metal ion binding;cation binding;ion binding			IPR007087;IPR015880	Zinc finger, C2H2-like;Zinc finger, C2H2	Znf_C2H2;Znf_C2H2-like	ENSP00000316527
2273	Q07666;Q07666-3;Q07666-2;Q5VWX1	Q07666;Q07666-3;Q07666-2	14;12;12;1	14;12;12;1	13;11;11;0	KH domain-containing, RNA-binding, signal transduction-associated protein 1	KHDRBS1	KH domain-containing, RNA-binding, signal transduction-associated protein 1 OS=Homo sapiens GN=KHDRBS1 PE=1 SV=1;Isoform 3 of KH domain-containing, RNA-binding, signal transduction-associated protein 1 OS=Homo sapiens GN=KHDRBS1;Isoform 2 of KH domain-cont	2.27916	0.01	GO:0003723;GO:0005070;GO:0005515;GO:0005634;GO:0005654;GO:0005737;GO:0006351;GO:0007166;GO:0008143;GO:0008266;GO:0009967;GO:0016020;GO:0017124;GO:0032403;GO:0042802;GO:0044822;GO:0045948;GO:0046833;GO:0070618;GO:0034645;GO:0097659;GO:0010467;GO:0007165;GO:0009966;GO:0010647;GO:0023056;GO:0048584;GO:0006446;GO:0045727;GO:0032241;GO:0046824;GO:0046831;GO:0044428;GO:0031981;GO:0098797;GO:0003676;GO:…	RNA binding;SH3/SH2 adaptor activity;protein binding;nucleus;nucleoplasm;cytoplasm;transcription, DNA-templated;cell surface receptor signaling pathway;poly(A) binding;poly(U) RNA binding;positive regulation of signal transduction;membrane;SH3 domain binding;protein complex binding;identical protein binding;poly(A) RNA binding;positive regulation of translational initiation;positive regulation of…	PF00013;PF16274;PF16568	KH domain;Qua1 domain;Tyrosine-rich domain of Sam68	IPR004087;IPR004088;IPR032571;IPR032335	K Homology domain;K Homology domain, type 1	KH_dom;KH_dom_type_1;Sam68-YY;Qua1_dom	ENSP00000313829;ENSP00000417731
2618	Q5T6F2;F5H2U4;A2A305;Q5T6F2-2;A0A0D9SFI5;Q5JV08;H0YDN2	Q5T6F2	21;10;9;6;3;3;1	21;10;9;6;3;3;1	21;10;9;6;3;3;1	Ubiquitin-associated protein 2	UBAP2	Ubiquitin-associated protein 2 OS=Homo sapiens GN=UBAP2 PE=1 SV=1	2.2682	0.01	GO:0044822;GO:0003723;GO:0003676;GO:0097159;GO:1901363	poly(A) RNA binding;RNA binding;nucleic acid binding;organic cyclic compound binding;heterocyclic compound binding	PF12478	Ubiquitin-associated protein 2	IPR022166;IPR015940;IPR009060	UBA-like;Ubiquitin-associated domain	UBA-like;UBA;DUF3697_Uba2	ENSP00000354039;ENSP00000368540;ENSP00000368541
2875	Q8NDV7-6;Q8NDV7-5;Q8NDV7;H7C269;Q8NDV7-3;H3BRT3;H3BTQ1;Q8NDV7-4	Q8NDV7-6;Q8NDV7-5;Q8NDV7;H7C269	44;43;43;28;10;6;5;3	44;43;43;28;10;6;5;3	2;1;1;1;1;0;0;0	Trinucleotide repeat-containing gene 6A protein	TNRC6A	Isoform 6 of Trinucleotide repeat-containing gene 6A protein OS=Homo sapiens GN=TNRC6A;Isoform 5 of Trinucleotide repeat-containing gene 6A protein OS=Homo sapiens GN=TNRC6A;Trinucleotide repeat-containing gene 6A protein OS=Homo sapiens GN=TNRC6A PE=1 SV=	2.26488	0.01	GO:0000166;GO:0000932;GO:0005515;GO:0005654;GO:0005794;GO:0009267;GO:0035068;GO:0035195;GO:0035278;GO:0044822;GO:0031669;GO:0033554;GO:0042594;GO:0017148;GO:0035194;GO:0040033;GO:0036464;GO:0044428;GO:0031981;GO:0044444;GO:0012505;GO:0030529;GO:0036094;GO:1901265;GO:0003723;GO:0006417;GO:0010629;GO:0032269;GO:0034249;GO:2000113;GO:0006950;GO:0051716;GO:0031667;GO:0031668;GO:0016441;GO:0031047;GO:…	nucleotide binding;cytoplasmic mRNA processing body;protein binding;nucleoplasm;Golgi apparatus;cellular response to starvation;micro-ribonucleoprotein complex;gene silencing by miRNA;miRNA mediated inhibition of translation;poly(A) RNA binding;cellular response to nutrient levels;cellular response to stress;response to starvation;negative regulation of translation;posttranscriptional gene silenc…	PF10427;PF12938;PF16608	Argonaute hook;M domain of GW182;TNRC6-PABC binding domain	IPR019486;IPR026805;IPR012677;IPR000504;IPR032226;IPR033501	Nucleotide-binding alpha-beta plait domain;RNA recognition motif domain	RRM_dom;Nucleotide-bd_a/b_plait;Argonaute_hook_dom;GW182_M_dom;TNRC6_PABC-bd	ENSP00000326900;ENSP00000379144
2124	P62314;J3QLI9;J3QLR7	P62314;J3QLI9	5;3;1	5;3;1	5;3;1	Small nuclear ribonucleoprotein Sm D1	SNRPD1	Small nuclear ribonucleoprotein Sm D1 OS=Homo sapiens GN=SNRPD1 PE=1 SV=1;Small nuclear ribonucleoprotein Sm D1 OS=Homo sapiens GN=SNRPD1 PE=1 SV=1	2.24525	0.01	GO:0000387;GO:0002230;GO:0005515;GO:0005634;GO:0005685;GO:0005687;GO:0005689;GO:0005829;GO:0034709;GO:0034715;GO:0034719;GO:0044822;GO:0071013;GO:0098779;GO:0098792;GO:0022618;GO:0000398;GO:0050691;GO:0000423;GO:0098780;GO:0016236;GO:0098542;GO:0044444;GO:0005737;GO:0097525;GO:0005681;GO:0034708;GO:0043234;GO:0003723;GO:0000377;GO:0006397;GO:0000422;GO:0006914;GO:0034622;GO:0071826;GO:0022613;GO:…	spliceosomal snRNP assembly;positive regulation of defense response to virus by host;protein binding;nucleus;U1 snRNP;U4 snRNP;U12-type spliceosomal complex;cytosol;methylosome;pICln-Sm protein complex;SMN-Sm protein complex;poly(A) RNA binding;catalytic step 2 spliceosome;mitophagy in response to mitochondrial depolarization;xenophagy;ribonucleoprotein complex assembly;mRNA splicing, via spliceo…	PF01423	LSM domain	IPR027141;IPR010920;IPR001163;IPR034102	LSM domain;LSM domain, eukaryotic/archaea-type	LSM_dom_euk/arc;LSM_dom;LSm4/Sm_D1/D3	ENSP00000300413
3697	Q9UQ35;Q9UQ35-2;I3L4D8;I3L182;I3L1I8;Q9UQ35-3;I3L0N7;A0A087X1W1;I3L1C0;I3L3Q8;I3L4U6	Q9UQ35;Q9UQ35-2	44;28;14;8;5;5;4;4;3;2;1	44;28;14;8;5;5;4;4;3;2;1	44;28;14;8;5;5;4;4;3;2;1	Serine/arginine repetitive matrix protein 2	SRRM2	Serine/arginine repetitive matrix protein 2 OS=Homo sapiens GN=SRRM2 PE=1 SV=2;Isoform 2 of Serine/arginine repetitive matrix protein 2 OS=Homo sapiens GN=SRRM2	2.23159	0.01	GO:0005654;GO:0015030;GO:0016607;GO:0044822;GO:0047485;GO:0070742;GO:0071013;GO:0044428;GO:0031981;GO:0016604;GO:0005681;GO:0003723;GO:0005515;GO:0019904;GO:0030529;GO:0044451;GO:0070013;GO:0044446;GO:0005634;GO:0003676;GO:1990904;GO:0043233;GO:0097159;GO:1901363;GO:0031974;GO:0032991	nucleoplasm;Cajal body;nuclear speck;poly(A) RNA binding;protein N-terminus binding;C2H2 zinc finger domain binding;catalytic step 2 spliceosome;nuclear part;nuclear lumen;nuclear body;spliceosomal complex;RNA binding;protein binding;protein domain specific binding;intracellular ribonucleoprotein complex;nucleoplasm part;intracellular organelle lumen;intracellular organelle part;nucleus;nucleic a…	PF08312	cwf21 domain	IPR013170;IPR024945		mRNA_splic_Cwf21_dom;Spt5_C_dom	ENSP00000301740;ENSP00000487247
3093	Q96I24;Q96I24-2	Q96I24	26;11	26;11	25;10	Far upstream element-binding protein 3	FUBP3	Far upstream element-binding protein 3 OS=Homo sapiens GN=FUBP3 PE=1 SV=2	2.2176	0.01	GO:0000978;GO:0001077;GO:0005515;GO:0005634;GO:0005737;GO:0006351;GO:0006366;GO:0010628;GO:0016020;GO:0044822;GO:0045893;GO:0045944;GO:0034645;GO:0097659;GO:0010467;GO:0010468;GO:0010604;GO:0006355;GO:1903508;GO:0006357;GO:0000977;GO:0000987;GO:0000982;GO:0001228;GO:0003723;GO:1903506;GO:2000112;GO:0043170;GO:0060255;GO:0009893;GO:0009059;GO:0044249;GO:0044260;GO:0032774;GO:1902680;GO:0000976;GO:…	RNA polymerase II core promoter proximal region sequence-specific DNA binding;transcriptional activator activity, RNA polymerase II core promoter proximal region sequence-specific binding;protein binding;nucleus;cytoplasm;transcription, DNA-templated;transcription from RNA polymerase II promoter;positive regulation of gene expression;membrane;poly(A) RNA binding;positive regulation of transcripti…	PF00013	KH domain	IPR004087;IPR004088	K Homology domain;K Homology domain, type 1	KH_dom;KH_dom_type_1	ENSP00000318177
2345	Q13243;B4DJK0;B4DUA4;G3V5K8;Q13243-2;Q13243-3	Q13243;B4DJK0;B4DUA4;G3V5K8;Q13243-2;Q13243-3	11;7;7;6;6;6	10;6;6;6;6;5	10;6;6;6;6;5	Serine/arginine-rich splicing factor 5	SRSF5	Serine/arginine-rich splicing factor 5 OS=Homo sapiens GN=SRSF5 PE=1 SV=1;Serine/arginine-rich-splicing factor 5 OS=Homo sapiens GN=SRSF5 PE=1 SV=1;Serine/arginine-rich-splicing factor 5 OS=Homo sapiens GN=SRSF5 PE=1 SV=1;Serine/arginine-rich-splicing fact	2.1719	0.01	GO:0000166;GO:0005515;GO:0005634;GO:0005730;GO:0005737;GO:0009611;GO:0032869;GO:0044822;GO:0050733;GO:0051726;GO:0097421;GO:0050794;GO:0006950;GO:0032868;GO:0071375;GO:0001889;GO:0031100;GO:0043232;GO:0044428;GO:0031981;GO:0036094;GO:1901265;GO:0003723;GO:0019904;GO:0048732;GO:0061008;GO:0050896;GO:0031099;GO:0048513;GO:0043434;GO:0050789;GO:0032870;GO:1901653;GO:0070013;GO:0043228;GO:0044446;GO:…	nucleotide binding;protein binding;nucleus;nucleolus;cytoplasm;response to wounding;cellular response to insulin stimulus;poly(A) RNA binding;RS domain binding;regulation of cell cycle;liver regeneration;regulation of cellular process;response to stress;response to insulin;cellular response to peptide hormone stimulus;liver development;animal organ regeneration;intracellular non-membrane-bounded …	PF00076	RNA recognition motif. (a.k.a. RRM, RBD, or RNP domain)	IPR012677;IPR000504	Nucleotide-binding alpha-beta plait domain;RNA recognition motif domain	RRM_dom;Nucleotide-bd_a/b_plait	ENSP00000377892;ENSP00000452123;ENSP00000451391;ENSP00000451088
1387	O95487-2;O95487;O95487-3	O95487-2;O95487;O95487-3	19;19;19	19;19;19	18;18;18	Protein transport protein Sec24B	SEC24B	Isoform 2 of Protein transport protein Sec24B OS=Homo sapiens GN=SEC24B;Protein transport protein Sec24B OS=Homo sapiens GN=SEC24B PE=1 SV=2;Isoform 3 of Protein transport protein Sec24B OS=Homo sapiens GN=SEC24B	2.16467	0.05	GO:0000139;GO:0001843;GO:0003151;GO:0005515;GO:0006886;GO:0008270;GO:0021747;GO:0030127;GO:0035909;GO:0048471;GO:0060088;GO:0060463;GO:0060982;GO:0061156;GO:0090178;GO:1901301;GO:0060606;GO:0014020;GO:0009653;GO:0044767;GO:0003007;GO:0015031;GO:0046907;GO:0034613;GO:0048857;GO:0021548;GO:0048844;GO:0035904;GO:0060122;GO:0002093;GO:0060425;GO:0060462;GO:0060977;GO:0045995;GO:0051960;GO:0090175;GO:…	Golgi membrane;neural tube closure;outflow tract morphogenesis;protein binding;intracellular protein transport;zinc ion binding;cochlear nucleus development;COPII vesicle coat;aorta morphogenesis;perinuclear region of cytoplasm;auditory receptor cell stereocilium organization;lung lobe morphogenesis;coronary artery morphogenesis;pulmonary artery morphogenesis;regulation of establishment of planar…	PF00626;PF08033;PF04815;PF04811;PF04810	Gelsolin repeat;Sec23/Sec24 zinc finger;Sec23/Sec24 trunk domain;Sec23/Sec24 helical domain;Sec23/Sec24 beta-sandwich domain	IPR029006;IPR007123;IPR006900;IPR006896;IPR012990;IPR002035;IPR006895	von Willebrand factor, type A;ADF-H/Gelsolin-like domain;Gelsolin-like domain	VWF_A;Znf_Sec23_Sec24;Sec23/24_trunk_dom;Sec23/24_helical_dom;Gelsolin-like_dom;Sec23_24_beta_S;ADF-H/Gelsolin-like_dom	ENSP00000265175;ENSP00000382051;ENSP00000428564
3692	Q9UPQ9-1;Q9UPQ9;H0Y720;Q9UPQ9-2	Q9UPQ9-1;Q9UPQ9;H0Y720	53;52;47;21	53;52;47;21	53;52;47;21	Trinucleotide repeat-containing gene 6B protein	TNRC6B	Isoform 2 of Trinucleotide repeat-containing gene 6B protein OS=Homo sapiens GN=TNRC6B;Trinucleotide repeat-containing gene 6B protein OS=Homo sapiens GN=TNRC6B PE=1 SV=4;Trinucleotide repeat-containing gene 6B protein (Fragment) OS=Homo sapiens GN=TNRC6B	2.15695	0.01	GO:0000166;GO:0000932;GO:0005515;GO:0006417;GO:0031047;GO:0044822;GO:0060213;GO:1900153;GO:0010608;GO:0032268;GO:0034248;GO:2000112;GO:0016458;GO:0060211;GO:0061014;GO:1900151;GO:0036464;GO:0036094;GO:1901265;GO:0003723;GO:0010468;GO:0010629;GO:0031323;GO:0051246;GO:0051171;GO:0031331;GO:0061013;GO:1903313;GO:0010556;GO:0031326;GO:0035770;GO:0044444;GO:0005737;GO:0003676;GO:0097159;GO:1901363;GO:…	nucleotide binding;cytoplasmic mRNA processing body;protein binding;regulation of translation;gene silencing by RNA;poly(A) RNA binding;positive regulation of nuclear-transcribed mRNA poly(A) tail shortening;positive regulation of nuclear-transcribed mRNA catabolic process, deadenylation-dependent decay;posttranscriptional regulation of gene expression;regulation of cellular protein metabolic pro…	PF10427;PF16608	Argonaute hook;TNRC6-PABC binding domain	IPR019486;IPR012677;IPR000504;IPR032226;IPR033500	Nucleotide-binding alpha-beta plait domain;RNA recognition motif domain	RRM_dom;Nucleotide-bd_a/b_plait;Argonaute_hook_dom;TNRC6_PABC-bd	ENSP00000306759;ENSP00000338371;ENSP00000384795;ENSP00000401946;ENSP00000409429
2499	Q15437;Q5QPE2;Q5QPE1	Q15437	30;13;10	30;13;10	27;10;10	Protein transport protein Sec23B	SEC23B	Protein transport protein Sec23B OS=Homo sapiens GN=SEC23B PE=1 SV=2	2.14962	0.01	GO:0000139;GO:0005515;GO:0005789;GO:0006886;GO:0006888;GO:0008270;GO:0012505;GO:0030127;GO:0033116;GO:0048471;GO:0015031;GO:0046907;GO:0034613;GO:0048193;GO:0044431;GO:0098588;GO:0016020;GO:0044425;GO:0044432;GO:0042175;GO:0030120;GO:0012507;GO:0044444;GO:0005793;GO:0046914;GO:0008104;GO:0045184;GO:0071702;GO:0070727;GO:0006810;GO:0051641;GO:0051649;GO:0016192;GO:0030658;GO:0030662;GO:0030134;GO:…	Golgi membrane;protein binding;endoplasmic reticulum membrane;intracellular protein transport;ER to Golgi vesicle-mediated transport;zinc ion binding;endomembrane system;COPII vesicle coat;endoplasmic reticulum-Golgi intermediate compartment membrane;perinuclear region of cytoplasm;protein transport;intracellular transport;cellular protein localization;Golgi vesicle transport;Golgi apparatus part…	PF00626;PF08033;PF04815;PF04811;PF04810	Gelsolin repeat;Sec23/Sec24 zinc finger;Sec23/Sec24 trunk domain;Sec23/Sec24 helical domain;Sec23/Sec24 beta-sandwich domain	IPR029006;IPR007123;IPR006900;IPR006896;IPR012990;IPR002035;IPR006895	von Willebrand factor, type A;ADF-H/Gelsolin-like domain;Gelsolin-like domain	VWF_A;Znf_Sec23_Sec24;Sec23/24_trunk_dom;Sec23/24_helical_dom;Gelsolin-like_dom;Sec23_24_beta_S;ADF-H/Gelsolin-like_dom	ENSP00000262544;ENSP00000338844;ENSP00000366685;ENSP00000366695
1739	P29558-2;P29558;E7ETU5;F6Y5H0;E7EPF2;C9J9B2;C9JIJ9;A0A1B0GUW5;P29558-4;Q6XE24-3;Q6XE24-4;Q6XE24-5;Q6XE24-2;Q6XE24	P29558-2;P29558;E7ETU5;F6Y5H0	7;7;6;6;3;1;1;1;1;1;1;1;1;1	7;7;6;6;3;1;1;1;1;1;1;1;1;1	7;7;6;6;3;1;1;1;1;1;1;1;1;1	RNA-binding motif, single-stranded-interacting protein 1	RBMS1	Isoform 2 of RNA-binding motif, single-stranded-interacting protein 1 OS=Homo sapiens GN=RBMS1;RNA-binding motif, single-stranded-interacting protein 1 OS=Homo sapiens GN=RBMS1 PE=1 SV=3;RNA-binding motif, single-stranded-interacting protein 1 OS=Homo sapi	2.14892	0.01	GO:0000166;GO:0003723;GO:0005515;GO:0044822;GO:0036094;GO:1901265;GO:0003676;GO:0097159;GO:1901363	nucleotide binding;RNA binding;protein binding;poly(A) RNA binding;small molecule binding;nucleoside phosphate binding;nucleic acid binding;organic cyclic compound binding;heterocyclic compound binding	PF00076	RNA recognition motif. (a.k.a. RRM, RBD, or RNP domain)	IPR002343;IPR012677;IPR000504	Paraneoplastic encephalomyelitis antigen;Nucleotide-binding alpha-beta plait domain;RNA recognition motif domain	RRM_dom;Hud_Sxl_RNA;Nucleotide-bd_a/b_plait	ENSP00000294904;ENSP00000386347;ENSP00000386571;ENSP00000387280;ENSP00000376508
2989	Q92804-2;Q92804;A0A075B7D9;A0A075B7F4;A0A075B7F2	Q92804-2;Q92804;A0A075B7D9	15;15;14;3;2	15;15;14;3;2	12;12;11;3;1	TATA-binding protein-associated factor 2N	TAF15	Isoform Short of TATA-binding protein-associated factor 2N OS=Homo sapiens GN=TAF15;TATA-binding protein-associated factor 2N OS=Homo sapiens GN=TAF15 PE=1 SV=1;TATA-binding protein-associated factor 2N OS=Homo sapiens GN=TAF15 PE=1 SV=1	2.14887	0.01	GO:0000166;GO:0003676;GO:0005654;GO:0008270;GO:0003677;GO:0005515;GO:0005634;GO:0005737;GO:0044822;GO:0044428;GO:0031981;GO:0036094;GO:1901265;GO:0097159;GO:1901363;GO:0046914;GO:0003723;GO:0070013;GO:0044446;GO:0046872;GO:0043233;GO:0043169;GO:0031974;GO:0043167	nucleotide binding;nucleic acid binding;nucleoplasm;zinc ion binding;DNA binding;protein binding;nucleus;cytoplasm;poly(A) RNA binding;nuclear part;nuclear lumen;small molecule binding;nucleoside phosphate binding;organic cyclic compound binding;heterocyclic compound binding;transition metal ion binding;RNA binding;intracellular organelle lumen;intracellular organelle part;metal ion binding;organ…	PF00076;PF00641	RNA recognition motif. (a.k.a. RRM, RBD, or RNP domain);Zn-finger in Ran binding protein and others	IPR012677;IPR000504;IPR001876	Zinc finger, RanBP2-type;Nucleotide-binding alpha-beta plait domain;RNA recognition motif domain	RRM_dom;Znf_RanBP2;Nucleotide-bd_a/b_plait	ENSP00000474609;ENSP00000474096;ENSP00000480040;ENSP00000488684;ENSP00000474522;ENSP00000488803
2125	P62316;K7ERG4;P62316-2;K7EJB5	P62316;K7ERG4;P62316-2	9;6;6;2	9;6;6;2	9;6;6;2	Small nuclear ribonucleoprotein Sm D2	SNRPD2	Small nuclear ribonucleoprotein Sm D2 OS=Homo sapiens GN=SNRPD2 PE=1 SV=1;Small nuclear ribonucleoprotein Sm D2 OS=Homo sapiens GN=SNRPD2 PE=1 SV=1;Isoform 2 of Small nuclear ribonucleoprotein Sm D2 OS=Homo sapiens GN=SNRPD2	2.1231	0.01	GO:0000387;GO:0005515;GO:0005685;GO:0005687;GO:0005689;GO:0005829;GO:0034709;GO:0034715;GO:0034719;GO:0044822;GO:0070062;GO:0071013;GO:0022618;GO:0000398;GO:0044444;GO:0005737;GO:0097525;GO:0005681;GO:0034708;GO:0043234;GO:0031988;GO:1903561;GO:0005576;GO:0003723;GO:0000377;GO:0006397;GO:0034622;GO:0071826;GO:0022613;GO:0030529;GO:0044428;GO:0031982;GO:0032991;GO:0030532;GO:0043230;GO:0003676;GO:…	spliceosomal snRNP assembly;protein binding;U1 snRNP;U4 snRNP;U12-type spliceosomal complex;cytosol;methylosome;pICln-Sm protein complex;SMN-Sm protein complex;poly(A) RNA binding;extracellular exosome;catalytic step 2 spliceosome;ribonucleoprotein complex assembly;mRNA splicing, via spliceosome;cytoplasmic part;cytoplasm;spliceosomal snRNP complex;spliceosomal complex;methyltransferase complex;p…	PF01423	LSM domain	IPR010920;IPR001163;IPR027248	LSM domain;LSM domain, eukaryotic/archaea-type	LSM_dom_euk/arc;LSM_dom;Sm_D2	ENSP00000342374;ENSP00000375798;ENSP00000465952;ENSP00000465216;ENSP00000466152
2530	Q16629-4;Q16629;A0A0B4J1Z1;C9JAB2;Q16629-3;Q16629-2;F8WEA1;H7BZZ6	Q16629-4;Q16629;A0A0B4J1Z1;C9JAB2;Q16629-3;Q16629-2	10;10;9;9;9;9;2;1	10;10;9;9;9;9;2;1	9;9;8;8;8;8;2;1	Serine/arginine-rich splicing factor 7	SRSF7	Isoform 4 of Serine/arginine-rich splicing factor 7 OS=Homo sapiens GN=SRSF7;Serine/arginine-rich splicing factor 7 OS=Homo sapiens GN=SRSF7 PE=1 SV=1;Serine/arginine-rich-splicing factor 7 OS=Homo sapiens GN=SRSF7 PE=1 SV=1;Serine/arginine-rich-splicing f	2.10456	0.01	GO:0000166;GO:0003676;GO:0008270;GO:0005654;GO:0005515;GO:0005737;GO:0044822;GO:0048025;GO:0070062;GO:0033119;GO:0048024;GO:0050686;GO:0044428;GO:0031981;GO:0031988;GO:1903561;GO:0005576;GO:0036094;GO:1901265;GO:0097159;GO:1901363;GO:0046914;GO:0003723;GO:0010629;GO:0043484;GO:0051253;GO:0050684;GO:1903312;GO:0070013;GO:0031982;GO:0044446;GO:0005634;GO:0043230;GO:0046872;GO:0010468;GO:0010605;GO:…	nucleotide binding;nucleic acid binding;zinc ion binding;nucleoplasm;protein binding;cytoplasm;poly(A) RNA binding;negative regulation of mRNA splicing, via spliceosome;extracellular exosome;negative regulation of RNA splicing;regulation of mRNA splicing, via spliceosome;negative regulation of mRNA processing;nuclear part;nuclear lumen;membrane-bounded vesicle;extracellular vesicle;extracellular …	PF00076;PF00098	RNA recognition motif. (a.k.a. RRM, RBD, or RNP domain);Zinc knuckle	IPR012677;IPR000504;IPR001878	Zinc finger, CCHC-type;Nucleotide-binding alpha-beta plait domain;RNA recognition motif domain	RRM_dom;Znf_CCHC;Nucleotide-bd_a/b_plait	ENSP00000325905;ENSP00000398159;ENSP00000402544;ENSP00000402264;ENSP00000400246;ENSP00000416516;ENSP00000386806
804	F8WJN3;Q16630-3;Q16630;Q16630-2;F8W084	F8WJN3;Q16630-3;Q16630;Q16630-2	10;10;10;10;1	10;10;10;10;1	10;10;10;10;1	Cleavage and polyadenylation specificity factor subunit 6	CPSF6	Cleavage and polyadenylation-specificity factor subunit 6 OS=Homo sapiens GN=CPSF6 PE=1 SV=1;Isoform 3 of Cleavage and polyadenylation specificity factor subunit 6 OS=Homo sapiens GN=CPSF6;Cleavage and polyadenylation specificity factor subunit 6 OS=Homo s	2.09165	0.01	GO:0000166;GO:0003676;GO:0005654;GO:0003729;GO:0005515;GO:0005634;GO:0005849;GO:0006378;GO:0006397;GO:0016020;GO:0030529;GO:0042382;GO:0044822;GO:0051262;GO:0031124;GO:0043631;GO:0006396;GO:0016071;GO:0051259;GO:1990904;GO:0044428;GO:0031981;GO:0043234;GO:0044451;GO:0016604;GO:0036094;GO:1901265;GO:0097159;GO:1901363;GO:0003723;GO:0016070;GO:0010467;GO:0031123;GO:0006461;GO:0070013;GO:0032991;GO:…	nucleotide binding;nucleic acid binding;nucleoplasm;mRNA binding;protein binding;nucleus;mRNA cleavage factor complex;mRNA polyadenylation;mRNA processing;membrane;intracellular ribonucleoprotein complex;paraspeckles;poly(A) RNA binding;protein tetramerization;mRNA 3'-end processing;RNA polyadenylation;RNA processing;mRNA metabolic process;protein oligomerization;ribonucleoprotein complex;nuclear…	PF00076	RNA recognition motif. (a.k.a. RRM, RBD, or RNP domain)	IPR012677;IPR000504	Nucleotide-binding alpha-beta plait domain;RNA recognition motif domain	RRM_dom;Nucleotide-bd_a/b_plait	ENSP00000391437;ENSP00000266679;ENSP00000391774
2269	Q06787-6;Q06787-4;Q06787-7;Q06787-5;Q06787-3;Q06787;Q06787-10	Q06787-6;Q06787-4;Q06787-7;Q06787-5;Q06787-3;Q06787;Q06787-10	25;25;25;24;24;24;21	23;23;23;22;22;22;20	2;2;2;2;2;2;2	Fragile X mental retardation protein 1	FMR1	Isoform 5 of Synaptic functional regulator FMR1 OS=Homo sapiens GN=FMR1;Isoform 3 of Synaptic functional regulator FMR1 OS=Homo sapiens GN=FMR1;Isoform 7 of Synaptic functional regulator FMR1 OS=Homo sapiens GN=FMR1;Isoform 4 of Synaptic functional regulat	2.08802	0.01	GO:0005515;GO:0005737;GO:0007417;GO:0008017;GO:0010494;GO:0016020;GO:0030424;GO:0036464;GO:0043197;GO:0043198;GO:0044822;GO:0051028;GO:0060996;GO:0048731;GO:0007399;GO:0050658;GO:0044767;GO:0048856;GO:0016358;GO:0043005;GO:0035770;GO:0044444;GO:0044309;GO:0044463;GO:0098794;GO:0030425;GO:0097458;GO:0015631;GO:0003723;GO:0031175;GO:0032502;GO:0007275;GO:0050657;GO:0051236;GO:0042995;GO:0036477;GO:…	protein binding;cytoplasm;central nervous system development;microtubule binding;cytoplasmic stress granule;membrane;axon;cytoplasmic ribonucleoprotein granule;dendritic spine;dendritic shaft;poly(A) RNA binding;mRNA transport;dendritic spine development;system development;nervous system development;RNA transport;single-organism developmental process;anatomical structure development;dendrite deve…	PF05641;PF16098;PF12235;PF00013	KH domain;Agenet domain;Fragile X-related 1 protein core C terminal;Fragile X-related mental retardation protein C-terminal region 2	IPR008395;IPR032196;IPR022034;IPR004087;IPR004088	K Homology domain;K Homology domain, type 1	KH_dom;KH_dom_type_1;Agenet-like_dom;FXMRP1_C_core;FXMR_C2	ENSP00000218200;ENSP00000359501;ENSP00000359502;ENSP00000359506;ENSP00000413764
3778	Q9Y5B6;Q9Y5B6-2;Q9Y5B6-3;Q9Y5B6-4	Q9Y5B6;Q9Y5B6-2	17;13;7;7	17;13;7;7	17;13;7;7	PAX3- and PAX7-binding protein 1	PAXBP1	PAX3- and PAX7-binding protein 1 OS=Homo sapiens GN=PAXBP1 PE=1 SV=2;Isoform 2 of PAX3- and PAX7-binding protein 1 OS=Homo sapiens GN=PAXBP1	2.07659	0.02	GO:0005829;GO:0006351;GO:0007517;GO:0008134;GO:0014842;GO:0031062;GO:2000288;GO:0034645;GO:0097659;GO:0010467;GO:0048513;GO:0061061;GO:0014857;GO:0031058;GO:0031060;GO:0008284;GO:2000291;GO:0044444;GO:0005737;GO:0005515;GO:0042127;GO:0048522;GO:0043170;GO:0031056;GO:0031401;GO:1905269;GO:0009059;GO:0044249;GO:0044260;GO:0048856;GO:0048731;GO:0044767;GO:0032774;GO:1901576;GO:0031399;GO:1902275;GO:…	cytosol;transcription, DNA-templated;muscle organ development;transcription factor binding;regulation of skeletal muscle satellite cell proliferation;positive regulation of histone methylation;positive regulation of myoblast proliferation;cellular macromolecule biosynthetic process;nucleic acid-templated transcription;gene expression;animal organ development;muscle structure development;regulatio…	PF07842	GC-rich sequence DNA-binding factor-like protein	IPR012890;IPR022783		GCFC;GCFC_dom	ENSP00000290178;ENSP00000328992;ENSP00000393038;ENSP00000458892;ENSP00000458262
1285	O75340;O75340-2;A0A024QZ42;E7EPW6;H0Y9X3;A0A087WZ38;O75340-3;D6RA21;Q86W51	O75340;O75340-2;A0A024QZ42	9;8;5;2;2;2;2;1;1	9;8;5;2;2;2;2;1;1	9;8;5;2;2;2;2;1;1	Programmed cell death protein 6	PDCD6	Programmed cell death protein 6 OS=Homo sapiens GN=PDCD6 PE=1 SV=1;Isoform 2 of Programmed cell death protein 6 OS=Homo sapiens GN=PDCD6;HCG1985580, isoform CRA_c OS=Homo sapiens GN=PDCD6 PE=1 SV=1	2.04381	0.01	GO:0001525;GO:0001938;GO:0005515;GO:0005634;GO:0005737;GO:0005768;GO:0005783;GO:0005789;GO:0006886;GO:0006919;GO:0010595;GO:0030948;GO:0031410;GO:0031965;GO:0032007;GO:0034605;GO:0036324;GO:0042802;GO:0042803;GO:0043280;GO:0043495;GO:0045766;GO:0046983;GO:0048306;GO:0051898;GO:0060090;GO:0070062;GO:0070971;GO:0044767;GO:0048646;GO:0048514;GO:0001936;GO:0050679;GO:0015031;GO:0046907;GO:0034613;GO:…	angiogenesis;positive regulation of endothelial cell proliferation;protein binding;nucleus;cytoplasm;endosome;endoplasmic reticulum;endoplasmic reticulum membrane;intracellular protein transport;activation of cysteine-type endopeptidase activity involved in apoptotic process;positive regulation of endothelial cell migration;negative regulation of vascular endothelial growth factor receptor signal…	PF13202;PF13499	EF hand;EF-hand domain pair	IPR011992;IPR018247;IPR002048	EF-hand domain pair;EF-hand domain	EF_hand_dom;EF-hand-dom_pair;EF_Hand_1_Ca_BS	ENSP00000264933;ENSP00000422085;ENSP00000423815
2463	Q15029-2;Q15029;Q15029-3;K7EP67;K7EJ74;K7EIV5;K7EIT3	Q15029-2;Q15029;Q15029-3	39;39;38;12;6;1;1	38;38;37;11;5;1;1	38;38;37;11;5;1;1	116 kDa U5 small nuclear ribonucleoprotein component	EFTUD2	Isoform 2 of 116 kDa U5 small nuclear ribonucleoprotein component OS=Homo sapiens GN=EFTUD2;116 kDa U5 small nuclear ribonucleoprotein component OS=Homo sapiens GN=EFTUD2 PE=1 SV=1;Isoform 3 of 116 kDa U5 small nuclear ribonucleoprotein component OS=Homo s	2.02605	0.01	GO:0003924;GO:0005515;GO:0005525;GO:0005654;GO:0005737;GO:0015030;GO:0016020;GO:0016607;GO:0035690;GO:0042220;GO:0044822;GO:0071013;GO:0042493;GO:0070887;GO:0014070;GO:0043279;GO:1901700;GO:0044428;GO:0031981;GO:0016604;GO:0005681;GO:0017111;GO:0032550;GO:0032561;GO:0035639;GO:0003723;GO:0042221;GO:0010033;GO:0051716;GO:0010243;GO:0030529;GO:0044451;GO:0070013;GO:0044446;GO:0005634;GO:0003676;GO:…	GTPase activity;protein binding;GTP binding;nucleoplasm;cytoplasm;Cajal body;membrane;nuclear speck;cellular response to drug;response to cocaine;poly(A) RNA binding;catalytic step 2 spliceosome;response to drug;cellular response to chemical stimulus;response to organic cyclic compound;response to alkaloid;response to oxygen-containing compound;nuclear part;nuclear lumen;nuclear body;spliceosomal…	PF00679;PF14492;PF03764;PF16004;PF03144	Elongation factor G C-terminus;Elongation factor Tu domain 2;Elongation factor G, domain IV;Elongation Factor G, domain II;116 kDa U5 small nuclear ribonucleoprotein component N-terminus	IPR009022;IPR000640;IPR004161;IPR031950;IPR027417;IPR020568;IPR014721;IPR005225;IPR000795;IPR009000;IPR005517	Translation protein, beta-barrel domain;Translation elongation factor EFTu/EF1A, domain 2;Elongation factor G, III-V domain;Ribosomal protein S5 domain 2-type fold;Ribosomal protein S5 domain 2-type fold, subgroup;Translation elongation factor EFG/EF2, domain IV;P-loop containing nucleoside triphosphate hydrolase;Small GTP-binding protein domain;Transcription factor, GTP-binding domain	EFG_V;TF_GTP-bd_dom;Transl_elong_EFTu/EF1A_2;Small_GTP-bd_dom;Transl_elong_EFG/EF2_IV;Transl_B-barrel;EFG_III-V;Ribosomal_S5_D2-typ_fold_subgr;Ribosomal_S5_D2-typ_fold;P-loop_NTPase;EFTUD2_N	ENSP00000385873;ENSP00000392094;ENSP00000467805;ENSP00000465058
1331	O75934	O75934	11	11	11	Pre-mRNA-splicing factor SPF27	BCAS2	Pre-mRNA-splicing factor SPF27 OS=Homo sapiens GN=BCAS2 PE=1 SV=1	2.01597	0	GO:0005515;GO:0005634;GO:0005681;GO:0005730;GO:0030054;GO:0030529;GO:0044428;GO:0043232;GO:0031981;GO:1990904;GO:0070013;GO:0043228;GO:0044446;GO:0043233;GO:0032991;GO:0031974	protein binding;nucleus;spliceosomal complex;nucleolus;cell junction;intracellular ribonucleoprotein complex;nuclear part;intracellular non-membrane-bounded organelle;nuclear lumen;ribonucleoprotein complex;intracellular organelle lumen;non-membrane-bounded organelle;intracellular organelle part;organelle lumen;macromolecular complex;membrane-enclosed lumen	PF05700	Breast carcinoma amplified sequence 2 (BCAS2)	IPR008409		SPF27	ENSP00000358554
2221	Q00577	Q00577	9	9	9	Transcriptional activator protein Pur-alpha	PURA	Transcriptional activator protein Pur-alpha OS=Homo sapiens GN=PURA PE=1 SV=2	2.01128	0.01	GO:0000900;GO:0003691;GO:0005515;GO:0005634;GO:0005737;GO:0006268;GO:0006351;GO:0007399;GO:0008284;GO:0017148;GO:0030154;GO:0030425;GO:0032422;GO:0043025;GO:0044822;GO:0045892;GO:0046332;GO:0032508;GO:0006261;GO:0034645;GO:0097659;GO:0010467;GO:0048731;GO:0042127;GO:0048522;GO:0006355;GO:0010629;GO:1903507;GO:2000113;GO:0006417;GO:0032269;GO:0034249;GO:0048869;GO:0043005;GO:0036477;GO:0044297;GO:…	translation repressor activity, nucleic acid binding;double-stranded telomeric DNA binding;protein binding;nucleus;cytoplasm;DNA unwinding involved in DNA replication;transcription, DNA-templated;nervous system development;positive regulation of cell proliferation;negative regulation of translation;cell differentiation;dendrite;purine-rich negative regulatory element binding;neuronal cell body;po…	PF04845	PurA ssDNA and RNA-binding protein	IPR006628;IPR030500	Purine-rich element binding protein family;Purine-rich element-binding protein alpha	PUR-bd_fam;PURalpha	ENSP00000332706
2286	Q09161;X6R941;F2Z2T1	Q09161	26;4;2	26;4;2	26;4;2	Nuclear cap-binding protein subunit 1	NCBP1	Nuclear cap-binding protein subunit 1 OS=Homo sapiens GN=NCBP1 PE=1 SV=1	2.00337	0.02	GO:0000184;GO:0000339;GO:0005515;GO:0005634;GO:0005654;GO:0005737;GO:0005739;GO:0005845;GO:0005846;GO:0006370;GO:0006406;GO:0006446;GO:0030307;GO:0030529;GO:0031047;GO:0031442;GO:0044822;GO:0045292;GO:0098789;GO:0000956;GO:0006397;GO:0009452;GO:0006405;GO:0051028;GO:0010467;GO:0071427;GO:0006417;GO:0001558;GO:0045927;GO:0048522;GO:0016458;GO:0031440;GO:0050685;GO:0000398;GO:0098787;GO:0031124;GO:…	nuclear-transcribed mRNA catabolic process, nonsense-mediated decay;RNA cap binding;protein binding;nucleus;nucleoplasm;cytoplasm;mitochondrion;mRNA cap binding complex;nuclear cap binding complex;7-methylguanosine mRNA capping;mRNA export from nucleus;regulation of translational initiation;positive regulation of cell growth;intracellular ribonucleoprotein complex;gene silencing by RNA;positive r…	PF02854;PF09088;PF09090	MIF4G domain;MIF4G like	IPR016024;IPR027159;IPR016021;IPR015172;IPR015174;IPR003890	Armadillo-type fold;MIF4G-like domain	MIF4G-like_typ-3;MIF4G-like_typ-1;MIF4G-like_typ-2;MIF4-like;ARM-type_fold;CBP80	ENSP00000364289
59	A0A087WYN9;Q7Z478;H0Y8L1	A0A087WYN9;Q7Z478	48;48;2	48;48;2	47;47;2	ATP-dependent RNA helicase DHX29	DHX29	ATP-dependent RNA helicase DHX29 OS=Homo sapiens GN=DHX29 PE=1 SV=1;ATP-dependent RNA helicase DHX29 OS=Homo sapiens GN=DHX29 PE=1 SV=2	1.99662	0	GO:0003676;GO:0005524;GO:0008026;GO:0003743;GO:0006413;GO:0016282;GO:0043024;GO:0044822;GO:0006412;GO:0070993;GO:0097159;GO:1901363;GO:0008135;GO:0032550;GO:0032559;GO:0035639;GO:0042623;GO:0070035;GO:0043021;GO:0003723;GO:0034645;GO:0043043;GO:0044267;GO:0010467;GO:0030529;GO:0044444;GO:0016887;GO:0001883;GO:0032549;GO:0030554;GO:0032555;GO:1901265;GO:0044877;GO:0004386;GO:0043170;GO:0009059;GO:…	nucleic acid binding;ATP binding;ATP-dependent helicase activity;translation initiation factor activity;translational initiation;eukaryotic 43S preinitiation complex;ribosomal small subunit binding;poly(A) RNA binding;translation;translation preinitiation complex;organic cyclic compound binding;heterocyclic compound binding;translation factor activity, RNA binding;purine ribonucleoside binding;ad…	PF00270;PF04408;PF00271;PF07717	DEAD/DEAH box helicase;Helicase conserved C-terminal domain;Helicase associated domain (HA2);Oligonucleotide/oligosaccharide-binding (OB)-fold	IPR011545;IPR002464;IPR011709;IPR007502;IPR014001;IPR001650;IPR027417	Helicase superfamily 1/2, ATP-binding domain;DEAD/DEAH box helicase domain;P-loop containing nucleoside triphosphate hydrolase	Helicase_C;DNA/RNA_helicase_DEAH_CS;Helicase-assoc_dom;DEAD/DEAH_box_helicase_dom;DUF1605;Helicase_ATP-bd;P-loop_NTPase	ENSP00000481966;ENSP00000251636
2232	Q01543;Q01543-2;Q01543-4;A0A0A0MSR4;A0A0C4DG41;B5MDW0;A8MX39;A8MZ24;P11308-2;P11308-1;P11308-4;P11308	Q01543;Q01543-2;Q01543-4	23;20;12;3;2;2;2;2;2;2;2;2	23;20;12;3;2;2;2;2;2;2;2;2	2;0;0;2;0;0;0;0;0;0;0;0	Friend leukemia integration 1 transcription factor	FLI1	Friend leukemia integration 1 transcription factor OS=Homo sapiens GN=FLI1 PE=1 SV=1;Isoform 2 of Friend leukemia integration 1 transcription factor OS=Homo sapiens GN=FLI1;Isoform 4 of Friend leukemia integration 1 transcription factor OS=Homo sapiens GN=	1.99516	0.01	GO:0000978;GO:0000980;GO:0001077;GO:0003682;GO:0005515;GO:0005634;GO:0006366;GO:0008015;GO:0009887;GO:0035855;GO:0045944;GO:0006351;GO:0009653;GO:0044767;GO:0048513;GO:0003013;GO:0061515;GO:0098751;GO:0030219;GO:0006357;GO:0045893;GO:0000977;GO:0000987;GO:0001158;GO:0000982;GO:0001228;GO:0044877;GO:0003008;GO:0034645;GO:0097659;GO:0010467;GO:0006355;GO:0032502;GO:0048856;GO:0010628;GO:1903508;GO:…	RNA polymerase II core promoter proximal region sequence-specific DNA binding;RNA polymerase II distal enhancer sequence-specific DNA binding;transcriptional activator activity, RNA polymerase II core promoter proximal region sequence-specific binding;chromatin binding;protein binding;nucleus;transcription from RNA polymerase II promoter;blood circulation;animal organ morphogenesis;megakaryocyte …	PF00178;PF02198	Ets-domain;Sterile alpha motif (SAM)/Pointed domain	IPR000418;IPR003118;IPR013761;IPR011991	Winged helix-turn-helix DNA-binding domain;Ets domain;Sterile alpha motif/pointed domain;Pointed domain	Ets_dom;Pointed_dom;WHTH_DNA-bd_dom;SAM/pointed	ENSP00000281428;ENSP00000339627;ENSP00000433488;ENSP00000432950
1223	O43809;H3BND3;H3BV41	O43809;H3BND3	9;6;3	9;6;3	9;6;3	Cleavage and polyadenylation specificity factor subunit 5	NUDT21	Cleavage and polyadenylation specificity factor subunit 5 OS=Homo sapiens GN=NUDT21 PE=1 SV=1;Cleavage and polyadenylation-specificity factor subunit 5 (Fragment) OS=Homo sapiens GN=NUDT21 PE=1 SV=8	1.96362	0.01	GO:0003729;GO:0005515;GO:0005634;GO:0005813;GO:0005815;GO:0005849;GO:0006378;GO:0006397;GO:0016787;GO:0017091;GO:0042382;GO:0042803;GO:0042826;GO:0044822;GO:0051262;GO:0031124;GO:0043631;GO:0006396;GO:0016071;GO:0051259;GO:0043232;GO:0044430;GO:0015630;GO:0043234;GO:0044451;GO:0016604;GO:0003824;GO:0003723;GO:0042802;GO:0046983;GO:0019899;GO:0016070;GO:0010467;GO:0031123;GO:0006461;GO:0005856;GO:…	mRNA binding;protein binding;nucleus;centrosome;microtubule organizing center;mRNA cleavage factor complex;mRNA polyadenylation;mRNA processing;hydrolase activity;AU-rich element binding;paraspeckles;protein homodimerization activity;histone deacetylase binding;poly(A) RNA binding;protein tetramerization;mRNA 3'-end processing;RNA polyadenylation;RNA processing;mRNA metabolic process;protein olig…	PF13869	Nucleotide hydrolase	IPR016706;IPR000086;IPR015797	NUDIX hydrolase domain-like;NUDIX hydrolase domain	NUDIX_hydrolase_dom;NUDIX_hydrolase_dom-like;Cleav_polyA_spec_factor_su5	ENSP00000300291
1170	O15226;O15226-2	O15226;O15226-2	22;22	22;22	22;22	NF-kappa-B-repressing factor	NKRF	NF-kappa-B-repressing factor OS=Homo sapiens GN=NKRF PE=1 SV=2;Isoform 2 of NF-kappa-B-repressing factor OS=Homo sapiens GN=NKRF	1.95823	0.05	GO:0003677;GO:0005515;GO:0005634;GO:0005730;GO:0005783;GO:0006351;GO:0044822;GO:0045892;GO:0034645;GO:0097659;GO:0010467;GO:0006355;GO:0010629;GO:1903507;GO:2000113;GO:0044444;GO:0012505;GO:0043232;GO:0044428;GO:0031981;GO:0003676;GO:0003723;GO:0010468;GO:1903506;GO:2000112;GO:0043170;GO:0010605;GO:0009059;GO:0044249;GO:0044260;GO:0032774;GO:1902679;GO:0010558;GO:0031327;GO:0070013;GO:0043228;GO:…	DNA binding;protein binding;nucleus;nucleolus;endoplasmic reticulum;transcription, DNA-templated;poly(A) RNA binding;negative regulation of transcription, DNA-templated;cellular macromolecule biosynthetic process;nucleic acid-templated transcription;gene expression;regulation of transcription, DNA-templated;negative regulation of gene expression;negative regulation of nucleic acid-templated trans…	PF01585;PF01424	R3H domain;G-patch domain	IPR014720;IPR000467;IPR001374;IPR034071	G-patch domain;Double-stranded RNA-binding domain	G_patch_dom;R3H_dom;dsRBD_dom	ENSP00000304803;ENSP00000360582;ENSP00000442308
3287	Q9BYJ9;Q9BYJ9-2	Q9BYJ9	17;3	17;3	11;2	YTH domain-containing family protein 1	YTHDF1	YTH domain-containing family protein 1 OS=Homo sapiens GN=YTHDF1 PE=1 SV=1	1.9447	0.01	GO:0005737;GO:0043022;GO:0044822;GO:0045948;GO:1990247;GO:0006446;GO:0045727;GO:0043021;GO:0003723;GO:0006417;GO:0010557;GO:0010628;GO:0031328;GO:0032270;GO:0034250;GO:0003676;GO:0044877;GO:0010608;GO:0032268;GO:0034248;GO:2000112;GO:0009891;GO:0010556;GO:0010604;GO:0010468;GO:0031325;GO:0031326;GO:0051247;GO:0051173;GO:0097159;GO:1901363;GO:0009889;GO:0009893;GO:0060255;GO:0031323;GO:0048522;GO:…	cytoplasm;ribosome binding;poly(A) RNA binding;positive regulation of translational initiation;N6-methyladenosine-containing RNA binding;regulation of translational initiation;positive regulation of translation;ribonucleoprotein complex binding;RNA binding;regulation of translation;positive regulation of macromolecule biosynthetic process;positive regulation of gene expression;positive regulation…	PF04146	YT521-B-like domain	IPR007275		YTH_domain	ENSP00000359364
1867	P42285;H0YAC4;H0Y8U3;D6REC7	P42285	19;1;1;1	19;1;1;1	19;1;1;1	Superkiller viralicidic activity 2-like 2	SKIV2L2	Superkiller viralicidic activity 2-like 2 OS=Homo sapiens GN=SKIV2L2 PE=1 SV=3	1.93964	0.01	GO:0000460;GO:0003724;GO:0005515;GO:0005524;GO:0005634;GO:0005654;GO:0005730;GO:0006401;GO:0044822;GO:0071013;GO:0006364;GO:0016070;GO:0034655;GO:0044265;GO:0044428;GO:0031981;GO:0043232;GO:0005681;GO:0004386;GO:0032550;GO:0032559;GO:0035639;GO:0003723;GO:0016072;GO:0034470;GO:0042254;GO:0044260;GO:0090304;GO:0006139;GO:0019439;GO:0044270;GO:0046700;GO:1901361;GO:0009057;GO:0044248;GO:0030529;GO:…	maturation of 5.8S rRNA;RNA helicase activity;protein binding;ATP binding;nucleus;nucleoplasm;nucleolus;RNA catabolic process;poly(A) RNA binding;catalytic step 2 spliceosome;rRNA processing;RNA metabolic process;nucleobase-containing compound catabolic process;cellular macromolecule catabolic process;nuclear part;nuclear lumen;intracellular non-membrane-bounded organelle;spliceosomal complex;hel…	PF00270;PF08148;PF00271;PF13234	DEAD/DEAH box helicase;Helicase conserved C-terminal domain;DSHCT (NUC185) domain;rRNA-processing arch domain	IPR011545;IPR014001;IPR001650;IPR027417;IPR025696;IPR016438;IPR012961	Helicase superfamily 1/2, ATP-binding domain;DEAD/DEAH box helicase domain;P-loop containing nucleoside triphosphate hydrolase	Helicase_C;DEAD/DEAH_box_helicase_dom;Ski2_C;Helicase_ATP-bd;Ski2;rRNA_proc-arch_dom;P-loop_NTPase	ENSP00000230640
1320	O75643;O75643-2;B4E0P5	O75643	54;18;10	54;18;10	54;18;10	U5 small nuclear ribonucleoprotein 200 kDa helicase	SNRNP200	U5 small nuclear ribonucleoprotein 200 kDa helicase OS=Homo sapiens GN=SNRNP200 PE=1 SV=2	1.93424	0	GO:0000398;GO:0001649;GO:0004004;GO:0005515;GO:0005524;GO:0005634;GO:0005654;GO:0005681;GO:0005682;GO:0008026;GO:0016020;GO:0042802;GO:0044822;GO:0071013;GO:0000377;GO:0006397;GO:0030154;GO:0001503;GO:0044428;GO:0031981;GO:0030529;GO:0097525;GO:0003724;GO:0008186;GO:0032550;GO:0032559;GO:0035639;GO:0042623;GO:0070035;GO:0003723;GO:0000375;GO:0044707;GO:0006396;GO:0016071;GO:0048869;GO:1990904;GO:…	mRNA splicing, via spliceosome;osteoblast differentiation;ATP-dependent RNA helicase activity;protein binding;ATP binding;nucleus;nucleoplasm;spliceosomal complex;U5 snRNP;ATP-dependent helicase activity;membrane;identical protein binding;poly(A) RNA binding;catalytic step 2 spliceosome;RNA splicing, via transesterification reactions with bulged adenosine as nucleophile;mRNA processing;cell diffe…	PF00270;PF00271;PF02889	DEAD/DEAH box helicase;Helicase conserved C-terminal domain;Sec63 Brl domain	IPR000008;IPR011545;IPR014001;IPR001650;IPR014756;IPR027417;IPR004179;IPR011991	C2 domain;Winged helix-turn-helix DNA-binding domain;Helicase superfamily 1/2, ATP-binding domain;DEAD/DEAH box helicase domain;Immunoglobulin E-set;P-loop containing nucleoside triphosphate hydrolase	C2_dom;Helicase_C;Sec63-dom;DEAD/DEAH_box_helicase_dom;WHTH_DNA-bd_dom;Helicase_ATP-bd;Ig_E-set;P-loop_NTPase	ENSP00000317123
1352	O94906;O94906-2	O94906;O94906-2	23;22	23;22	23;22	Pre-mRNA-processing factor 6	PRPF6	Pre-mRNA-processing factor 6 OS=Homo sapiens GN=PRPF6 PE=1 SV=1;Isoform 2 of Pre-mRNA-processing factor 6 OS=Homo sapiens GN=PRPF6	1.92912	0.05	GO:0000244;GO:0003713;GO:0003723;GO:0005515;GO:0005634;GO:0005654;GO:0005682;GO:0006403;GO:0016020;GO:0016607;GO:0043021;GO:0044822;GO:0045944;GO:0046540;GO:0050681;GO:0071013;GO:0000387;GO:0033036;GO:0006357;GO:0045893;GO:0044428;GO:0031981;GO:0097525;GO:0016604;GO:0097526;GO:0005681;GO:0003712;GO:0003676;GO:0044877;GO:0035258;GO:0022618;GO:0000398;GO:0006355;GO:0010628;GO:1903508;GO:0051179;GO:…	spliceosomal tri-snRNP complex assembly;transcription coactivator activity;RNA binding;protein binding;nucleus;nucleoplasm;U5 snRNP;RNA localization;membrane;nuclear speck;ribonucleoprotein complex binding;poly(A) RNA binding;positive regulation of transcription from RNA polymerase II promoter;U4/U6 x U5 tri-snRNP complex;androgen receptor binding;catalytic step 2 spliceosome;spliceosomal snRNP a…	PF06424;PF13181	PRP1 splicing factor, N-terminal;Tetratricopeptide repeat	IPR003107;IPR010491;IPR027108;IPR013026;IPR011990;IPR019734		HAT;PRP1_N;TPR-like_helical_dom;TPR-contain_dom;TPR_repeat;Prp6/Prp1/STA1	ENSP00000266079
2156	P62995;P62995-3;H7BXF3;H7C2L4;P62995-2	P62995;P62995-3;H7BXF3;H7C2L4	10;9;6;5;1	10;9;6;5;1	10;9;6;5;1	Transformer-2 protein homolog beta	TRA2B	Transformer-2 protein homolog beta OS=Homo sapiens GN=TRA2B PE=1 SV=1;Isoform 3 of Transformer-2 protein homolog beta OS=Homo sapiens GN=TRA2B;Transformer-2 protein homolog beta (Fragment) OS=Homo sapiens GN=TRA2B PE=1 SV=1;Transformer-2 protein homolog be	1.91766	0.01	GO:0000166;GO:0000381;GO:0000398;GO:0003729;GO:0005515;GO:0005634;GO:0021796;GO:0044822;GO:0048026;GO:0048024;GO:0000377;GO:0006397;GO:0003002;GO:0021978;GO:0021987;GO:0033120;GO:0050685;GO:0036094;GO:1901265;GO:0003723;GO:0000375;GO:0007389;GO:0006396;GO:0016071;GO:0021537;GO:0021871;GO:0044767;GO:0048856;GO:0021543;GO:0010628;GO:0043484;GO:0051254;GO:0050684;GO:1903313;GO:0003676;GO:0097159;GO:…	nucleotide binding;regulation of alternative mRNA splicing, via spliceosome;mRNA splicing, via spliceosome;mRNA binding;protein binding;nucleus;cerebral cortex regionalization;poly(A) RNA binding;positive regulation of mRNA splicing, via spliceosome;regulation of mRNA splicing, via spliceosome;RNA splicing, via transesterification reactions with bulged adenosine as nucleophile;mRNA processing;reg…	PF00076	RNA recognition motif. (a.k.a. RRM, RBD, or RNP domain)	IPR012677;IPR000504	Nucleotide-binding alpha-beta plait domain;RNA recognition motif domain	RRM_dom;Nucleotide-bd_a/b_plait	ENSP00000343857;ENSP00000371626;ENSP00000416959;ENSP00000416887
1130	O14617;O14617-5;O14617-4;O14617-3;O14617-2;A0A087WYN6;K7ELX8;K7ERW8	O14617;O14617-5;O14617-4;O14617-3;O14617-2	19;19;18;15;15;4;2;1	19;19;18;15;15;4;2;1	19;19;18;15;15;4;2;1	AP-3 complex subunit delta-1	AP3D1	AP-3 complex subunit delta-1 OS=Homo sapiens GN=AP3D1 PE=1 SV=1;Isoform 5 of AP-3 complex subunit delta-1 OS=Homo sapiens GN=AP3D1;Isoform 4 of AP-3 complex subunit delta-1 OS=Homo sapiens GN=AP3D1;Isoform 3 of AP-3 complex subunit delta-1 OS=Homo sapiens	1.91548	0.02	GO:0000139;GO:0005654;GO:0005765;GO:0006886;GO:0010008;GO:0016020;GO:0030117;GO:0033365;GO:0035646;GO:0043195;GO:0048007;GO:0048499;GO:0051138;GO:0061088;GO:0072657;GO:0015031;GO:0046907;GO:0034613;GO:0043485;GO:0019884;GO:0048003;GO:0044802;GO:0010256;GO:0046638;GO:0051136;GO:0032879;GO:0050794;GO:2000021;GO:1902580;GO:0044431;GO:0098588;GO:0044428;GO:0031981;GO:0098852;GO:0005764;GO:0005774;GO:…	Golgi membrane;nucleoplasm;lysosomal membrane;intracellular protein transport;endosome membrane;membrane;membrane coat;protein localization to organelle;endosome to melanosome transport;terminal bouton;antigen processing and presentation, exogenous lipid antigen via MHC class Ib;synaptic vesicle membrane organization;positive regulation of NK T cell differentiation;regulation of sequestering of z…	PF01602;PF06375	Adaptin N terminal region;Bovine leukaemia virus receptor (BLVR)	IPR010474;IPR011989;IPR016024;IPR002553	Armadillo-type fold;Armadillo-like helical;Clathrin/coatomer adaptor, adaptin-like, N-terminal	Clathrin/coatomer_adapt-like_N;BLV_receptor;ARM-like;ARM-type_fold	ENSP00000344055;ENSP00000347416
1211	O43663-4;O43663;O43663-3;O43663-2;H0YL53;H0YM42;G3V3N7;H0YLA0;H3BSJ8;H0YNE4	O43663-4;O43663;O43663-3;O43663-2	15;15;14;14;5;3;3;2;1;1	15;15;14;14;5;3;3;2;1;1	15;15;14;14;5;3;3;2;1;1	Protein regulator of cytokinesis 1	PRC1	Isoform 4 of Protein regulator of cytokinesis 1 OS=Homo sapiens GN=PRC1;Protein regulator of cytokinesis 1 OS=Homo sapiens GN=PRC1 PE=1 SV=2;Isoform 3 of Protein regulator of cytokinesis 1 OS=Homo sapiens GN=PRC1;Isoform 2 of Protein regulator of cytokines	1.90539	0.02	GO:0000910;GO:0000922;GO:0005515;GO:0005634;GO:0005654;GO:0005737;GO:0005819;GO:0005886;GO:0008017;GO:0008284;GO:0015630;GO:0019894;GO:0019901;GO:0030496;GO:0042802;GO:0070938;GO:0022402;GO:0051301;GO:0042127;GO:0048522;GO:0016020;GO:0071944;GO:0044430;GO:0044428;GO:0031981;GO:0043232;GO:0005856;GO:0015631;GO:0008092;GO:0019900;GO:0007049;GO:0050794;GO:0048518;GO:0070013;GO:0043228;GO:0044446;GO:…	cytokinesis;spindle pole;protein binding;nucleus;nucleoplasm;cytoplasm;spindle;plasma membrane;microtubule binding;positive regulation of cell proliferation;microtubule cytoskeleton;kinesin binding;protein kinase binding;midbody;identical protein binding;contractile ring;cell cycle process;cell division;regulation of cell proliferation;positive regulation of cellular process;membrane;cell periphe…			IPR007145;IPR032921		MAP65_Ase1_PRC1	ENSP00000354679;ENSP00000377793;ENSP00000409549
1506	P09234;A0A0A0MRR7	P09234;A0A0A0MRR7	5;4	5;4	5;4	U1 small nuclear ribonucleoprotein C	SNRPC	U1 small nuclear ribonucleoprotein C OS=Homo sapiens GN=SNRPC PE=1 SV=1;U1 small nuclear ribonucleoprotein C OS=Homo sapiens GN=SNRPC PE=1 SV=1	1.89291	0.01	GO:0000243;GO:0000387;GO:0000395;GO:0003729;GO:0005685;GO:0008270;GO:0030619;GO:0071004;GO:0000398;GO:0003727;GO:0005515;GO:0005654;GO:0015030;GO:0042803;GO:0044822;GO:0022618;GO:0006376;GO:0045292;GO:0000377;GO:0006397;GO:0005684;GO:0044428;GO:0031981;GO:0097525;GO:0016604;GO:0071010;GO:0003723;GO:0046914;GO:0017069;GO:0042802;GO:0046983;GO:0000375;GO:0000245;GO:0006396;GO:0016071;GO:0034622;GO:…	commitment complex;spliceosomal snRNP assembly;mRNA 5'-splice site recognition;mRNA binding;U1 snRNP;zinc ion binding;U1 snRNA binding;U2-type prespliceosome;mRNA splicing, via spliceosome;single-stranded RNA binding;protein binding;nucleoplasm;Cajal body;protein homodimerization activity;poly(A) RNA binding;ribonucleoprotein complex assembly;mRNA splice site selection;mRNA cis splicing, via spli…	PF06220	U1 zinc finger	IPR017340;IPR000690;IPR003604;IPR013085	Zinc finger, U1-type;Zinc finger, C2H2-type matrin	Znf_C2H2_matrin;Znf_U1;Znf_U1-C;U1_snRNP-C	ENSP00000244520;ENSP00000363129
3779	Q9Y5B9;G3V5A4;G3V401;G3V2X0	Q9Y5B9	31;1;1;1	31;1;1;1	31;1;1;1	FACT complex subunit SPT16	SUPT16H	FACT complex subunit SPT16 OS=Homo sapiens GN=SUPT16H PE=1 SV=1	1.8847	0	GO:0005515;GO:0005634;GO:0005694;GO:0006260;GO:0006281;GO:0044822;GO:0006259;GO:0034645;GO:0006974;GO:0043232;GO:0003723;GO:0044260;GO:0090304;GO:0033554;GO:0009059;GO:0044249;GO:0043228;GO:0003676;GO:0043170;GO:1901576;GO:0006950;GO:0051716;GO:0009058;GO:0006139;GO:0097159;GO:1901363;GO:0006725;GO:0034641;GO:0046483;GO:1901360;GO:0050896;GO:0006807	protein binding;nucleus;chromosome;DNA replication;DNA repair;poly(A) RNA binding;DNA metabolic process;cellular macromolecule biosynthetic process;cellular response to DNA damage stimulus;intracellular non-membrane-bounded organelle;RNA binding;cellular macromolecule metabolic process;nucleic acid metabolic process;cellular response to stress;macromolecule biosynthetic process;cellular biosynthe…	PF14826;PF00557;PF08512;PF08644	Metallopeptidase family M24;Histone chaperone Rttp106-like;FACT complex subunit (SPT16/CDC68);FACT complex subunit SPT16 N-terminal lobe domain	IPR029149;IPR013719;IPR000640;IPR029148;IPR013953;IPR000994;IPR033825	Creatinase/Aminopeptidase P/Spt16, N-terminal;FACT complex subunit Spt16, N-terminal lobe domain	EFG_V;Pept_M24_structural-domain;DUF1747;FACT_Spt16p;FACT-Spt16_Nlobe;Creatin/AminoP/Spt16_NTD	ENSP00000216297
1411	O95985-3;O95985-2;O95985;H0Y6W0;C9JEI7;H7C4B0	O95985-3;O95985-2;O95985;H0Y6W0	25;25;25;19;7;6	25;25;25;19;7;6	19;19;19;18;2;5	DNA topoisomerase 3-beta-1;DNA topoisomerase	TOP3B	Isoform 3 of DNA topoisomerase 3-beta-1 OS=Homo sapiens GN=TOP3B;Isoform 2 of DNA topoisomerase 3-beta-1 OS=Homo sapiens GN=TOP3B;DNA topoisomerase 3-beta-1 OS=Homo sapiens GN=TOP3B PE=1 SV=1;DNA topoisomerase (Fragment) OS=Homo sapiens GN=TOP3B PE=1 SV=1	1.88383	0.02	GO:0000793;GO:0003677;GO:0003917;GO:0005515;GO:0005634;GO:0006265;GO:0007059;GO:0044822;GO:0006259;GO:0071103;GO:0005694;GO:0003676;GO:0003916;GO:0003723;GO:0044260;GO:0090304;GO:0051276;GO:0043232;GO:0097159;GO:1901363;GO:0016853;GO:0006996;GO:0043170;GO:0006139;GO:0043228;GO:0003824;GO:0006725;GO:0034641;GO:0046483;GO:1901360;GO:0016043;GO:0071840;GO:0006807	condensed chromosome;DNA binding;DNA topoisomerase type I activity;protein binding;nucleus;DNA topological change;chromosome segregation;poly(A) RNA binding;DNA metabolic process;DNA conformation change;chromosome;nucleic acid binding;DNA topoisomerase activity;RNA binding;cellular macromolecule metabolic process;nucleic acid metabolic process;chromosome organization;intracellular non-membrane-bo…	PF01131;PF01751	DNA topoisomerase;Toprim domain	IPR000380;IPR003601;IPR023406;IPR013497;IPR013824;IPR013825;IPR023405;IPR003602;IPR006171;IPR034144	DNA topoisomerase, type IA	Topo_IA;Topo_IA_2;Topo_IA_DNA-bd_dom;Toprim_domain;Topo_IA_cen;Topo_IA_cen_sub1;Topo_IA_cen_sub2;Topo_IA_core_domain;Topo_IA_AS	ENSP00000349705;ENSP00000381773
2950	Q8WWM7;Q8WWM7-6;Q8WWM7-8;Q8WWM7-5;Q8WWM7-4;Q8WWM7-9;Q8WWM7-2;Q8WWM7-3;H3BRB0;A0A0C4DGL7	Q8WWM7;Q8WWM7-6;Q8WWM7-8;Q8WWM7-5;Q8WWM7-4;Q8WWM7-9;Q8WWM7-2;Q8WWM7-3	42;40;40;40;40;40;40;40;3;3	42;40;40;40;40;40;40;40;3;3	3;1;1;1;1;1;1;1;2;2	Ataxin-2-like protein	ATXN2L	Ataxin-2-like protein OS=Homo sapiens GN=ATXN2L PE=1 SV=2;Isoform 6 of Ataxin-2-like protein OS=Homo sapiens GN=ATXN2L;Isoform 8 of Ataxin-2-like protein OS=Homo sapiens GN=ATXN2L;Isoform 5 of Ataxin-2-like protein OS=Homo sapiens GN=ATXN2L;Isoform 4 of At	1.88377	0.01	GO:0005515;GO:0005737;GO:0010494;GO:0010603;GO:0016020;GO:0016607;GO:0034063;GO:0044822;GO:1902115;GO:0022618;GO:0070925;GO:0036464;GO:0016604;GO:0003723;GO:0034622;GO:0071826;GO:0022613;GO:0006996;GO:0022607;GO:0033043;GO:0044087;GO:0044451;GO:0035770;GO:0044444;GO:0003676;GO:0016043;GO:0044085;GO:0051128;GO:0065003;GO:0050789;GO:0043933;GO:0030529;GO:0043232;GO:0044428;GO:0005654;GO:0097159;GO:…	protein binding;cytoplasm;cytoplasmic stress granule;regulation of cytoplasmic mRNA processing body assembly;membrane;nuclear speck;stress granule assembly;poly(A) RNA binding;regulation of organelle assembly;ribonucleoprotein complex assembly;organelle assembly;cytoplasmic ribonucleoprotein granule;nuclear body;RNA binding;cellular macromolecular complex assembly;ribonucleoprotein complex subuni…	PF06741;PF07145;PF14438	LsmAD domain;Ataxin-2 C-terminal region;Ataxin 2 SM domain	IPR009818;IPR009604;IPR025852		LsmAD_domain;Ataxin-2_C;SM_dom_ATX	ENSP00000315650;ENSP00000338718;ENSP00000341459;ENSP00000372133;ENSP00000378917;ENSP00000454516
3399	Q9HAU5;Q9HAU5-2	Q9HAU5	31;12	31;12	31;12	Regulator of nonsense transcripts 2	UPF2	Regulator of nonsense transcripts 2 OS=Homo sapiens GN=UPF2 PE=1 SV=1	1.88355	0.01	GO:0000184;GO:0001889;GO:0003723;GO:0005515;GO:0005634;GO:0005737;GO:0031100;GO:0035145;GO:0042162;GO:0048471;GO:0000956;GO:0048732;GO:0061008;GO:0031099;GO:0048513;GO:0043234;GO:0044428;GO:0044444;GO:0003676;GO:0043565;GO:0006402;GO:0044767;GO:0048856;GO:0048731;GO:0032991;GO:0044446;GO:0097159;GO:1901363;GO:0003677;GO:0006401;GO:0016071;GO:0032502;GO:0007275;GO:0016070;GO:0034655;GO:0044265;GO:…	nuclear-transcribed mRNA catabolic process, nonsense-mediated decay;liver development;RNA binding;protein binding;nucleus;cytoplasm;animal organ regeneration;exon-exon junction complex;telomeric DNA binding;perinuclear region of cytoplasm;nuclear-transcribed mRNA catabolic process;gland development;hepaticobiliary system development;regeneration;animal organ development;protein complex;nuclear pa…	PF02854;PF04050	MIF4G domain;Up-frameshift suppressor 2	IPR016024;IPR016021;IPR003890;IPR007193	Armadillo-type fold;MIF4G-like domain	MIF4G-like_typ-3;Up-fram_suppressor-2;MIF4-like;ARM-type_fold	ENSP00000348708;ENSP00000350221;ENSP00000380244
78	A0A087X1B1;Q9Y6K9;Q9Y6K9-2;A0A087X0G7;A0A087WUW6;C9JN51;Q9Y6K9-3;A0A087WV30;C9JH59;C9JCG6	A0A087X1B1;Q9Y6K9;Q9Y6K9-2;A0A087X0G7;A0A087WUW6;C9JN51;Q9Y6K9-3	12;12;12;11;11;6;6;5;2;1	12;12;12;11;11;6;6;5;2;1	8;8;8;7;7;2;4;2;0;0	NF-kappa-B essential modulator	IKBKG	NF-kappa-B essential modulator OS=Homo sapiens GN=IKBKG PE=1 SV=1;NF-kappa-B essential modulator OS=Homo sapiens GN=IKBKG PE=1 SV=2;Isoform 2 of NF-kappa-B essential modulator OS=Homo sapiens GN=IKBKG;NF-kappa-B essential modulator OS=Homo sapiens GN=IKBKG	1.87565	0.05	GO:0000151;GO:0000922;GO:0001782;GO:0005515;GO:0005634;GO:0005737;GO:0006351;GO:0006974;GO:0007250;GO:0008385;GO:0016032;GO:0019904;GO:0031625;GO:0042803;GO:0042975;GO:0043123;GO:0045944;GO:0046872;GO:0046982;GO:0051092;GO:0051650;GO:0072686;GO:1990450;GO:0002260;GO:0034645;GO:0097659;GO:0010467;GO:0033554;GO:0032147;GO:0071902;GO:1901224;GO:0038061;GO:0044403;GO:0044764;GO:0043122;GO:1902533;GO:…	ubiquitin ligase complex;spindle pole;B cell homeostasis;protein binding;nucleus;cytoplasm;transcription, DNA-templated;cellular response to DNA damage stimulus;activation of NF-kappaB-inducing kinase activity;IkappaB kinase complex;viral process;protein domain specific binding;ubiquitin protein ligase binding;protein homodimerization activity;peroxisome proliferator activated receptor binding;po…	PF16516;PF11577	NF-kappa-B essential modulator NEMO;Leucine zipper of domain CC2 of NEMO, NF-kappa-B essential modulator	IPR032419;IPR021063		NEMO_N;CC2-LZ_dom	ENSP00000484023;ENSP00000471166;ENSP00000479662;ENSP00000478616;ENSP00000483825;ENSP00000483381;ENSP00000478979
3480	Q9NUD5;Q9NUD5-2	Q9NUD5;Q9NUD5-2	18;13	18;13	18;13	Zinc finger CCHC domain-containing protein 3	ZCCHC3	Zinc finger CCHC domain-containing protein 3 OS=Homo sapiens GN=ZCCHC3 PE=1 SV=1;Isoform 2 of Zinc finger CCHC domain-containing protein 3 OS=Homo sapiens GN=ZCCHC3	1.87306	0.01	GO:0008270;GO:0044822;GO:0046914;GO:0003723;GO:0003676;GO:0046872;GO:0097159;GO:1901363;GO:0043169;GO:0043167	zinc ion binding;poly(A) RNA binding;transition metal ion binding;RNA binding;nucleic acid binding;metal ion binding;organic cyclic compound binding;heterocyclic compound binding;cation binding;ion binding	PF00098	Zinc knuckle	IPR001878	Zinc finger, CCHC-type	Znf_CCHC	ENSP00000484056
1530	P10155;P10155-3;P10155-5;P10155-4;P10155-2;H0Y9N5;G5E9R9;D6RDN1;D6RE09	P10155;P10155-3;P10155-5;P10155-4	21;19;19;19;10;6;6;2;2	21;19;19;19;10;6;6;2;2	21;19;19;19;10;6;6;2;2	60 kDa SS-A/Ro ribonucleoprotein	TROVE2	60 kDa SS-A/Ro ribonucleoprotein OS=Homo sapiens GN=TROVE2 PE=1 SV=2;Isoform 3 of 60 kDa SS-A/Ro ribonucleoprotein OS=Homo sapiens GN=TROVE2;Isoform 5 of 60 kDa SS-A/Ro ribonucleoprotein OS=Homo sapiens GN=TROVE2;Isoform 4 of 60 kDa SS-A/Ro ribonucleoprote	1.86972	0.05	GO:0002520;GO:0005634;GO:0005737;GO:0007224;GO:0009411;GO:0030529;GO:0030620;GO:0046872;GO:0060271;GO:0002376;GO:0048731;GO:0007166;GO:0009416;GO:0048858;GO:1990904;GO:0043169;GO:0017069;GO:0007165;GO:0009314;GO:0048856;GO:0007275;GO:0030030;GO:0032990;GO:0000902;GO:0032991;GO:0003723;GO:0043167;GO:0032989;GO:0050794;GO:0007154;GO:0044700;GO:0051716;GO:0044707;GO:0044767;GO:0009628;GO:0016043;GO:…	immune system development;nucleus;cytoplasm;smoothened signaling pathway;response to UV;intracellular ribonucleoprotein complex;U2 snRNA binding;metal ion binding;cilium morphogenesis;immune system process;system development;cell surface receptor signaling pathway;response to light stimulus;cell projection morphogenesis;ribonucleoprotein complex;cation binding;snRNA binding;signal transduction;re…	PF05731	TROVE domain	IPR008858;IPR002035	von Willebrand factor, type A	VWF_A;TROVE_dom	ENSP00000356411;ENSP00000356413;ENSP00000356414;ENSP00000356415;ENSP00000356416;ENSP00000383752
991	J3KTL2;Q07955;Q07955-3;Q07955-2;J3KSR8;J3QQV5;J3KSW7	J3KTL2;Q07955;Q07955-3;Q07955-2	19;19;18;18;9;5;5	19;19;18;18;9;5;5	18;18;17;17;9;5;5	Serine/arginine-rich splicing factor 1	SRSF1	Serine/arginine-rich-splicing factor 1 OS=Homo sapiens GN=SRSF1 PE=1 SV=1;Serine/arginine-rich splicing factor 1 OS=Homo sapiens GN=SRSF1 PE=1 SV=2;Isoform ASF-3 of Serine/arginine-rich splicing factor 1 OS=Homo sapiens GN=SRSF1;Isoform ASF-2 of Serine/arg	1.85947	0.01	GO:0000166;GO:0003676;GO:0000380;GO:0000395;GO:0001701;GO:0003723;GO:0003729;GO:0005515;GO:0005634;GO:0005654;GO:0005737;GO:0016607;GO:0044822;GO:0050733;GO:0060048;GO:0070062;GO:0071013;GO:0000398;GO:0006376;GO:0045292;GO:0043009;GO:0006941;GO:0060047;GO:0044428;GO:0031981;GO:0016604;GO:0031988;GO:1903561;GO:0005576;GO:0005681;GO:0036094;GO:1901265;GO:0097159;GO:1901363;GO:0019904;GO:0000377;GO:…	nucleotide binding;nucleic acid binding;alternative mRNA splicing, via spliceosome;mRNA 5'-splice site recognition;in utero embryonic development;RNA binding;mRNA binding;protein binding;nucleus;nucleoplasm;cytoplasm;nuclear speck;poly(A) RNA binding;RS domain binding;cardiac muscle contraction;extracellular exosome;catalytic step 2 spliceosome;mRNA splicing, via spliceosome;mRNA splice site sele…	PF00076	RNA recognition motif. (a.k.a. RRM, RBD, or RNP domain)	IPR012677;IPR000504	Nucleotide-binding alpha-beta plait domain;RNA recognition motif domain	RRM_dom;Nucleotide-bd_a/b_plait	ENSP00000463042;ENSP00000258962;ENSP00000463223;ENSP00000462215
2688	Q6PKG0;Q6PKG0-3;A0A0B4J210;E5RH50;H0YBW1;H0YC73;H0YC33;H0YAN4;E5RHK4;H0YBM7;Q659C4-7;Q659C4-6;Q659C4-5;H0YBR8;H0YAX9;H0YBJ5	Q6PKG0;Q6PKG0-3;A0A0B4J210;E5RH50	47;42;31;25;12;8;7;5;2;2;2;2;2;1;1;1	47;42;31;25;12;8;7;5;2;2;2;2;2;1;1;1	44;39;30;24;12;8;6;5;2;2;0;0;0;1;1;1	La-related protein 1	LARP1	La-related protein 1 OS=Homo sapiens GN=LARP1 PE=1 SV=2;Isoform 2 of La-related protein 1 OS=Homo sapiens GN=LARP1;La-related protein 1 (Fragment) OS=Homo sapiens GN=LARP1 PE=1 SV=5;La-related protein 1 (Fragment) OS=Homo sapiens GN=LARP1 PE=1 SV=8	1.85581	0.02	GO:0000339;GO:0003730;GO:0005515;GO:0005654;GO:0005737;GO:0006413;GO:0008190;GO:0008283;GO:0008494;GO:0016020;GO:0016239;GO:0031369;GO:0031929;GO:0044822;GO:0045727;GO:0048027;GO:0006412;GO:0006417;GO:0010557;GO:0010628;GO:0031328;GO:0032270;GO:0034250;GO:0010508;GO:0016241;GO:0035556;GO:0044428;GO:0031981;GO:0003723;GO:0003729;GO:0090079;GO:0007165;GO:0034645;GO:0043043;GO:0044267;GO:0010467;GO:…	RNA cap binding;mRNA 3'-UTR binding;protein binding;nucleoplasm;cytoplasm;translational initiation;eukaryotic initiation factor 4E binding;cell proliferation;translation activator activity;membrane;positive regulation of macroautophagy;translation initiation factor binding;TOR signaling;poly(A) RNA binding;positive regulation of translation;mRNA 5'-UTR binding;translation;regulation of translatio…	PF05383	La domain	IPR006607;IPR006630;IPR011991	Winged helix-turn-helix DNA-binding domain;RNA-binding protein Lupus La	DM15;Lupus_La_RNA-bd;WHTH_DNA-bd_dom	ENSP00000336721
2396	Q14011;K7EJV1;K7EMY9;K7EPM4;K7EQR7;D6W5Y5;Q14011-2;K7ENX8;K7ELV6;K7EJV5;K7ELT6;K7ER40;K7EQX4;K7ENN6;K7EIF7;K7EQL0;Q14011-3	Q14011;K7EJV1;K7EMY9;K7EPM4;K7EQR7;D6W5Y5;Q14011-2;K7ENX8;K7ELV6;K7EJV5;K7ELT6;K7ER40	6;5;5;5;5;5;5;4;4;4;4;4;1;1;1;1;1	6;5;5;5;5;5;5;4;4;4;4;4;1;1;1;1;1	6;5;5;5;5;5;5;4;4;4;4;4;1;1;1;1;1	Cold-inducible RNA-binding protein	CIRBP	Cold-inducible RNA-binding protein OS=Homo sapiens GN=CIRBP PE=1 SV=1;Cold-inducible RNA-binding protein (Fragment) OS=Homo sapiens GN=CIRBP PE=1 SV=6;Cold-inducible RNA-binding protein OS=Homo sapiens GN=CIRBP PE=1 SV=1;Cold-inducible RNA-binding protein	1.85272	0.01	GO:0000166;GO:0003676;GO:0005634;GO:0005730;GO:0009409;GO:0010494;GO:0017148;GO:0030371;GO:0034063;GO:0003730;GO:0005515;GO:0005654;GO:0005737;GO:0009411;GO:0044822;GO:0045727;GO:0048255;GO:0070181;GO:0006950;GO:0009266;GO:0009416;GO:0006417;GO:0010557;GO:0010628;GO:0031328;GO:0032270;GO:0034250;GO:0010629;GO:0032269;GO:0034249;GO:2000113;GO:0022618;GO:0070925;GO:0043488;GO:0043489;GO:0044428;GO:…	nucleotide binding;nucleic acid binding;nucleus;nucleolus;response to cold;cytoplasmic stress granule;negative regulation of translation;translation repressor activity;stress granule assembly;mRNA 3'-UTR binding;protein binding;nucleoplasm;cytoplasm;response to UV;poly(A) RNA binding;positive regulation of translation;mRNA stabilization;small ribosomal subunit rRNA binding;response to stress;resp…	PF00076	RNA recognition motif. (a.k.a. RRM, RBD, or RNP domain)	IPR012677;IPR034278;IPR000504;IPR003954	Nucleotide-binding alpha-beta plait domain;RNA recognition motif domain;RNA recognition motif domain, eukaryote	RRM_dom;RRM_dom_euk;Nucleotide-bd_a/b_plait	ENSP00000322887;ENSP00000412831;ENSP00000466110;ENSP00000465779;ENSP00000468788;ENSP00000466207;ENSP00000465334;ENSP00000466712;ENSP00000467449;ENSP00000464906;ENSP00000468645;ENSP00000467848;ENSP00000467734;ENSP00000467948;ENSP00000465077;ENSP00000466025;ENSP00000465558;ENSP00000466897;ENSP00000486590
1399	O95777;F2Z2Y6;C9JIZ0;C9JNV3	O95777;F2Z2Y6;C9JIZ0;C9JNV3	6;5;4;4	6;5;4;4	6;5;4;4	U6 snRNA-associated Sm-like protein LSm8	LSM8	U6 snRNA-associated Sm-like protein LSm8 OS=Homo sapiens GN=LSM8 PE=1 SV=3;U6 snRNA-associated Sm-like protein LSm8 OS=Homo sapiens GN=LSM8 PE=1 SV=1;LSM8 homolog, U6 small nuclear RNA associated (S. cerevisiae), isoform CRA_a OS=Homo sapiens GN=LSM8 PE=1	1.85265	0.02	GO:0005515;GO:0005681;GO:0044822;GO:0030529;GO:0044428;GO:0003723;GO:1990904;GO:0044446;GO:0005634;GO:0003676;GO:0032991;GO:0097159;GO:1901363	protein binding;spliceosomal complex;poly(A) RNA binding;intracellular ribonucleoprotein complex;nuclear part;RNA binding;ribonucleoprotein complex;intracellular organelle part;nucleus;nucleic acid binding;macromolecular complex;organic cyclic compound binding;heterocyclic compound binding	PF01423	LSM domain	IPR034103;IPR010920;IPR001163	LSM domain;LSM domain, eukaryotic/archaea-type	LSM_dom_euk/arc;LSM_dom	ENSP00000249299;ENSP00000395263
1171	O15234;J3KSY7;J3QSC4	O15234	17;8;3	17;8;3	17;8;3	Protein CASC3	CASC3	Protein CASC3 OS=Homo sapiens GN=CASC3 PE=1 SV=2	1.84583	0.01	GO:0005515;GO:0006397;GO:0006417;GO:0008298;GO:0008380;GO:0016607;GO:0019899;GO:0030529;GO:0031625;GO:0035145;GO:0042802;GO:0044822;GO:0048471;GO:0051028;GO:0006396;GO:0016071;GO:0010608;GO:0032268;GO:0034248;GO:2000112;GO:0006403;GO:0070727;GO:0050658;GO:1990904;GO:0016604;GO:0043234;GO:0044428;GO:0044444;GO:0044389;GO:0003723;GO:0016070;GO:0010467;GO:0033036;GO:0010468;GO:0031323;GO:0051246;GO:…	protein binding;mRNA processing;regulation of translation;intracellular mRNA localization;RNA splicing;nuclear speck;enzyme binding;intracellular ribonucleoprotein complex;ubiquitin protein ligase binding;exon-exon junction complex;identical protein binding;poly(A) RNA binding;perinuclear region of cytoplasm;mRNA transport;RNA processing;mRNA metabolic process;posttranscriptional regulation of ge…	PF09405	CASC3/Barentsz eIF4AIII binding	IPR018545;IPR028544		Btz_dom;CASC3	ENSP00000264645
3727	Q9Y2W1	Q9Y2W1	20	20	20	Thyroid hormone receptor-associated protein 3	THRAP3	Thyroid hormone receptor-associated protein 3 OS=Homo sapiens GN=THRAP3 PE=1 SV=2	1.84425	0.01	GO:0000381;GO:0000956;GO:0001104;GO:0003712;GO:0003713;GO:0004872;GO:0005515;GO:0005524;GO:0005634;GO:0005654;GO:0006367;GO:0006397;GO:0007623;GO:0008380;GO:0016592;GO:0016607;GO:0030518;GO:0030521;GO:0042753;GO:0044822;GO:0045893;GO:0045944;GO:0046966;GO:0048026;GO:0048255;GO:0051219;GO:0070062;GO:0048024;GO:0006402;GO:0006352;GO:0006366;GO:0006396;GO:0016071;GO:0048511;GO:0006355;GO:0010628;GO:…	regulation of alternative mRNA splicing, via spliceosome;nuclear-transcribed mRNA catabolic process;RNA polymerase II transcription cofactor activity;transcription cofactor activity;transcription coactivator activity;receptor activity;protein binding;ATP binding;nucleus;nucleoplasm;transcription initiation from RNA polymerase II promoter;mRNA processing;circadian rhythm;RNA splicing;mediator comp…	PF15440	THRAP3/BCLAF1 family	IPR026667;IPR029199	THRAP3/BCLAF1 family;Thyroid hormone receptor-associated protein 3	THRAP3;THRAP3_BCLAF1	ENSP00000346634;ENSP00000433825
949	I3L2C7;P57678;I3L399;I3L4A4;I3L4M4;E7EN12;I3L1J7	I3L2C7;P57678	43;43;10;9;5;4;2	43;43;10;9;5;4;2	43;43;10;9;5;4;2	Gem-associated protein 4	GEMIN4	Gem-associated protein 4 OS=Homo sapiens GN=GEMIN4 PE=1 SV=1;Gem-associated protein 4 OS=Homo sapiens GN=GEMIN4 PE=1 SV=2	1.82192	0	GO:0005634;GO:0005737;GO:0000387;GO:0005515;GO:0005730;GO:0005829;GO:0016020;GO:0032797;GO:0034719;GO:0070062;GO:0097504;GO:0022618;GO:0000398;GO:0044444;GO:0043232;GO:0044428;GO:0031981;GO:0043234;GO:0031988;GO:1903561;GO:0005576;GO:0016604;GO:0000377;GO:0006397;GO:0034622;GO:0071826;GO:0022613;GO:0044451;GO:0070013;GO:0031982;GO:0043228;GO:0032991;GO:0044446;GO:0043230;GO:0000375;GO:0006396;GO:…	nucleus;cytoplasm;spliceosomal snRNP assembly;protein binding;nucleolus;cytosol;membrane;SMN complex;SMN-Sm protein complex;extracellular exosome;Gemini of coiled bodies;ribonucleoprotein complex assembly;mRNA splicing, via spliceosome;cytoplasmic part;intracellular non-membrane-bounded organelle;nuclear part;nuclear lumen;protein complex;membrane-bounded vesicle;extracellular vesicle;extracellul…			IPR033265			ENSP00000459565;ENSP00000321706
3649	Q9UKV8;Q9UKV8-2;E5RJY2	Q9UKV8;Q9UKV8-2	44;43;1	44;43;1	35;34;1	Protein argonaute-2	AGO2	Protein argonaute-2 OS=Homo sapiens GN=AGO2 PE=1 SV=3;Isoform 2 of Protein argonaute-2 OS=Homo sapiens GN=AGO2	1.82191	0.01	GO:0000340;GO:0000932;GO:0000993;GO:0001047;GO:0003725;GO:0003727;GO:0003729;GO:0004521;GO:0005515;GO:0005737;GO:0005844;GO:0005845;GO:0006351;GO:0008022;GO:0009791;GO:0010501;GO:0010586;GO:0016020;GO:0016442;GO:0030425;GO:0030529;GO:0031054;GO:0035068;GO:0035087;GO:0035196;GO:0035197;GO:0035198;GO:0035278;GO:0035279;GO:0035280;GO:0044822;GO:0045944;GO:0045947;GO:0046872;GO:0070551;GO:0070578;GO:…	RNA 7-methylguanosine cap binding;cytoplasmic mRNA processing body;RNA polymerase II core binding;core promoter binding;double-stranded RNA binding;single-stranded RNA binding;mRNA binding;endoribonuclease activity;protein binding;cytoplasm;polysome;mRNA cap binding complex;transcription, DNA-templated;protein C-terminus binding;post-embryonic development;RNA secondary structure unwinding;miRNA m…	PF08699;PF16488;PF16487;PF16486;PF02170;PF02171	PAZ domain;Piwi domain;Argonaute linker 1 domain;N-terminal domain of argonaute;Mid domain of argonaute;Argonaute linker 2 domain	IPR028602;IPR014811;IPR032472;IPR032473;IPR032474;IPR003100;IPR003165;IPR012337	Ribonuclease H-like domain;Piwi domain	PAZ_dom;Piwi;RNaseH-like_dom;ArgoL1;AGO2;ArgoL2;Argonaute_Mid_dom;Argonaute_N	ENSP00000220592;ENSP00000430176
2405	Q14157-1;Q14157-4	Q14157-1;Q14157-4	29;28	29;28	2;2	Ubiquitin-associated protein 2-like	UBAP2L	Isoform 2 of Ubiquitin-associated protein 2-like OS=Homo sapiens GN=UBAP2L;Isoform 4 of Ubiquitin-associated protein 2-like OS=Homo sapiens GN=UBAP2L	1.81789	0.01	GO:0005515;GO:0007339;GO:0031519;GO:0044822;GO:0061484;GO:0035036;GO:0048872;GO:0043234;GO:0044428;GO:0003723;GO:0009988;GO:0044702;GO:0007338;GO:0042592;GO:0032991;GO:0044446;GO:0005634;GO:0003676;GO:0009566;GO:0008037;GO:0065008;GO:0022414;GO:0097159;GO:1901363;GO:0019953;GO:0000003;GO:0065007;GO:0044703;GO:0051704	protein binding;binding of sperm to zona pellucida;PcG protein complex;poly(A) RNA binding;hematopoietic stem cell homeostasis;sperm-egg recognition;homeostasis of number of cells;protein complex;nuclear part;RNA binding;cell-cell recognition;single organism reproductive process;single fertilization;homeostatic process;macromolecular complex;intracellular organelle part;nucleus;nucleic acid bindi…	PF12478	Ubiquitin-associated protein 2	IPR022166;IPR015940;IPR009060	UBA-like;Ubiquitin-associated domain	UBA-like;UBA;DUF3697_Uba2	ENSP00000345308;ENSP00000355343;ENSP00000389445;ENSP00000478447
3676	Q9UN86;D6RAC7;D6RB17;D6RGJ4;D6RBM9;D6REX8;D6RBR0;D6RE13;D6RBW8;D6R9X5;D6R9A4	Q9UN86	16;7;7;6;4;4;4;4;4;2;2	15;6;6;5;3;3;3;3;3;1;1	1;0;0;0;0;0;0;0;0;0;0	Ras GTPase-activating protein-binding protein 2	G3BP2	Ras GTPase-activating protein-binding protein 2 OS=Homo sapiens GN=G3BP2 PE=1 SV=2	1.80801	0.01	GO:0000166;GO:0005515;GO:0005737;GO:0044822;GO:0051028;GO:0050658;GO:0036094;GO:1901265;GO:0003723;GO:0050657;GO:0051236;GO:0003676;GO:0097159;GO:1901363;GO:0015931;GO:0051234;GO:0006403;GO:0033036;GO:0071702;GO:0071705;GO:0051179;GO:0006810	nucleotide binding;protein binding;cytoplasm;poly(A) RNA binding;mRNA transport;RNA transport;small molecule binding;nucleoside phosphate binding;RNA binding;nucleic acid transport;establishment of RNA localization;nucleic acid binding;organic cyclic compound binding;heterocyclic compound binding;nucleobase-containing compound transport;establishment of localization;RNA localization;macromolecule…	PF02136;PF00076	RNA recognition motif. (a.k.a. RRM, RBD, or RNP domain);Nuclear transport factor 2 (NTF2) domain	IPR002075;IPR032710;IPR018222;IPR012677;IPR000504	Nucleotide-binding alpha-beta plait domain;RNA recognition motif domain;NTF2-like domain;Nuclear transport factor 2;Nuclear transport factor 2, eukaryote	RRM_dom;NTF2;Nucleotide-bd_a/b_plait;Nuclear_transport_factor_2_euk;NTF2-like_dom	ENSP00000350518;ENSP00000352738;ENSP00000379069
1386	O95486;O95486-2;H0Y9J6	O95486	18;5;1	17;5;1	17;5;1	Protein transport protein Sec24A	SEC24A	Protein transport protein Sec24A OS=Homo sapiens GN=SEC24A PE=1 SV=2	1.79868	0.02	GO:0000139;GO:0005515;GO:0006886;GO:0008270;GO:0030127;GO:0045714;GO:0048471;GO:0050714;GO:2000189;GO:0015031;GO:0046907;GO:0034613;GO:0010869;GO:0051246;GO:0050708;GO:0051222;GO:1903532;GO:0032846;GO:2000188;GO:0044431;GO:0098588;GO:0030120;GO:0012507;GO:0044444;GO:0046914;GO:0010556;GO:0031323;GO:0008104;GO:0045184;GO:0071702;GO:0032844;GO:0048518;GO:0070727;GO:0006810;GO:0051641;GO:0051649;GO:…	Golgi membrane;protein binding;intracellular protein transport;zinc ion binding;COPII vesicle coat;regulation of low-density lipoprotein particle receptor biosynthetic process;perinuclear region of cytoplasm;positive regulation of protein secretion;positive regulation of cholesterol homeostasis;protein transport;intracellular transport;cellular protein localization;regulation of receptor biosynth…	PF00626;PF08033;PF04815;PF04811;PF04810	Gelsolin repeat;Sec23/Sec24 zinc finger;Sec23/Sec24 trunk domain;Sec23/Sec24 helical domain;Sec23/Sec24 beta-sandwich domain	IPR029006;IPR007123;IPR006900;IPR006896;IPR012990;IPR002035;IPR006895	von Willebrand factor, type A;ADF-H/Gelsolin-like domain;Gelsolin-like domain	VWF_A;Znf_Sec23_Sec24;Sec23/24_trunk_dom;Sec23/24_helical_dom;Gelsolin-like_dom;Sec23_24_beta_S;ADF-H/Gelsolin-like_dom	ENSP00000321749;ENSP00000381823
1677	P22830;P22830-2;K7ELX4;K7EJX5;K7EPN2;K7EKP7;K7EJM8	P22830;P22830-2;K7ELX4	16;16;10;5;2;2;1	16;16;10;5;2;2;1	16;16;10;5;2;2;1	Ferrochelatase, mitochondrial	FECH	Ferrochelatase, mitochondrial OS=Homo sapiens GN=FECH PE=1 SV=2;Isoform 2 of Ferrochelatase, mitochondrial OS=Homo sapiens GN=FECH;Ferrochelatase, mitochondrial (Fragment) OS=Homo sapiens GN=FECH PE=1 SV=1	1.79577	0	GO:0004325;GO:0005515;GO:0005743;GO:0008203;GO:0009589;GO:0010288;GO:0010999;GO:0017085;GO:0020037;GO:0030218;GO:0030350;GO:0034379;GO:0042493;GO:0045471;GO:0046501;GO:0046685;GO:0046984;GO:0051537;GO:0051597;GO:0055072;GO:0070541;GO:0071549;GO:0009636;GO:0016125;GO:1902652;GO:0042221;GO:0009411;GO:0009583;GO:0010038;GO:0001932;GO:0006446;GO:0080135;GO:0030099;GO:0034101;GO:0034377;GO:0097305;GO:…	ferrochelatase activity;protein binding;mitochondrial inner membrane;cholesterol metabolic process;detection of UV;response to lead ion;regulation of eIF2 alpha phosphorylation by heme;response to insecticide;heme binding;erythrocyte differentiation;iron-responsive element binding;very-low-density lipoprotein particle assembly;response to drug;response to ethanol;protoporphyrinogen IX metabolic p…	PF00762	Ferrochelatase	IPR001015;IPR019772;IPR033644;IPR033659		Ferrochelatase;Ferrochelatase_AS	ENSP00000262093;ENSP00000372326
3199	Q9BPZ3;D6RA77;D6R9Y1	Q9BPZ3;D6RA77	4;2;1	4;2;1	4;2;1	Polyadenylate-binding protein-interacting protein 2	PAIP2	Polyadenylate-binding protein-interacting protein 2 OS=Homo sapiens GN=PAIP2 PE=1 SV=1;Polyadenylate-binding protein-interacting protein 2 (Fragment) OS=Homo sapiens GN=PAIP2 PE=1 SV=1	1.77572	0	GO:0003729;GO:0005515;GO:0005737;GO:0007283;GO:0007613;GO:0030371;GO:0045947;GO:1900271;GO:0048232;GO:0007611;GO:0006446;GO:0017148;GO:0048167;GO:0044822;GO:0045182;GO:0006417;GO:0044707;GO:0044708;GO:0050890;GO:0010629;GO:0032269;GO:0034249;GO:2000113;GO:0050804;GO:0065008;GO:0007276;GO:0003723;GO:0010608;GO:0032268;GO:0034248;GO:2000112;GO:0044702;GO:0048609;GO:0019953;GO:0010468;GO:0010605;GO:…	mRNA binding;protein binding;cytoplasm;spermatogenesis;memory;translation repressor activity;negative regulation of translational initiation;regulation of long-term synaptic potentiation;male gamete generation;learning or memory;regulation of translational initiation;negative regulation of translation;regulation of synaptic plasticity;poly(A) RNA binding;translation regulator activity;regulation …	PF07145	Ataxin-2 C-terminal region	IPR009818		Ataxin-2_C	ENSP00000265192;ENSP00000378275;ENSP00000422508
2502	Q15555-5;Q15555-4;Q15555-3;Q15555;K7ERD8;K7EL66;Q15555-2;M0QX52;K7ENB3;C9JB30;Q9UPY8-2;Q9UPY8	Q15555-5;Q15555-4;Q15555-3;Q15555;K7ERD8;K7EL66;Q15555-2	8;7;7;7;5;4;4;3;2;1;1;1	8;7;7;7;5;4;4;3;2;1;1;1	8;7;7;7;5;4;4;3;2;1;1;1	Microtubule-associated protein RP/EB family member 2	MAPRE2	Isoform 5 of Microtubule-associated protein RP/EB family member 2 OS=Homo sapiens GN=MAPRE2;Isoform 4 of Microtubule-associated protein RP/EB family member 2 OS=Homo sapiens GN=MAPRE2;Isoform 3 of Microtubule-associated protein RP/EB family member 2 OS=Hom	1.76569	0	GO:0005515;GO:0005737;GO:0007067;GO:0008017;GO:0015630;GO:0035371;GO:0051301;GO:0000280;GO:1903047;GO:0000278;GO:0005856;GO:1990752;GO:0005874;GO:0015631;GO:0007049;GO:0048285;GO:0022402;GO:0043232;GO:0099513;GO:0044430;GO:0008092;GO:0006996;GO:0043228;GO:0044446;GO:0099512;GO:0016043;GO:0099081;GO:0071840;GO:0099080	protein binding;cytoplasm;mitotic nuclear division;microtubule binding;microtubule cytoskeleton;microtubule plus-end;cell division;nuclear division;mitotic cell cycle process;mitotic cell cycle;cytoskeleton;microtubule end;microtubule;tubulin binding;cell cycle;organelle fission;cell cycle process;intracellular non-membrane-bounded organelle;polymeric cytoskeletal fiber;cytoskeletal part;cytoskel…	PF00307;PF03271	Calponin homology (CH) domain;EB1-like C-terminal motif	IPR001715;IPR004953;IPR027328;IPR027735	Calponin homology domain;Microtubule-associated protein RP/EB;EB2, vertebrate	CH-domain;EB1_C;MAPRE;RP1/EB2_vertebrate	ENSP00000300249;ENSP00000396074;ENSP00000407723;ENSP00000446343;ENSP00000468588;ENSP00000464921
1616	P16989;P16989-3;A0A0D9SEI8	P16989;P16989-3	20;17;5	14;11;2	3;3;0	Y-box-binding protein 3	YBX3	Y-box-binding protein 3 OS=Homo sapiens GN=YBX3 PE=1 SV=4;Isoform 3 of Y-box-binding protein 3 OS=Homo sapiens GN=YBX3	1.7577	0.01	GO:0000122;GO:0000977;GO:0001227;GO:0001701;GO:0003697;GO:0005737;GO:0005844;GO:0006351;GO:0007283;GO:0008584;GO:0009566;GO:0044822;GO:0046622;GO:0048642;GO:0060546;GO:0071356;GO:0071474;GO:1902219;GO:0006357;GO:0045892;GO:0043009;GO:0034645;GO:0097659;GO:0010467;GO:0048232;GO:0008406;GO:0046546;GO:0044702;GO:0019953;GO:0046620;GO:0048639;GO:0051240;GO:0045843;GO:0048641;GO:0043069;GO:0060544;GO:…	negative regulation of transcription from RNA polymerase II promoter;RNA polymerase II regulatory region sequence-specific DNA binding;transcriptional repressor activity, RNA polymerase II transcription regulatory region sequence-specific binding;in utero embryonic development;single-stranded DNA binding;cytoplasm;polysome;transcription, DNA-templated;spermatogenesis;male gonad development;fertil…	PF00313	'Cold-shock' DNA-binding domain	IPR019844;IPR011129;IPR002059;IPR012340	Cold shock protein;Cold-shock protein, DNA-binding;Nucleic acid-binding, OB-fold	CSP_DNA-bd;Cold_shock_prot;NA-bd_OB-fold;Cold-shock_CS	ENSP00000228251;ENSP00000279550
2779	Q86X95;Q86X95-2	Q86X95;Q86X95-2	4;3	4;3	4;3	Corepressor interacting with RBPJ 1	CIR1	Corepressor interacting with RBPJ 1 OS=Homo sapiens GN=CIR1 PE=1 SV=1;Isoform 2 of Corepressor interacting with RBPJ 1 OS=Homo sapiens GN=CIR1	1.75007	0.02	GO:0005515;GO:0005634;GO:0005737;GO:0005815;GO:0006351;GO:0006397;GO:0008380;GO:0016607;GO:0045892;GO:0034645;GO:0097659;GO:0010467;GO:0006396;GO:0016071;GO:0006355;GO:0010629;GO:1903507;GO:2000113;GO:0044430;GO:0015630;GO:0016604;GO:0010468;GO:1903506;GO:2000112;GO:0016070;GO:0043170;GO:0010605;GO:0009059;GO:0044249;GO:0044260;GO:0032774;GO:1902679;GO:0010558;GO:0031327;GO:0005856;GO:0044451;GO:…	protein binding;nucleus;cytoplasm;microtubule organizing center;transcription, DNA-templated;mRNA processing;RNA splicing;nuclear speck;negative regulation of transcription, DNA-templated;cellular macromolecule biosynthetic process;nucleic acid-templated transcription;gene expression;RNA processing;mRNA metabolic process;regulation of transcription, DNA-templated;negative regulation of gene expre…	PF10197	N-terminal domain of CBF1 interacting co-repressor CIR	IPR019339		CIR_N_dom	ENSP00000339723
2357	Q13409-3;Q13409-7;Q13409-2;Q13409;Q13409-6;Q13409-5;E7EQL5;E9PGG1;E7EUM4;E7ERR6;E7ERH4;E7ET01;E7ETL8;E7EQU2;E7ESD3;E7EMU4;E7EV09;E7EU01	Q13409-3;Q13409-7;Q13409-2;Q13409;Q13409-6;Q13409-5	8;8;8;8;7;7;3;2;2;2;2;2;2;2;2;2;2;1	8;8;8;8;7;7;3;2;2;2;2;2;2;2;2;2;2;1	8;8;8;8;7;7;3;2;2;2;2;2;2;2;2;2;2;1	Cytoplasmic dynein 1 intermediate chain 2	DYNC1I2	Isoform 2C of Cytoplasmic dynein 1 intermediate chain 2 OS=Homo sapiens GN=DYNC1I2;Isoform 3 of Cytoplasmic dynein 1 intermediate chain 2 OS=Homo sapiens GN=DYNC1I2;Isoform 2B of Cytoplasmic dynein 1 intermediate chain 2 OS=Homo sapiens GN=DYNC1I2;Cytoplas	1.74358	0.02	GO:0005515;GO:0005813;GO:0005868;GO:0005874;GO:0016032;GO:0031982;GO:0032403;GO:0044403;GO:0044764;GO:0030286;GO:0005815;GO:0043232;GO:0099513;GO:0015630;GO:0044877;GO:0044419;GO:0051704;GO:0044430;GO:0005856;GO:0005875;GO:1902494;GO:0043228;GO:0099512;GO:0043234;GO:0044446;GO:0099081;GO:0032991;GO:0099080	protein binding;centrosome;cytoplasmic dynein complex;microtubule;viral process;vesicle;protein complex binding;symbiosis, encompassing mutualism through parasitism;multi-organism cellular process;dynein complex;microtubule organizing center;intracellular non-membrane-bounded organelle;polymeric cytoskeletal fiber;microtubule cytoskeleton;macromolecular complex binding;interspecies interaction be…	PF11540;PF00400	WD domain, G-beta repeat;Cytoplasmic dynein 1 intermediate chain 2	IPR025956;IPR015943;IPR001680;IPR017986	WD40/YVTN repeat-like-containing domain;WD40-repeat-containing domain	WD40_repeat;WD40/YVTN_repeat-like_dom;WD40_repeat_dom;DYNC1I1/DYNC1I2	ENSP00000339430;ENSP00000380308;ENSP00000386397;ENSP00000386591;ENSP00000386886;ENSP00000386415;ENSP00000386522;ENSP00000423339
206	J3QR29;A0A0D9SEI3;B7ZVY7;A0A0D9SER5;A0A0D9SEN2;J3QR44;P21127-5;P21127-10;P21127-6;P21127-9;P21127-8;P21127-3;P21127-2;P21127;P21127-12;P21127-4;Q5QPR4;Q5QPR3;Q9UQ88-4;Q9UQ88-3;Q9UQ88-2;Q9UQ88;Q9UQ88-5;Q9UQ88-10;Q9UQ88-9;Q9UQ88-8;J3KS35;E7ESP2	J3QR29;A0A0D9SEI3;B7ZVY7;A0A0D9SER5;A0A0D9SEN2;J3QR44;P21127-5;P21127-10;P21127-6;P21127-9;P21127-8;P21127-3;P21127-2;P21127;P21127-12;P21127-4;Q5QPR4;Q5QPR3;Q9UQ88-4;Q9UQ88-3;Q9UQ88-2;Q9UQ88;Q9UQ88-5;Q9UQ88-10;Q9UQ88-9	14;14;14;14;14;14;14;14;14;14;14;14;14;14;13;13;12;12;12;12;12;12;11;11;8;3;1;1	14;14;14;14;14;14;14;14;14;14;14;14;14;14;13;13;12;12;12;12;12;12;11;11;8;3;1;1	14;14;14;14;14;14;14;14;14;14;14;14;14;14;13;13;12;12;12;12;12;12;11;11;8;3;1;1	Cyclin-dependent kinase 11B;Cyclin-dependent kinase 11A	CDK11B;CDC2L1;CDK11A	Cyclin-dependent kinase 11B OS=Homo sapiens GN=CDK11B PE=1 SV=2;Cyclin-dependent kinase 11B OS=Homo sapiens GN=CDK11B PE=1 SV=1;Cell division cycle 2-like 1 (PITSLRE proteins) OS=Homo sapiens GN=CDC2L1 PE=1 SV=1;Cyclin-dependent kinase 11B OS=Homo sapiens	1.73617	0.01	GO:0004672;GO:0005524;GO:0006468;GO:0005634;GO:0005737;GO:0051301;GO:0001558;GO:0004674;GO:0004693;GO:0005515;GO:0044822;GO:0050684;GO:0051726;GO:0040008;GO:0051128;GO:0050794;GO:0006464;GO:0016310;GO:0010468;GO:1903311;GO:0016301;GO:0016773;GO:0097472;GO:0032550;GO:0032559;GO:0035639;GO:0003723;GO:0036211;GO:0044267;GO:0060255;GO:0006796;GO:0050789;GO:0051252;GO:0003676;GO:0016772;GO:0001883;GO:…	protein kinase activity;ATP binding;protein phosphorylation;nucleus;cytoplasm;cell division;regulation of cell growth;protein serine/threonine kinase activity;cyclin-dependent protein serine/threonine kinase activity;protein binding;poly(A) RNA binding;regulation of mRNA processing;regulation of cell cycle;regulation of growth;regulation of cellular component organization;regulation of cellular p…	PF00069	Protein kinase domain	IPR011009;IPR000719;IPR008271	Protein kinase-like domain;Protein kinase domain	Prot_kinase_dom;Ser/Thr_kinase_AS;Kinase-like_dom	ENSP00000464016;ENSP00000485705;ENSP00000463048;ENSP00000485937;ENSP00000485849;ENSP00000464036;ENSP00000348529;ENSP00000367905;ENSP00000350403;ENSP00000351629;ENSP00000367900;ENSP00000384442
2471	Q15084-3;Q15084;Q15084-4;Q15084-5;Q15084-2	Q15084-3;Q15084;Q15084-4;Q15084-5;Q15084-2	12;12;12;12;12	12;12;12;12;12	12;12;12;12;12	Protein disulfide-isomerase A6	PDIA6	Isoform 3 of Protein disulfide-isomerase A6 OS=Homo sapiens GN=PDIA6;Protein disulfide-isomerase A6 OS=Homo sapiens GN=PDIA6 PE=1 SV=1;Isoform 4 of Protein disulfide-isomerase A6 OS=Homo sapiens GN=PDIA6;Isoform 5 of Protein disulfide-isomerase A6 OS=Homo	1.73122	0.01	GO:0003756;GO:0005515;GO:0005788;GO:0005793;GO:0005886;GO:0042470;GO:0045454;GO:0070062;GO:0019725;GO:0050794;GO:0016020;GO:0071944;GO:0044432;GO:0070013;GO:0005783;GO:0044444;GO:0048770;GO:0031988;GO:1903561;GO:0005576;GO:0016864;GO:0042592;GO:0050789;GO:0012505;GO:0031982;GO:0044446;GO:0005737;GO:0016023;GO:0043233;GO:0043230;GO:0016860;GO:0065008;GO:0065007;GO:0031410;GO:0044421;GO:0031974;GO:…	protein disulfide isomerase activity;protein binding;endoplasmic reticulum lumen;endoplasmic reticulum-Golgi intermediate compartment;plasma membrane;melanosome;cell redox homeostasis;extracellular exosome;cellular homeostasis;regulation of cellular process;membrane;cell periphery;endoplasmic reticulum part;intracellular organelle lumen;endoplasmic reticulum;cytoplasmic part;pigment granule;membr…	PF00085	Thioredoxin	IPR005788;IPR012336;IPR017937;IPR013766	Thioredoxin-like fold;Thioredoxin domain;Disulphide isomerase	Disulphide_isomerase;Thioredoxin-like_fold;Thioredoxin_domain;Thioredoxin_CS	ENSP00000272227;ENSP00000371024;ENSP00000385385;ENSP00000384459;ENSP00000438778;ENSP00000481892
1557	P11940;E7EQV3;P11940-2;A0A087WTT1;E7ERJ7;Q9H361;H0YBN4;E5RJB9;H0YAP2;H0YB86;E5RGH3;E5RH24;H0YAS6;H0YB75;H0YAS7;Q4VXU2;E5RHG7;Q4VXU2-2;H0YC10;H0YAW6;E5RGC4;E5RFD8;Q96DU9-2;Q96DU9;E5RJM8	P11940;E7EQV3;P11940-2;A0A087WTT1;E7ERJ7	37;35;35;34;34;16;13;8;8;8;7;7;7;7;5;5;4;4;3;3;2;2;2;2;1	26;24;24;23;24;14;6;4;8;6;3;4;6;6;4;4;2;4;3;3;2;2;2;2;1	13;12;11;10;11;6;2;3;1;2;2;3;6;6;4;2;1;2;3;3;1;1;2;2;1	Polyadenylate-binding protein 1;Polyadenylate-binding protein	PABPC1	Polyadenylate-binding protein 1 OS=Homo sapiens GN=PABPC1 PE=1 SV=2;Polyadenylate-binding protein OS=Homo sapiens GN=PABPC1 PE=1 SV=1;Isoform 2 of Polyadenylate-binding protein 1 OS=Homo sapiens GN=PABPC1;Polyadenylate-binding protein OS=Homo sapiens GN=PA	1.72708	0.01	GO:0000166;GO:0003723;GO:0005737;GO:0005515;GO:0005634;GO:0005925;GO:0008022;GO:0008143;GO:0008266;GO:0010494;GO:0016020;GO:0030529;GO:0036464;GO:0044822;GO:0070062;GO:0071013;GO:2000623;GO:1902373;GO:2000622;GO:1990904;GO:0005924;GO:0035770;GO:0044444;GO:0031988;GO:1903561;GO:0005576;GO:0005681;GO:0036094;GO:1901265;GO:0003676;GO:0070717;GO:0008187;GO:0061013;GO:1902369;GO:1903312;GO:0044428;GO:…	nucleotide binding;RNA binding;cytoplasm;protein binding;nucleus;focal adhesion;protein C-terminus binding;poly(A) binding;poly(U) RNA binding;cytoplasmic stress granule;membrane;intracellular ribonucleoprotein complex;cytoplasmic ribonucleoprotein granule;poly(A) RNA binding;extracellular exosome;catalytic step 2 spliceosome;negative regulation of nuclear-transcribed mRNA catabolic process, nons…	PF00658;PF00076	RNA recognition motif. (a.k.a. RRM, RBD, or RNP domain);Poly-adenylate binding protein, unique domain	IPR012677;IPR006515;IPR002004;IPR000504;IPR003954	Nucleotide-binding alpha-beta plait domain;RNA recognition motif domain;RNA recognition motif domain, eukaryote	RRM_dom;PABP_HYD;RRM_dom_euk;PABP_1234;Nucleotide-bd_a/b_plait	ENSP00000313007;ENSP00000429594;ENSP00000478108;ENSP00000429395
1186	O43143;F5H658;Q14562	O43143	37;1;1	37;1;1	36;0;0	Pre-mRNA-splicing factor ATP-dependent RNA helicase DHX15	DHX15	Pre-mRNA-splicing factor ATP-dependent RNA helicase DHX15 OS=Homo sapiens GN=DHX15 PE=1 SV=2	1.71844	0.02	GO:0003725;GO:0005515;GO:0005524;GO:0005634;GO:0005689;GO:0005730;GO:0006397;GO:0009636;GO:0043279;GO:0044822;GO:0006396;GO:0016071;GO:0042221;GO:0010243;GO:0005681;GO:0043232;GO:0044428;GO:0031981;GO:0003723;GO:0032550;GO:0032559;GO:0035639;GO:0016070;GO:0010467;GO:0009719;GO:0010033;GO:1901698;GO:0050896;GO:0030529;GO:0070013;GO:0043228;GO:0044446;GO:0003676;GO:0001883;GO:0032549;GO:0030554;GO:…	double-stranded RNA binding;protein binding;ATP binding;nucleus;U12-type spliceosomal complex;nucleolus;mRNA processing;response to toxic substance;response to alkaloid;poly(A) RNA binding;RNA processing;mRNA metabolic process;response to chemical;response to organonitrogen compound;spliceosomal complex;intracellular non-membrane-bounded organelle;nuclear part;nuclear lumen;RNA binding;purine rib…	PF00270;PF04408;PF00271;PF07717	DEAD/DEAH box helicase;Helicase conserved C-terminal domain;Helicase associated domain (HA2);Oligonucleotide/oligosaccharide-binding (OB)-fold	IPR011545;IPR002464;IPR011709;IPR007502;IPR014001;IPR001650;IPR027417	Helicase superfamily 1/2, ATP-binding domain;DEAD/DEAH box helicase domain;P-loop containing nucleoside triphosphate hydrolase	Helicase_C;DNA/RNA_helicase_DEAH_CS;Helicase-assoc_dom;DEAD/DEAH_box_helicase_dom;DUF1605;Helicase_ATP-bd;P-loop_NTPase	ENSP00000336741
1030	K7ELG9;Q3MHD2;Q3MHD2-2	K7ELG9;Q3MHD2;Q3MHD2-2	5;5;5	5;5;5	5;5;5	Protein LSM12 homolog	LSM12	Protein LSM12 homolog OS=Homo sapiens GN=LSM12 PE=1 SV=1;Protein LSM12 homolog OS=Homo sapiens GN=LSM12 PE=1 SV=2;Isoform 2 of Protein LSM12 homolog OS=Homo sapiens GN=LSM12	1.70354	0.01			PF09793	Anticodon-binding domain	IPR019181		Anticodon-binding_dom	ENSP00000466074;ENSP00000293406;ENSP00000466718
1195	O43290;E9PQI8	O43290	18;4	18;4	18;4	U4/U6.U5 tri-snRNP-associated protein 1	SART1	U4/U6.U5 tri-snRNP-associated protein 1 OS=Homo sapiens GN=SART1 PE=1 SV=1	1.69986	0.02	GO:0005515;GO:0005654;GO:0005794;GO:0015030;GO:0044822;GO:0045585;GO:0071013;GO:0045582;GO:0045583;GO:0044428;GO:0031981;GO:0044444;GO:0012505;GO:0016604;GO:0005681;GO:0003723;GO:0045580;GO:0045621;GO:0050870;GO:0030529;GO:0044451;GO:0070013;GO:0044446;GO:0005634;GO:0005737;GO:0003676;GO:0045619;GO:0050863;GO:0051251;GO:1902107;GO:1903039;GO:1990904;GO:0043233;GO:0097159;GO:1901363;GO:0051249;GO:…	protein binding;nucleoplasm;Golgi apparatus;Cajal body;poly(A) RNA binding;positive regulation of cytotoxic T cell differentiation;catalytic step 2 spliceosome;positive regulation of T cell differentiation;regulation of cytotoxic T cell differentiation;nuclear part;nuclear lumen;cytoplasmic part;endomembrane system;nuclear body;spliceosomal complex;RNA binding;regulation of T cell differentiation…	PF03343	SART-1 family	IPR005011		SNU66/SART1	ENSP00000310448
2122	P62310	P62310	3	3	3	U6 snRNA-associated Sm-like protein LSm3	LSM3	U6 snRNA-associated Sm-like protein LSm3 OS=Homo sapiens GN=LSM3 PE=1 SV=2	1.69865	0.05	GO:0005515;GO:0044822;GO:0071013;GO:0005681;GO:0003723;GO:0030529;GO:0044428;GO:0003676;GO:1990904;GO:0044446;GO:0005634;GO:0097159;GO:1901363;GO:0032991	protein binding;poly(A) RNA binding;catalytic step 2 spliceosome;spliceosomal complex;RNA binding;intracellular ribonucleoprotein complex;nuclear part;nucleic acid binding;ribonucleoprotein complex;intracellular organelle part;nucleus;organic cyclic compound binding;heterocyclic compound binding;macromolecular complex	PF01423	LSM domain	IPR034105;IPR010920;IPR001163	LSM domain;LSM domain, eukaryotic/archaea-type	LSM_dom_euk/arc;LSM_dom	ENSP00000302160
2741	Q7Z417;Q7Z417-2	Q7Z417	22;2	22;2	22;2	Nuclear fragile X mental retardation-interacting protein 2	NUFIP2	Nuclear fragile X mental retardation-interacting protein 2 OS=Homo sapiens GN=NUFIP2 PE=1 SV=1	1.6955	0.01	GO:0003723;GO:0005515;GO:0005634;GO:0005737;GO:0016020;GO:0042788;GO:0044822;GO:0005840;GO:0005844;GO:0003676;GO:0030529;GO:0043232;GO:0044444;GO:0097159;GO:1901363;GO:1990904;GO:0043228;GO:0032991	RNA binding;protein binding;nucleus;cytoplasm;membrane;polysomal ribosome;poly(A) RNA binding;ribosome;polysome;nucleic acid binding;intracellular ribonucleoprotein complex;intracellular non-membrane-bounded organelle;cytoplasmic part;organic cyclic compound binding;heterocyclic compound binding;ribonucleoprotein complex;non-membrane-bounded organelle;macromolecular complex	PF15293	Nuclear fragile X mental retardation-interacting protein 2	IPR032747		NUFIP2	ENSP00000225388;ENSP00000463450
2486	Q15365;C9K0A2;F8WC71;C9IZV9;C9J7A9;C9JSA6;C9J5V4;C9JTY5;C9JZY3;C9J0A4;F6TJN8;P57723-2;P57723	Q15365	18;1;1;1;1;1;1;1;1;1;1;1;1	18;1;1;1;1;1;1;1;1;1;1;1;1	14;0;0;0;0;0;0;0;0;0;0;0;0	Poly(rC)-binding protein 1	PCBP1	Poly(rC)-binding protein 1 OS=Homo sapiens GN=PCBP1 PE=1 SV=2	1.69493	0.01	GO:0003697;GO:0003723;GO:0003729;GO:0005515;GO:0005654;GO:0005737;GO:0016020;GO:0030529;GO:0044822;GO:0070062;GO:1990904;GO:0044428;GO:0031981;GO:0031988;GO:1903561;GO:0005576;GO:0003677;GO:0003676;GO:0070013;GO:0031982;GO:0044446;GO:0005634;GO:0043230;GO:0032991;GO:0097159;GO:1901363;GO:0044421;GO:0043233;GO:0031974	single-stranded DNA binding;RNA binding;mRNA binding;protein binding;nucleoplasm;cytoplasm;membrane;intracellular ribonucleoprotein complex;poly(A) RNA binding;extracellular exosome;ribonucleoprotein complex;nuclear part;nuclear lumen;membrane-bounded vesicle;extracellular vesicle;extracellular region;DNA binding;nucleic acid binding;intracellular organelle lumen;vesicle;intracellular organelle p…	PF00013	KH domain	IPR004087;IPR004088	K Homology domain;K Homology domain, type 1	KH_dom;KH_dom_type_1	ENSP00000305556
1754	P30101	P30101	15	15	12	Protein disulfide-isomerase A3	PDIA3	Protein disulfide-isomerase A3 OS=Homo sapiens GN=PDIA3 PE=1 SV=4	1.68006	0	GO:0003756;GO:0005515;GO:0005634;GO:0005783;GO:0005925;GO:0009986;GO:0042470;GO:0043209;GO:0044822;GO:0045454;GO:0070062;GO:2001238;GO:0019725;GO:0050794;GO:2001235;GO:2001236;GO:0044444;GO:0012505;GO:0005924;GO:0048770;GO:0031988;GO:1903561;GO:0005576;GO:0016864;GO:0003723;GO:0042592;GO:0050789;GO:0009967;GO:0043065;GO:2001233;GO:0005912;GO:0030055;GO:0031982;GO:0005737;GO:0016023;GO:0043230;GO:…	protein disulfide isomerase activity;protein binding;nucleus;endoplasmic reticulum;focal adhesion;cell surface;melanosome;myelin sheath;poly(A) RNA binding;cell redox homeostasis;extracellular exosome;positive regulation of extrinsic apoptotic signaling pathway;cellular homeostasis;regulation of cellular process;positive regulation of apoptotic signaling pathway;regulation of extrinsic apoptotic …	PF00085	Thioredoxin	IPR005788;IPR005792;IPR012336;IPR017937;IPR013766	Protein disulphide isomerase;Thioredoxin-like fold;Thioredoxin domain;Disulphide isomerase	Disulphide_isomerase;Prot_disulphide_isomerase;Thioredoxin-like_fold;Thioredoxin_domain;Thioredoxin_CS	ENSP00000300289
2442	Q14694;Q14694-3;Q14694-2;J3KT19;H3BQC6;H3BVF1;H3BQP1;H3BNA1;H3BNL0;Q68D90;H3BNS8	Q14694;Q14694-3;Q14694-2	26;25;25;6;4;4;3;3;1;1;1	26;25;25;6;4;4;3;3;1;1;1	25;25;25;6;4;3;3;2;0;0;1	Ubiquitin carboxyl-terminal hydrolase 10	USP10	Ubiquitin carboxyl-terminal hydrolase 10 OS=Homo sapiens GN=USP10 PE=1 SV=2;Isoform 3 of Ubiquitin carboxyl-terminal hydrolase 10 OS=Homo sapiens GN=USP10;Isoform 2 of Ubiquitin carboxyl-terminal hydrolase 10 OS=Homo sapiens GN=USP10	1.67781	0	GO:0002039;GO:0004197;GO:0004843;GO:0005515;GO:0005634;GO:0005654;GO:0005737;GO:0005769;GO:0006511;GO:0006914;GO:0010506;GO:0016579;GO:0030330;GO:0044325;GO:0044822;GO:0019941;GO:0050794;GO:0070646;GO:0042770;GO:0072331;GO:0044428;GO:0031981;GO:0005768;GO:0004175;GO:0008234;GO:0036459;GO:0003723;GO:0043632;GO:0051603;GO:0006974;GO:0035556;GO:0050789;GO:0006508;GO:0070647;GO:0005773;GO:0012505;GO:…	p53 binding;cysteine-type endopeptidase activity;thiol-dependent ubiquitin-specific protease activity;protein binding;nucleus;nucleoplasm;cytoplasm;early endosome;ubiquitin-dependent protein catabolic process;autophagy;regulation of autophagy;protein deubiquitination;DNA damage response, signal transduction by p53 class mediator;ion channel binding;poly(A) RNA binding;modification-dependent prote…	PF07145;PF00443	Ubiquitin carboxyl-terminal hydrolase;Ataxin-2 C-terminal region	IPR009818;IPR001394;IPR018200;IPR028889	Ubiquitin specific protease domain;Peptidase C19, ubiquitin carboxyl-terminal hydrolase	Peptidase_C19_UCH;Ataxin-2_C;USP_CS;USP_dom	ENSP00000219473;ENSP00000457411
3516	Q9NXE8;Q9NXE8-2;A0A087WY60	Q9NXE8	8;2;1	8;2;1	8;2;1	Pre-mRNA-splicing factor CWC25 homolog	CWC25	Pre-mRNA-splicing factor CWC25 homolog OS=Homo sapiens GN=CWC25 PE=1 SV=1	1.67691	0.05	GO:0005654;GO:0044428;GO:0031981;GO:0070013;GO:0044446;GO:0005634;GO:0043233;GO:0031974	nucleoplasm;nuclear part;nuclear lumen;intracellular organelle lumen;intracellular organelle part;nucleus;organelle lumen;membrane-enclosed lumen	PF10197;PF12542	N-terminal domain of CBF1 interacting co-repressor CIR;Pre-mRNA splicing factor	IPR019339;IPR022209		CIR_N_dom;CWC25	ENSP00000478070;ENSP00000477799
2168	Q8WVC2;P63220;Q9BYK1;Q9BYK2	Q8WVC2;P63220;Q9BYK1	6;6;4;1	6;6;4;1	6;6;4;1	40S ribosomal protein S21	RPS21	40S ribosomal protein S21 OS=Homo sapiens GN=RPS21 PE=1 SV=1;40S ribosomal protein S21 OS=Homo sapiens GN=RPS21 PE=1 SV=1;40S ribosomal protein S21 OS=Homo sapiens GN=RPS21 PE=1 SV=1	1.67569	0.01	GO:0005737;GO:0015935;GO:0022627;GO:0044822;GO:0047485;GO:0003735;GO:0005515;GO:0005840;GO:0006412;GO:0034645;GO:0043043;GO:0044267;GO:0010467;GO:0044445;GO:0022626;GO:0030529;GO:0043232;GO:0044444;GO:0044391;GO:0005198;GO:0003723;GO:0043170;GO:0009059;GO:0044249;GO:0044260;GO:0006518;GO:0043604;GO:1901566;GO:0019538;GO:1990904;GO:0005829;GO:0043228;GO:0044446;GO:0003676;GO:0043603;GO:1901564;GO:…	cytoplasm;small ribosomal subunit;cytosolic small ribosomal subunit;poly(A) RNA binding;protein N-terminus binding;structural constituent of ribosome;protein binding;ribosome;translation;cellular macromolecule biosynthetic process;peptide biosynthetic process;cellular protein metabolic process;gene expression;cytosolic part;cytosolic ribosome;intracellular ribonucleoprotein complex;intracellular …	PF01249	Ribosomal protein S21e	IPR001931;IPR018279		Ribosomal_S21e;Ribosomal_S21e_CS	ENSP00000388332;ENSP00000345957
1815	P35637-2;P35637;H3BPE7	P35637-2;P35637;H3BPE7	13;13;12	11;11;10	11;11;10	RNA-binding protein FUS	FUS	Isoform Short of RNA-binding protein FUS OS=Homo sapiens GN=FUS;RNA-binding protein FUS OS=Homo sapiens GN=FUS PE=1 SV=1;RNA-binding protein FUS OS=Homo sapiens GN=FUS PE=1 SV=1	1.67507	0.01	GO:0000166;GO:0003676;GO:0005654;GO:0008270;GO:0003677;GO:0003713;GO:0005515;GO:0005634;GO:0005844;GO:0030331;GO:0031489;GO:0035255;GO:0042802;GO:0043204;GO:0044327;GO:0044822;GO:0046965;GO:0046966;GO:0048471;GO:0071277;GO:1903506;GO:0051592;GO:0071248;GO:2001141;GO:0044428;GO:0031981;GO:0030529;GO:0097458;GO:0043025;GO:0044456;GO:0044463;GO:0043197;GO:0044444;GO:0036094;GO:1901265;GO:0097159;GO:…	nucleotide binding;nucleic acid binding;nucleoplasm;zinc ion binding;DNA binding;transcription coactivator activity;protein binding;nucleus;polysome;estrogen receptor binding;myosin V binding;ionotropic glutamate receptor binding;identical protein binding;perikaryon;dendritic spine head;poly(A) RNA binding;retinoid X receptor binding;thyroid hormone receptor binding;perinuclear region of cytoplas…	PF00076;PF00641	RNA recognition motif. (a.k.a. RRM, RBD, or RNP domain);Zn-finger in Ran binding protein and others	IPR012677;IPR000504;IPR001876	Zinc finger, RanBP2-type;Nucleotide-binding alpha-beta plait domain;RNA recognition motif domain	RRM_dom;Znf_RanBP2;Nucleotide-bd_a/b_plait	ENSP00000254108;ENSP00000369594;ENSP00000455282
2350	Q13283;E5RIZ6;E5RI46;E5RIF8;E5RH42;E5RJU8;Q13283-2;E5RH00	Q13283	22;7;5;5;5;5;5;2	22;7;5;5;5;5;5;2	21;6;4;4;4;4;4;1	Ras GTPase-activating protein-binding protein 1	G3BP1	Ras GTPase-activating protein-binding protein 1 OS=Homo sapiens GN=G3BP1 PE=1 SV=1	1.66063	0.05	GO:0003677;GO:0003729;GO:0004519;GO:0005515;GO:0005524;GO:0005634;GO:0005737;GO:0005829;GO:0005886;GO:0005925;GO:0006810;GO:0010494;GO:0044822;GO:0090090;GO:0090305;GO:0051234;GO:0030178;GO:0060828;GO:0090304;GO:0016020;GO:0071944;GO:0044444;GO:0005924;GO:0036464;GO:0003676;GO:0004518;GO:0032550;GO:0032559;GO:0035639;GO:0003723;GO:0009968;GO:0030111;GO:0051179;GO:0006139;GO:0043170;GO:0005912;GO:…	DNA binding;mRNA binding;endonuclease activity;protein binding;ATP binding;nucleus;cytoplasm;cytosol;plasma membrane;focal adhesion;transport;cytoplasmic stress granule;poly(A) RNA binding;negative regulation of canonical Wnt signaling pathway;nucleic acid phosphodiester bond hydrolysis;establishment of localization;negative regulation of Wnt signaling pathway;regulation of canonical Wnt signalin…	PF02136;PF00076	RNA recognition motif. (a.k.a. RRM, RBD, or RNP domain);Nuclear transport factor 2 (NTF2) domain	IPR002075;IPR032710;IPR018222;IPR012677;IPR000504	Nucleotide-binding alpha-beta plait domain;RNA recognition motif domain;NTF2-like domain;Nuclear transport factor 2;Nuclear transport factor 2, eukaryote	RRM_dom;NTF2;Nucleotide-bd_a/b_plait;Nuclear_transport_factor_2_euk;NTF2-like_dom	ENSP00000348578;ENSP00000377681;ENSP00000427810;ENSP00000428926
2346	Q13247-3;Q13247;Q13247-2	Q13247-3;Q13247;Q13247-2	14;14;7	14;14;7	11;11;6	Serine/arginine-rich splicing factor 6	SRSF6	Isoform SRP55-3 of Serine/arginine-rich splicing factor 6 OS=Homo sapiens GN=SRSF6;Serine/arginine-rich splicing factor 6 OS=Homo sapiens GN=SRSF6 PE=1 SV=2;Isoform SRP55-2 of Serine/arginine-rich splicing factor 6 OS=Homo sapiens GN=SRSF6	1.65644	0.01	GO:0000166;GO:0000380;GO:0000381;GO:0003723;GO:0005515;GO:0005654;GO:0006376;GO:0010837;GO:0016607;GO:0036002;GO:0044822;GO:0045617;GO:0048025;GO:0060501;GO:0060548;GO:0061041;GO:0000398;GO:0048024;GO:0022618;GO:0000245;GO:0050678;GO:0045605;GO:0045616;GO:0051241;GO:0033119;GO:0050686;GO:0050679;GO:0051094;GO:0051240;GO:2000794;GO:0010941;GO:0048523;GO:1903034;GO:0044428;GO:0031981;GO:0016604;GO:…	nucleotide binding;alternative mRNA splicing, via spliceosome;regulation of alternative mRNA splicing, via spliceosome;RNA binding;protein binding;nucleoplasm;mRNA splice site selection;regulation of keratinocyte proliferation;nuclear speck;pre-mRNA binding;poly(A) RNA binding;negative regulation of keratinocyte differentiation;negative regulation of mRNA splicing, via spliceosome;positive regula…	PF00076	RNA recognition motif. (a.k.a. RRM, RBD, or RNP domain)	IPR012677;IPR000504	Nucleotide-binding alpha-beta plait domain;RNA recognition motif domain	RRM_dom;Nucleotide-bd_a/b_plait	ENSP00000244020;ENSP00000433544
2424	Q14444-2;Q14444;G3V153;E9PLA9	Q14444-2;Q14444;G3V153;E9PLA9	20;20;15;13	20;20;15;13	20;20;15;13	Caprin-1	CAPRIN1	Isoform 2 of Caprin-1 OS=Homo sapiens GN=CAPRIN1;Caprin-1 OS=Homo sapiens GN=CAPRIN1 PE=1 SV=2;Caprin-1 OS=Homo sapiens GN=CAPRIN1 PE=1 SV=1;Caprin-1 (Fragment) OS=Homo sapiens GN=CAPRIN1 PE=1 SV=1	1.65568	0.01	GO:0005737;GO:0005829;GO:0016020;GO:0030425;GO:0044822;GO:0044444;GO:0043005;GO:0036477;GO:0003723;GO:0042995;GO:0097458;GO:0003676;GO:0097159;GO:1901363	cytoplasm;cytosol;membrane;dendrite;poly(A) RNA binding;cytoplasmic part;neuron projection;somatodendritic compartment;RNA binding;cell projection;neuron part;nucleic acid binding;organic cyclic compound binding;heterocyclic compound binding	PF12287	Cytoplasmic activation/proliferation-associated protein-1 C term	IPR028816;IPR022070		Caprin-1_C;Caprin	ENSP00000340329;ENSP00000374296;ENSP00000434204;ENSP00000434150
834	G8JLB6;P31943;E9PCY7;D6RIU0;D6RBM0;D6RFM3;D6RIT2;H0YB39;D6RAM1;E5RGV0;D6R9T0;D6RDU3;D6RJ04;D6RIH9;H0YBD7;E7EQJ0;E5RGH4;E7EN40;D6RDL0;H0YBG7;D6RF17;H0YAQ2;D6R9D3;E5RJ94	G8JLB6;P31943;E9PCY7;D6RIU0;D6RBM0;D6RFM3;D6RIT2;H0YB39	20;20;19;11;11;10;10;10;9;9;9;9;9;9;8;7;6;6;5;5;4;4;3;2	20;20;19;11;11;10;10;10;9;9;9;9;9;9;8;7;6;6;5;5;4;4;3;2	12;12;11;7;7;7;7;5;6;5;6;6;6;6;4;6;2;5;5;2;4;1;3;2	Heterogeneous nuclear ribonucleoprotein H;Heterogeneous nuclear ribonucleoprotein H, N-terminally processed	HNRNPH1	Heterogeneous nuclear ribonucleoprotein H OS=Homo sapiens GN=HNRNPH1 PE=1 SV=1;Heterogeneous nuclear ribonucleoprotein H OS=Homo sapiens GN=HNRNPH1 PE=1 SV=4;Heterogeneous nuclear ribonucleoprotein H OS=Homo sapiens GN=HNRNPH1 PE=1 SV=1;Heterogeneous nucle	1.65417	0.01	GO:0000166;GO:0003676;GO:0005654;GO:0005737;GO:0003723;GO:0005515;GO:0016020;GO:0043484;GO:0044822;GO:0071013;GO:0010468;GO:0051252;GO:0044428;GO:0031981;GO:0005681;GO:0036094;GO:1901265;GO:0097159;GO:1901363;GO:0060255;GO:0019219;GO:0030529;GO:0070013;GO:0044446;GO:0005634;GO:0031323;GO:0051171;GO:0080090;GO:0019222;GO:1990904;GO:0043233;GO:0050789;GO:0050794;GO:0031974;GO:0032991;GO:0065007	nucleotide binding;nucleic acid binding;nucleoplasm;cytoplasm;RNA binding;protein binding;membrane;regulation of RNA splicing;poly(A) RNA binding;catalytic step 2 spliceosome;regulation of gene expression;regulation of RNA metabolic process;nuclear part;nuclear lumen;spliceosomal complex;small molecule binding;nucleoside phosphate binding;organic cyclic compound binding;heterocyclic compound bind…	PF00076;PF08080	RNA recognition motif. (a.k.a. RRM, RBD, or RNP domain);RNPHF zinc finger	IPR012677;IPR000504;IPR012996	Nucleotide-binding alpha-beta plait domain;RNA recognition motif domain	RRM_dom;Nucleotide-bd_a/b_plait;Znf_CHHC	ENSP00000327539;ENSP00000349168;ENSP00000377082;ENSP00000397797;ENSP00000426275
2955	Q8WXF1;Q8WXF1-2;X6RDA4	Q8WXF1;Q8WXF1-2;X6RDA4	18;14;11	17;13;10	17;13;10	Paraspeckle component 1	PSPC1	Paraspeckle component 1 OS=Homo sapiens GN=PSPC1 PE=1 SV=1;Isoform 2 of Paraspeckle component 1 OS=Homo sapiens GN=PSPC1;Paraspeckle component 1 (Fragment) OS=Homo sapiens GN=PSPC1 PE=1 SV=1	1.62975	0.02	GO:0000166;GO:0005515;GO:0005654;GO:0005730;GO:0005737;GO:0006351;GO:0016363;GO:0016607;GO:0042382;GO:0044822;GO:0048511;GO:0034645;GO:0097659;GO:0010467;GO:0044428;GO:0031981;GO:0043232;GO:0034399;GO:0016604;GO:0036094;GO:1901265;GO:0003723;GO:0043170;GO:0009059;GO:0044249;GO:0044260;GO:0032774;GO:0044451;GO:0070013;GO:0043228;GO:0044446;GO:0005634;GO:0003676;GO:0097159;GO:1901363;GO:1901576;GO:…	nucleotide binding;protein binding;nucleoplasm;nucleolus;cytoplasm;transcription, DNA-templated;nuclear matrix;nuclear speck;paraspeckles;poly(A) RNA binding;rhythmic process;cellular macromolecule biosynthetic process;nucleic acid-templated transcription;gene expression;nuclear part;nuclear lumen;intracellular non-membrane-bounded organelle;nuclear periphery;nuclear body;small molecule binding;n…	PF08075;PF00076	RNA recognition motif. (a.k.a. RRM, RBD, or RNP domain);NOPS (NUC059) domain	IPR012975;IPR012677;IPR000504	Nucleotide-binding alpha-beta plait domain;RNA recognition motif domain	RRM_dom;Nucleotide-bd_a/b_plait;NOPS	ENSP00000343966;ENSP00000436038;ENSP00000435921;ENSP00000481916
2903	Q8TB72-3;Q8TB72-4;A0A0A0MR59;A0A0C4DG68	Q8TB72-3;Q8TB72-4;A0A0A0MR59;A0A0C4DG68	22;19;17;15	18;15;13;11	1;1;1;1	Pumilio homolog 2	PUM2	Isoform 3 of Pumilio homolog 2 OS=Homo sapiens GN=PUM2;Isoform 4 of Pumilio homolog 2 OS=Homo sapiens GN=PUM2;Pumilio homolog 2 OS=Homo sapiens GN=PUM2 PE=1 SV=1;Pumilio homolog 2 (Fragment) OS=Homo sapiens GN=PUM2 PE=1 SV=1	1.62009	0.01	GO:0003730;GO:0005515;GO:0005737;GO:0010494;GO:0031965;GO:0034063;GO:0044822;GO:0048471;GO:1900246;GO:2000637;GO:0022618;GO:0070925;GO:0002699;GO:0002833;GO:0031349;GO:0032103;GO:0039535;GO:0048524;GO:1902533;GO:0060148;GO:0060964;GO:0036464;GO:0031090;GO:0044428;GO:0005635;GO:0044444;GO:0003729;GO:0003723;GO:0002684;GO:0002697;GO:0002831;GO:0048584;GO:0034622;GO:0071826;GO:0022613;GO:0031347;GO:…	mRNA 3'-UTR binding;protein binding;cytoplasm;cytoplasmic stress granule;nuclear membrane;stress granule assembly;poly(A) RNA binding;perinuclear region of cytoplasm;positive regulation of RIG-I signaling pathway;positive regulation of gene silencing by miRNA;ribonucleoprotein complex assembly;organelle assembly;positive regulation of immune effector process;positive regulation of response to bio…	PF00806	Pumilio-family RNA binding repeat	IPR011989;IPR016024;IPR033133;IPR033712;IPR001313	Armadillo-type fold;Armadillo-like helical	Pumilio_RNA-bd_rpt;ARM-like;ARM-type_fold	ENSP00000338173;ENSP00000354370;ENSP00000385992
1901	P46783;F6U211;S4R435;Q9NQ39	P46783;F6U211;S4R435;Q9NQ39	10;8;8;5	10;8;8;5	10;8;8;5	40S ribosomal protein S10;Putative 40S ribosomal protein S10-like	RPS10;RPS10-NUDT3;RPS10P5	40S ribosomal protein S10 OS=Homo sapiens GN=RPS10 PE=1 SV=1;40S ribosomal protein S10 OS=Homo sapiens GN=RPS10 PE=4 SV=1;Protein RPS10-NUDT3 (Fragment) OS=Homo sapiens GN=RPS10-NUDT3 PE=4 SV=1;Putative 40S ribosomal protein S10-like OS=Homo sapiens GN=RPS	1.61667	0.02	GO:0005515;GO:0005730;GO:0005925;GO:0016020;GO:0022627;GO:0044822;GO:0070062;GO:0016787;GO:0015935;GO:0044445;GO:0022626;GO:0043232;GO:0044428;GO:0031981;GO:0005924;GO:0031988;GO:1903561;GO:0005576;GO:0003824;GO:0003723;GO:0005912;GO:0030055;GO:0044391;GO:0005840;GO:0005829;GO:0070013;GO:0031982;GO:0043228;GO:0044446;GO:0005634;GO:0044444;GO:0043230;GO:0003676;GO:0005737;GO:0030529;GO:0070161;GO:…	protein binding;nucleolus;focal adhesion;membrane;cytosolic small ribosomal subunit;poly(A) RNA binding;extracellular exosome;hydrolase activity;small ribosomal subunit;cytosolic part;cytosolic ribosome;intracellular non-membrane-bounded organelle;nuclear part;nuclear lumen;cell-substrate adherens junction;membrane-bounded vesicle;extracellular vesicle;extracellular region;catalytic activity;RNA …	PF03501;PF00293	NUDIX domain;Plectin/S10 domain	IPR005326;IPR020084;IPR000086;IPR015797	NUDIX hydrolase domain-like;NUDIX hydrolase domain	NUDIX_hydrolase_dom;S10_plectin_N;NUDIX_hydrolase_dom-like;NUDIX_hydrolase_CS	ENSP00000347271;ENSP00000481646;ENSP00000363169;ENSP00000475027
2064	P60174-1;P60174;P60174-4;U3KPZ0;U3KQF3;U3KPS5	P60174-1;P60174;P60174-4	17;17;11;8;7;3	17;17;11;8;7;3	17;17;11;8;7;3	Triosephosphate isomerase	TPI1	Isoform 2 of Triosephosphate isomerase OS=Homo sapiens GN=TPI1;Triosephosphate isomerase OS=Homo sapiens GN=TPI1 PE=1 SV=3;Isoform 4 of Triosephosphate isomerase OS=Homo sapiens GN=TPI1	1.61432	0.05	GO:0004807;GO:0005515;GO:0005615;GO:0005634;GO:0006094;GO:0006098;GO:0007275;GO:0031625;GO:0070062;GO:0006006;GO:0019319;GO:0006739;GO:0019682;GO:0019693;GO:0051156;GO:0044707;GO:0044767;GO:0048856;GO:0044421;GO:0031988;GO:1903561;GO:0005576;GO:0016861;GO:0044389;GO:0019318;GO:0046496;GO:0046364;GO:0006081;GO:0006796;GO:0019637;GO:1901135;GO:0032501;GO:0032502;GO:0031982;GO:0043230;GO:0016860;GO:…	triose-phosphate isomerase activity;protein binding;extracellular space;nucleus;gluconeogenesis;pentose-phosphate shunt;multicellular organism development;ubiquitin protein ligase binding;extracellular exosome;glucose metabolic process;hexose biosynthetic process;NADP metabolic process;glyceraldehyde-3-phosphate metabolic process;ribose phosphate metabolic process;glucose 6-phosphate metabolic pr…	PF00121	Triosephosphate isomerase	IPR013785;IPR022896;IPR000652;IPR020861	Triosephosphate isomerase;Triosephosphate isomerase, bacterial/eukaryotic;Aldolase-type TIM barrel	Triosephosphate_isomerase;Aldolase_TIM;Triosephosphate_isomerase_AS;TrioseP_Isoase_bac/euk	ENSP00000229270;ENSP00000379933;ENSP00000475620;ENSP00000443599;ENSP00000484435
2635	Q5THR1;Q9H5Z1-2;Q9H5Z1;F2Z2Z2	Q5THR1;Q9H5Z1-2;Q9H5Z1	9;9;9;2	9;9;9;2	9;9;9;2	Probable ATP-dependent RNA helicase DHX35	DHX35	Probable ATP-dependent RNA helicase DHX35 OS=Homo sapiens GN=DHX35 PE=1 SV=1;Isoform 2 of Probable ATP-dependent RNA helicase DHX35 OS=Homo sapiens GN=DHX35;Probable ATP-dependent RNA helicase DHX35 OS=Homo sapiens GN=DHX35 PE=1 SV=2	1.60873	0.02	GO:0003676;GO:0005524;GO:0008026;GO:0071013;GO:0005681;GO:0097159;GO:1901363;GO:0032550;GO:0032559;GO:0035639;GO:0042623;GO:0070035;GO:0030529;GO:0044428;GO:0016887;GO:0001883;GO:0032549;GO:0030554;GO:0032555;GO:1901265;GO:0004386;GO:1990904;GO:0044446;GO:0005634;GO:0001882;GO:0017111;GO:0017076;GO:0032553;GO:0032991;GO:0036094;GO:0097367;GO:0016462;GO:0000166;GO:0016818;GO:0016817;GO:0016787;GO:…	nucleic acid binding;ATP binding;ATP-dependent helicase activity;catalytic step 2 spliceosome;spliceosomal complex;organic cyclic compound binding;heterocyclic compound binding;purine ribonucleoside binding;adenyl ribonucleotide binding;purine ribonucleoside triphosphate binding;ATPase activity, coupled;purine NTP-dependent helicase activity;intracellular ribonucleoprotein complex;nuclear part;AT…	PF04408;PF00271;PF07717	Helicase conserved C-terminal domain;Helicase associated domain (HA2);Oligonucleotide/oligosaccharide-binding (OB)-fold	IPR002464;IPR011709;IPR007502;IPR014001;IPR001650;IPR027417	Helicase superfamily 1/2, ATP-binding domain;P-loop containing nucleoside triphosphate hydrolase	Helicase_C;DNA/RNA_helicase_DEAH_CS;Helicase-assoc_dom;DUF1605;Helicase_ATP-bd;P-loop_NTPase	ENSP00000362422;ENSP00000252011;ENSP00000362420
3613	Q9UHI6;E9PJ60;Q9UHI6-2	Q9UHI6	30;12;5	30;12;5	30;12;5	Probable ATP-dependent RNA helicase DDX20	DDX20	Probable ATP-dependent RNA helicase DDX20 OS=Homo sapiens GN=DDX20 PE=1 SV=2	1.6079	0.05	GO:0000122;GO:0000387;GO:0003677;GO:0005515;GO:0005524;GO:0005634;GO:0005737;GO:0005829;GO:0008285;GO:0016020;GO:0019904;GO:0030674;GO:0032797;GO:0034719;GO:0042826;GO:0043065;GO:0048477;GO:0050810;GO:0070491;GO:0090571;GO:0097504;GO:0006357;GO:0045892;GO:0022618;GO:0000398;GO:0019218;GO:0046890;GO:0042127;GO:0048523;GO:0042981;GO:0043068;GO:0007281;GO:0007292;GO:0044444;GO:0043234;GO:0090568;GO:…	negative regulation of transcription from RNA polymerase II promoter;spliceosomal snRNP assembly;DNA binding;protein binding;ATP binding;nucleus;cytoplasm;cytosol;negative regulation of cell proliferation;membrane;protein domain specific binding;protein binding, bridging;SMN complex;SMN-Sm protein complex;histone deacetylase binding;positive regulation of apoptotic process;oogenesis;regulation of…	PF00270;PF00271	DEAD/DEAH box helicase;Helicase conserved C-terminal domain	IPR011545;IPR014001;IPR001650;IPR027417;IPR000629;IPR014014	Helicase superfamily 1/2, ATP-binding domain;DEAD/DEAH box helicase domain;P-loop containing nucleoside triphosphate hydrolase	RNA-helicase_DEAD-box_CS;Helicase_C;DEAD/DEAH_box_helicase_dom;Helicase_ATP-bd;RNA_helicase_DEAD_Q_motif;P-loop_NTPase	ENSP00000358716;ENSP00000434085
3191	Q99873-4;E9PKG1;H7C2I1;Q99873-3;Q99873-2;Q99873;A0A087X1W2;E9PIX6;E9PQ98;E9PNR9;H0YDE4;E9PMW9;Q9NR22-2;Q9NR22	Q99873-4;E9PKG1;H7C2I1;Q99873-3;Q99873-2;Q99873;A0A087X1W2;E9PIX6;E9PQ98	17;16;16;16;16;16;11;10;9;8;8;3;2;2	17;16;16;16;16;16;11;10;9;8;8;3;2;2	17;16;16;16;16;16;11;10;9;8;8;3;2;2	Protein arginine N-methyltransferase 1	PRMT1	Isoform 4 of Protein arginine N-methyltransferase 1 OS=Homo sapiens GN=PRMT1;Protein arginine N-methyltransferase 1 OS=Homo sapiens GN=PRMT1 PE=1 SV=1;Protein arginine N-methyltransferase 1 OS=Homo sapiens GN=PRMT1 PE=1 SV=1;Isoform 3 of Protein arginine N	1.60696	0.01	GO:0006479;GO:0008168;GO:0005515;GO:0005634;GO:0008170;GO:0008276;GO:0008327;GO:0016274;GO:0016571;GO:0018216;GO:0019899;GO:0019919;GO:0031175;GO:0034709;GO:0035242;GO:0035246;GO:0042054;GO:0042802;GO:0043985;GO:0044020;GO:0044822;GO:0045648;GO:0045653;GO:0048273;GO:0008213;GO:0043414;GO:0016570;GO:0018195;GO:0035247;GO:0030030;GO:0048666;GO:0034969;GO:0032846;GO:0045639;GO:0045646;GO:0045638;GO:…	protein methylation;methyltransferase activity;protein binding;nucleus;N-methyltransferase activity;protein methyltransferase activity;methyl-CpG binding;protein-arginine N-methyltransferase activity;histone methylation;peptidyl-arginine methylation;enzyme binding;peptidyl-arginine methylation, to asymmetrical-dimethyl arginine;neuron projection development;methylosome;protein-arginine omega-N as…			IPR025799;IPR029063	Protein arginine N-methyltransferase;S-adenosyl-L-methionine-dependent methyltransferase	Arg_MeTrfase;SAM-dependent_MTases	ENSP00000375724;ENSP00000433556;ENSP00000406162
1988	P51659;E7EWE5;P51659-3;P51659-2;E7ER27;G5E9S2;E7ET17;E7EPL9	P51659;E7EWE5;P51659-3;P51659-2;E7ER27;G5E9S2;E7ET17	19;16;16;16;14;12;12;9	19;16;16;16;14;12;12;9	19;16;16;16;14;12;12;9	Peroxisomal multifunctional enzyme type 2;(3R)-hydroxyacyl-CoA dehydrogenase;Enoyl-CoA hydratase 2	HSD17B4	Peroxisomal multifunctional enzyme type 2 OS=Homo sapiens GN=HSD17B4 PE=1 SV=3;Peroxisomal multifunctional enzyme type 2 OS=Homo sapiens GN=HSD17B4 PE=1 SV=1;Isoform 3 of Peroxisomal multifunctional enzyme type 2 OS=Homo sapiens GN=HSD17B4;Isoform 2 of Per	1.60477	0.05	GO:0016491;GO:0055114;GO:0000038;GO:0001649;GO:0003857;GO:0005102;GO:0005739;GO:0005777;GO:0005778;GO:0006635;GO:0008209;GO:0008210;GO:0016020;GO:0016508;GO:0016853;GO:0036111;GO:0036112;GO:0042803;GO:0044594;GO:0060009;GO:0006631;GO:0030154;GO:0001503;GO:0044710;GO:0009062;GO:0019395;GO:0034754;GO:0035337;GO:0002064;GO:0003006;GO:0044702;GO:0060008;GO:0044444;GO:0042579;GO:0031903;GO:0044439;GO:…	oxidoreductase activity;oxidation-reduction process;very long-chain fatty acid metabolic process;osteoblast differentiation;3-hydroxyacyl-CoA dehydrogenase activity;receptor binding;mitochondrion;peroxisome;peroxisomal membrane;fatty acid beta-oxidation;androgen metabolic process;estrogen metabolic process;membrane;long-chain-enoyl-CoA hydratase activity;isomerase activity;very long-chain fatty-a…	PF00106;PF01575;PF02036	short chain dehydrogenase;MaoC like domain;SCP-2 sterol transfer family	IPR029069;IPR002539;IPR016040;IPR020904;IPR003033;IPR002347	Glucose/ribitol dehydrogenase;SCP2 sterol-binding domain;NAD(P)-binding domain;HotDog domain;MaoC-like domain	Glc/ribitol_DH;MaoC_dom;SCP2_sterol-bd_dom;NAD(P)-bd_dom;Sc_DH/Rdtase_CS;HotDog_dom	ENSP00000256216;ENSP00000420914;ENSP00000424613;ENSP00000424940
2480	Q15233;Q15233-2;H7C367;C9JYS8;C9IZL7;C9J4X2	Q15233;Q15233-2;H7C367;C9JYS8	28;27;14;14;10;4	27;26;13;14;9;4	26;25;13;13;8;3	Non-POU domain-containing octamer-binding protein	NONO	Non-POU domain-containing octamer-binding protein OS=Homo sapiens GN=NONO PE=1 SV=4;Isoform 2 of Non-POU domain-containing octamer-binding protein OS=Homo sapiens GN=NONO;Non-POU domain-containing octamer-binding protein (Fragment) OS=Homo sapiens GN=NONO	1.59561	0.02	GO:0000166;GO:0005515;GO:0005634;GO:0005654;GO:0005730;GO:0006281;GO:0006310;GO:0006351;GO:0016020;GO:0016363;GO:0016607;GO:0042382;GO:0042802;GO:0044822;GO:1903377;GO:0006259;GO:0006974;GO:0034645;GO:0097659;GO:0010467;GO:0043524;GO:1902176;GO:1903204;GO:1903376;GO:0044428;GO:0031981;GO:0043232;GO:0034399;GO:0016604;GO:0036094;GO:1901265;GO:0003723;GO:0044260;GO:0090304;GO:0033554;GO:0043170;GO:…	nucleotide binding;protein binding;nucleus;nucleoplasm;nucleolus;DNA repair;DNA recombination;transcription, DNA-templated;membrane;nuclear matrix;nuclear speck;paraspeckles;identical protein binding;poly(A) RNA binding;negative regulation of oxidative stress-induced neuron intrinsic apoptotic signaling pathway;DNA metabolic process;cellular response to DNA damage stimulus;cellular macromolecule …	PF08075;PF00076	RNA recognition motif. (a.k.a. RRM, RBD, or RNP domain);NOPS (NUC059) domain	IPR012975;IPR012677;IPR000504	Nucleotide-binding alpha-beta plait domain;RNA recognition motif domain	RRM_dom;Nucleotide-bd_a/b_plait;NOPS	ENSP00000276079;ENSP00000362947;ENSP00000362963;ENSP00000441364
996	J3QLE5;P14678-2;P63162;P14678;P63162-2;P14678-3;J3KRY3;S4R3P3	J3QLE5;P14678-2;P63162;P14678;P63162-2;P14678-3;J3KRY3;S4R3P3	9;9;9;9;9;9;5;5	9;9;9;9;9;9;5;5	9;9;9;9;9;9;5;5	Small nuclear ribonucleoprotein-associated proteins B and B;Small nuclear ribonucleoprotein-associated protein N	SNRPN;SNRPB	Small nuclear ribonucleoprotein-associated protein N (Fragment) OS=Homo sapiens GN=SNRPN PE=1 SV=1;Isoform SM-B of Small nuclear ribonucleoprotein-associated proteins B and B OS=Homo sapiens GN=SNRPB;Small nuclear ribonucleoprotein-associated protein N OS	1.59166	0.01	GO:0000387;GO:0002230;GO:0005515;GO:0005683;GO:0005685;GO:0005687;GO:0005689;GO:0005829;GO:0006479;GO:0030620;GO:0034709;GO:0034719;GO:0044822;GO:0070034;GO:0070062;GO:0071013;GO:0071204;GO:0071208;GO:0098779;GO:0098792;GO:0003723;GO:0009725;GO:0022618;GO:0000398;GO:0050691;GO:0008213;GO:0043414;GO:0009719;GO:0010033;GO:0000423;GO:0098780;GO:0016236;GO:0098542;GO:0044444;GO:0005737;GO:0030532;GO:…	spliceosomal snRNP assembly;positive regulation of defense response to virus by host;protein binding;U7 snRNP;U1 snRNP;U4 snRNP;U12-type spliceosomal complex;cytosol;protein methylation;U2 snRNA binding;methylosome;SMN-Sm protein complex;poly(A) RNA binding;telomerase RNA binding;extracellular exosome;catalytic step 2 spliceosome;histone pre-mRNA 3'end processing complex;histone pre-mRNA DCP bind…	PF01423	LSM domain	IPR010920;IPR001163;IPR017131	LSM domain;LSM domain, eukaryotic/archaea-type	LSM_dom_euk/arc;LSM_dom;snRNP-assoc_SmB/SmN	ENSP00000463510;ENSP00000370746;ENSP00000412566;ENSP00000306223;ENSP00000375105;ENSP00000382969;ENSP00000382972;ENSP00000452342;ENSP00000463458
3633	Q9UJU6-2;Q9UJU6-3;B4DDD6;Q9UJU6;Q9UJU6-6;Q9UJU6-4;H0Y5J4;Q9UJU6-5;F8WBG8;F8WC20;F8WBB2;F8WFE1;F2Z2V3;F8WB73;F8WCK3;F2Z3E3	Q9UJU6-2;Q9UJU6-3;B4DDD6;Q9UJU6;Q9UJU6-6;Q9UJU6-4;H0Y5J4;Q9UJU6-5	12;12;11;11;9;8;7;7;4;2;2;2;1;1;1;1	12;12;11;11;9;8;7;7;4;2;2;2;1;1;1;1	12;12;11;11;9;8;7;7;4;2;2;2;1;1;1;1	Drebrin-like protein	DBNL	Isoform 2 of Drebrin-like protein OS=Homo sapiens GN=DBNL;Isoform 3 of Drebrin-like protein OS=Homo sapiens GN=DBNL;Drebrin-like protein OS=Homo sapiens GN=DBNL PE=1 SV=1;Drebrin-like protein OS=Homo sapiens GN=DBNL PE=1 SV=1;Isoform 6 of Drebrin-like prot	1.57701	0	GO:0006898;GO:0007416;GO:0048812;GO:0051015;GO:0097178;GO:0000139;GO:0002250;GO:0005515;GO:0005769;GO:0005886;GO:0008022;GO:0014069;GO:0019904;GO:0030054;GO:0030425;GO:0030665;GO:0070062;GO:0006955;GO:0006897;GO:0022607;GO:0050808;GO:0007399;GO:0048858;GO:0031175;GO:0030031;GO:0031529;GO:0016020;GO:0071944;GO:0044431;GO:0098588;GO:0005768;GO:0097458;GO:0099572;GO:0060076;GO:0043005;GO:0036477;GO:…	receptor-mediated endocytosis;synapse assembly;neuron projection morphogenesis;actin filament binding;ruffle assembly;Golgi membrane;adaptive immune response;protein binding;early endosome;plasma membrane;protein C-terminus binding;postsynaptic density;protein domain specific binding;cell junction;dendrite;clathrin-coated vesicle membrane;extracellular exosome;immune response;endocytosis;cellular…	PF00241;PF14604	Cofilin/tropomyosin-type actin-binding protein;Variant SH3 domain	IPR002108;IPR029006;IPR001452	SH3 domain;ADF-H/Gelsolin-like domain;Actin-depolymerising factor homology domain	SH3_domain;ADF-H;ADF-H/Gelsolin-like_dom	ENSP00000415173;ENSP00000411701;ENSP00000416421;ENSP00000417653;ENSP00000417749;ENSP00000419992;ENSP00000405343
3134	Q96PK6;Q96PK6-2;A0A0A6YYI9;F8WDX3;A0A0A0MSL8;B8ZZ74;Q96PK6-3;Q96PK6-4	Q96PK6	31;10;5;5;5;5;5;5	31;10;5;5;5;5;5;5	26;5;0;0;0;0;0;0	RNA-binding protein 14	RBM14	RNA-binding protein 14 OS=Homo sapiens GN=RBM14 PE=1 SV=2	1.57581	0.01	GO:0000166;GO:0005515;GO:0005654;GO:0005667;GO:0005730;GO:0006351;GO:0016575;GO:0030374;GO:0044822;GO:0045944;GO:0046600;GO:0060395;GO:0034645;GO:0097659;GO:0010467;GO:0006476;GO:0016570;GO:0006357;GO:0045893;GO:0010826;GO:0046599;GO:1902116;GO:0007165;GO:0007178;GO:0044428;GO:0031981;GO:0043234;GO:0043232;GO:0036094;GO:1901265;GO:0003713;GO:0003723;GO:0050794;GO:0007154;GO:0044700;GO:0051716;GO:…	nucleotide binding;protein binding;nucleoplasm;transcription factor complex;nucleolus;transcription, DNA-templated;histone deacetylation;ligand-dependent nuclear receptor transcription coactivator activity;poly(A) RNA binding;positive regulation of transcription from RNA polymerase II promoter;negative regulation of centriole replication;SMAD protein signal transduction;cellular macromolecule bio…	PF00076	RNA recognition motif. (a.k.a. RRM, RBD, or RNP domain)	IPR012677;IPR000504	Nucleotide-binding alpha-beta plait domain;RNA recognition motif domain	RRM_dom;Nucleotide-bd_a/b_plait	ENSP00000311747;ENSP00000377548;ENSP00000386995
3086	Q96HE7;G3V2H0;G3V3E6;G3V5B3;Q5TAE8;Q86YB8	Q96HE7	6;2;2;1;1;1	6;2;2;1;1;1	6;2;2;1;1;1	ERO1-like protein alpha	ERO1L	ERO1-like protein alpha OS=Homo sapiens GN=ERO1A PE=1 SV=2	1.56946	0.05	GO:0003756;GO:0005515;GO:0005783;GO:0005789;GO:0010260;GO:0015035;GO:0016020;GO:0016491;GO:0016671;GO:0019471;GO:0022417;GO:0030198;GO:0030425;GO:0030968;GO:0045454;GO:0050873;GO:0051085;GO:0055114;GO:0071456;GO:0044710;GO:0019725;GO:0050794;GO:0007568;GO:0048513;GO:0006575;GO:1901605;GO:0006457;GO:0051604;GO:0043062;GO:0007165;GO:0034976;GO:0034620;GO:0045444;GO:0051084;GO:0061077;GO:0001666;GO:…	protein disulfide isomerase activity;protein binding;endoplasmic reticulum;endoplasmic reticulum membrane;animal organ senescence;protein disulfide oxidoreductase activity;membrane;oxidoreductase activity;oxidoreductase activity, acting on a sulfur group of donors, disulfide as acceptor;4-hydroxyproline metabolic process;protein maturation by protein folding;extracellular matrix organization;dend…	PF04137	Endoplasmic Reticulum Oxidoreductin 1 (ERO1)	IPR007266		Ero1	ENSP00000379042
2001	P52597;A0A1B0GW42	P52597	19;5	17;5	17;5	Heterogeneous nuclear ribonucleoprotein F;Heterogeneous nuclear ribonucleoprotein F, N-terminally processed	HNRNPF	Heterogeneous nuclear ribonucleoprotein F OS=Homo sapiens GN=HNRNPF PE=1 SV=3	1.5641	0.01	GO:0000166;GO:0003727;GO:0005515;GO:0005654;GO:0005737;GO:0016020;GO:0017025;GO:0043484;GO:0044822;GO:0071013;GO:0010468;GO:0051252;GO:0044428;GO:0031981;GO:0005681;GO:0036094;GO:1901265;GO:0003723;GO:0008134;GO:0060255;GO:0019219;GO:0030529;GO:0070013;GO:0044446;GO:0005634;GO:0003676;GO:0097159;GO:1901363;GO:0031323;GO:0051171;GO:0080090;GO:0019222;GO:1990904;GO:0043233;GO:0050789;GO:0050794;GO:…	nucleotide binding;single-stranded RNA binding;protein binding;nucleoplasm;cytoplasm;membrane;TBP-class protein binding;regulation of RNA splicing;poly(A) RNA binding;catalytic step 2 spliceosome;regulation of gene expression;regulation of RNA metabolic process;nuclear part;nuclear lumen;spliceosomal complex;small molecule binding;nucleoside phosphate binding;RNA binding;transcription factor bind…	PF00076;PF08080	RNA recognition motif. (a.k.a. RRM, RBD, or RNP domain);RNPHF zinc finger	IPR012677;IPR000504;IPR012996	Nucleotide-binding alpha-beta plait domain;RNA recognition motif domain	RRM_dom;Nucleotide-bd_a/b_plait;Znf_CHHC	ENSP00000338477;ENSP00000348345;ENSP00000349573;ENSP00000400433;ENSP00000438061
3790	Q9Y5S9-2;Q9Y5S9;A0A0J9YW13	Q9Y5S9-2;Q9Y5S9;A0A0J9YW13	7;7;5	7;7;5	7;7;5	RNA-binding protein 8A	RBM8A	Isoform 2 of RNA-binding protein 8A OS=Homo sapiens GN=RBM8A;RNA-binding protein 8A OS=Homo sapiens GN=RBM8A PE=1 SV=1;RNA-binding protein 8A (Fragment) OS=Homo sapiens GN=RBM8A PE=1 SV=1	1.55562	0.01	GO:0000166;GO:0000184;GO:0000381;GO:0005515;GO:0005654;GO:0006417;GO:0016607;GO:0030425;GO:0035145;GO:0043025;GO:0044822;GO:0071013;GO:0000956;GO:0048024;GO:0010608;GO:0032268;GO:0034248;GO:2000112;GO:0044428;GO:0031981;GO:0016604;GO:0043005;GO:0036477;GO:0043234;GO:0044297;GO:0097458;GO:0005681;GO:0036094;GO:1901265;GO:0003723;GO:0006402;GO:0010468;GO:0031323;GO:0051246;GO:0051171;GO:0043484;GO:…	nucleotide binding;nuclear-transcribed mRNA catabolic process, nonsense-mediated decay;regulation of alternative mRNA splicing, via spliceosome;protein binding;nucleoplasm;regulation of translation;nuclear speck;dendrite;exon-exon junction complex;neuronal cell body;poly(A) RNA binding;catalytic step 2 spliceosome;nuclear-transcribed mRNA catabolic process;regulation of mRNA splicing, via spliceo…	PF00076	RNA recognition motif. (a.k.a. RRM, RBD, or RNP domain)	IPR012677;IPR008111;IPR000504;IPR033744	Nucleotide-binding alpha-beta plait domain;RNA recognition motif domain	RRM_dom;RNA-bd_8;Nucleotide-bd_a/b_plait	ENSP00000358313;ENSP00000463058;ENSP00000488265
1978	P51116;I3L1Z2	P51116	34;8	32;8	31;8	Fragile X mental retardation syndrome-related protein 2	FXR2	Fragile X mental retardation syndrome-related protein 2 OS=Homo sapiens GN=FXR2 PE=1 SV=2	1.54864	0.01	GO:0002230;GO:0005515;GO:0005737;GO:0016020;GO:0030425;GO:0042802;GO:0044822;GO:0070062;GO:0098792;GO:0050691;GO:0016236;GO:0098542;GO:0043005;GO:0036477;GO:0031988;GO:1903561;GO:0005576;GO:0003723;GO:0006914;GO:0050688;GO:0006952;GO:0051707;GO:0042995;GO:0097458;GO:0031982;GO:0043230;GO:0003676;GO:0006950;GO:0043207;GO:0051704;GO:0002697;GO:0002831;GO:0031347;GO:0032101;GO:0050792;GO:0044421;GO:…	positive regulation of defense response to virus by host;protein binding;cytoplasm;membrane;dendrite;identical protein binding;poly(A) RNA binding;extracellular exosome;xenophagy;regulation of defense response to virus by host;macroautophagy;defense response to other organism;neuron projection;somatodendritic compartment;membrane-bounded vesicle;extracellular vesicle;extracellular region;RNA bind…	PF05641;PF12235;PF16096;PF00013	KH domain;Agenet domain;Fragile X-related 1 protein core C terminal;Fragile X-related 1 protein C-terminal region 2	IPR008395;IPR022034;IPR032172;IPR004087;IPR004088	K Homology domain;K Homology domain, type 1	KH_dom;KH_dom_type_1;Agenet-like_dom;FXMRP1_C_core;FXR_C1	ENSP00000250113
3054	Q96DH6;B4DHE8;B4DM51;Q96DH6-3;J3QKT5;H0YHB7;O43347	Q96DH6;B4DHE8;B4DM51;Q96DH6-3	14;13;8;7;6;2;2	14;13;8;7;6;2;2	2;1;1;0;1;0;0	RNA-binding protein Musashi homolog 2	MSI2	RNA-binding protein Musashi homolog 2 OS=Homo sapiens GN=MSI2 PE=1 SV=1;RNA-binding protein Musashi homolog 2 OS=Homo sapiens GN=MSI2 PE=1 SV=1;RNA-binding protein Musashi homolog 2 OS=Homo sapiens GN=MSI2 PE=1 SV=1;Isoform 3 of RNA-binding protein Musashi	1.548	0.01	GO:0000166;GO:0003676;GO:0005515;GO:0005737;GO:0005844;GO:0008266;GO:0044822;GO:0048864;GO:0048468;GO:0048863;GO:0030529;GO:0036094;GO:1901265;GO:0097159;GO:1901363;GO:0008187;GO:0003723;GO:0048856;GO:0048869;GO:0030154;GO:1990904;GO:0003727;GO:0032502;GO:0044767;GO:0032991	nucleotide binding;nucleic acid binding;protein binding;cytoplasm;polysome;poly(U) RNA binding;poly(A) RNA binding;stem cell development;cell development;stem cell differentiation;intracellular ribonucleoprotein complex;small molecule binding;nucleoside phosphate binding;organic cyclic compound binding;heterocyclic compound binding;poly-pyrimidine tract binding;RNA binding;anatomical structure de…	PF00076	RNA recognition motif. (a.k.a. RRM, RBD, or RNP domain)	IPR034130;IPR034126;IPR012677;IPR000504	Nucleotide-binding alpha-beta plait domain;RNA recognition motif domain	RRM_dom;Nucleotide-bd_a/b_plait	ENSP00000284073;ENSP00000313616;ENSP00000462264;ENSP00000414671
3571	Q9P2R6;H7BYW9;B1AKN3;H0Y975;Q9P2R6-2;K7EIE3	Q9P2R6;H7BYW9	8;6;3;2;2;1	8;6;3;2;2;1	8;6;3;2;2;1	Arginine-glutamic acid dipeptide repeats protein	RERE	Arginine-glutamic acid dipeptide repeats protein OS=Homo sapiens GN=RERE PE=1 SV=2;Arginine-glutamic acid dipeptide repeats protein OS=Homo sapiens GN=RERE PE=1 SV=1	1.54555	0	GO:0000118;GO:0000122;GO:0001105;GO:0001106;GO:0003682;GO:0003700;GO:0005515;GO:0006338;GO:0006351;GO:0008270;GO:0021691;GO:0021930;GO:0021942;GO:0043565;GO:0045944;GO:0048755;GO:0048813;GO:0006357;GO:0045892;GO:0006325;GO:0034645;GO:0097659;GO:0010467;GO:0071695;GO:0021680;GO:0021699;GO:0021924;GO:0021932;GO:0045893;GO:0001763;GO:0007399;GO:0048812;GO:0016358;GO:0048667;GO:0044451;GO:1902494;GO:…	histone deacetylase complex;negative regulation of transcription from RNA polymerase II promoter;RNA polymerase II transcription coactivator activity;RNA polymerase II transcription corepressor activity;chromatin binding;transcription factor activity, sequence-specific DNA binding;protein binding;chromatin remodeling;transcription, DNA-templated;zinc ion binding;cerebellar Purkinje cell layer mat…	PF03154;PF01426;PF01448;PF00320	GATA zinc finger;BAH domain;ELM2 domain;Atrophin-1 family	IPR002951;IPR001025;IPR000949;IPR009057;IPR001005;IPR017884;IPR000679;IPR013088	ELM2 domain;Atrophin-like;Homeodomain-like;SANT/Myb domain;SANT domain;Zinc finger, NHR/GATA-type	Znf_GATA;ELM2_dom;SANT/Myb;BAH_dom;Atrophin-like;Homeodomain-like;Znf_NHR/GATA;SANT_dom	ENSP00000338629;ENSP00000383700;ENSP00000422246
3056	Q96DI7;Q96DI7-2;Q9NSS8	Q96DI7;Q96DI7-2	8;7;3	8;7;3	8;7;3	U5 small nuclear ribonucleoprotein 40 kDa protein	SNRNP40	U5 small nuclear ribonucleoprotein 40 kDa protein OS=Homo sapiens GN=SNRNP40 PE=1 SV=1;Isoform 2 of U5 small nuclear ribonucleoprotein 40 kDa protein OS=Homo sapiens GN=SNRNP40	1.53827	0.05	GO:0005515;GO:0005654;GO:0005737;GO:0044822;GO:0071013;GO:0044428;GO:0031981;GO:0005681;GO:0003723;GO:0030529;GO:0070013;GO:0044446;GO:0005634;GO:0003676;GO:1990904;GO:0043233;GO:0097159;GO:1901363;GO:0031974;GO:0032991	protein binding;nucleoplasm;cytoplasm;poly(A) RNA binding;catalytic step 2 spliceosome;nuclear part;nuclear lumen;spliceosomal complex;RNA binding;intracellular ribonucleoprotein complex;intracellular organelle lumen;intracellular organelle part;nucleus;nucleic acid binding;ribonucleoprotein complex;organelle lumen;organic cyclic compound binding;heterocyclic compound binding;membrane-enclosed lu…	PF00400	WD domain, G-beta repeat	IPR020472;IPR015943;IPR001680;IPR019775;IPR017986	WD40/YVTN repeat-like-containing domain;WD40-repeat-containing domain	WD40_repeat;WD40/YVTN_repeat-like_dom;WD40_repeat_dom;WD40_repeat_CS;G-protein_beta_WD-40_rep	ENSP00000263694
332	B0QYK0;Q01844-6;Q01844-3;Q01844;Q01844-5;A0A0D9SFL3;Q01844-2	B0QYK0;Q01844-6;Q01844-3;Q01844;Q01844-5;A0A0D9SFL3;Q01844-2	13;13;13;13;13;12;12	13;13;13;13;13;12;12	0;0;0;0;0;0;0	RNA-binding protein EWS	EWSR1	RNA-binding protein EWS OS=Homo sapiens GN=EWSR1 PE=1 SV=1;Isoform 6 of RNA-binding protein EWS OS=Homo sapiens GN=EWSR1;Isoform 3 of RNA-binding protein EWS OS=Homo sapiens GN=EWSR1;RNA-binding protein EWS OS=Homo sapiens GN=EWSR1 PE=1 SV=1;Isoform 5 of R	1.53631	0.01	GO:0000166;GO:0003676;GO:0008270;GO:0005634;GO:0005730;GO:0005515;GO:0005516;GO:0005737;GO:0005886;GO:0006351;GO:0006355;GO:0042802;GO:0044822;GO:0034645;GO:0097659;GO:0010467;GO:0010468;GO:1903506;GO:2000112;GO:0016020;GO:0071944;GO:0043232;GO:0044428;GO:0031981;GO:0036094;GO:1901265;GO:0097159;GO:1901363;GO:0046914;GO:0003723;GO:0043170;GO:0060255;GO:0009059;GO:0044249;GO:0044260;GO:0032774;GO:…	nucleotide binding;nucleic acid binding;zinc ion binding;nucleus;nucleolus;protein binding;calmodulin binding;cytoplasm;plasma membrane;transcription, DNA-templated;regulation of transcription, DNA-templated;identical protein binding;poly(A) RNA binding;cellular macromolecule biosynthetic process;nucleic acid-templated transcription;gene expression;regulation of gene expression;regulation of nucl…	PF00076;PF00641	RNA recognition motif. (a.k.a. RRM, RBD, or RNP domain);Zn-finger in Ran binding protein and others	IPR033109;IPR012677;IPR000504;IPR001876	Zinc finger, RanBP2-type;Nucleotide-binding alpha-beta plait domain;RNA recognition motif domain	RRM_dom;Znf_RanBP2;Nucleotide-bd_a/b_plait	ENSP00000330516;ENSP00000331699;ENSP00000327456;ENSP00000381031;ENSP00000385726;ENSP00000400142;ENSP00000486709
789	F8W8D3;Q14493;E7EUV9;H0YAE8;H7C4H8;Q14493-2	F8W8D3;Q14493;E7EUV9;H0YAE8;H7C4H8;Q14493-2	7;7;6;5;4;4	7;7;6;5;4;4	7;7;6;5;4;4	Histone RNA hairpin-binding protein	SLBP	Histone RNA hairpin-binding protein OS=Homo sapiens GN=SLBP PE=1 SV=1;Histone RNA hairpin-binding protein OS=Homo sapiens GN=SLBP PE=1 SV=1;Histone RNA hairpin-binding protein OS=Homo sapiens GN=SLBP PE=1 SV=1;Histone RNA hairpin-binding protein (Fragment)	1.52765	0.01	GO:0003729;GO:0005515;GO:0005634;GO:0005737;GO:0033260;GO:0044822;GO:0051028;GO:0044786;GO:0007049;GO:0050658;GO:0003723;GO:0006261;GO:0022402;GO:0050657;GO:0051236;GO:0003676;GO:0006260;GO:0015931;GO:0051234;GO:0006403;GO:0097159;GO:1901363;GO:0006259;GO:0034645;GO:0033036;GO:0071702;GO:0071705;GO:0051179;GO:0044260;GO:0090304;GO:0009059;GO:0044249;GO:0006810;GO:0043170;GO:1901576;GO:0009058;GO:…	mRNA binding;protein binding;nucleus;cytoplasm;nuclear DNA replication;poly(A) RNA binding;mRNA transport;cell cycle DNA replication;cell cycle;RNA transport;RNA binding;DNA-dependent DNA replication;cell cycle process;nucleic acid transport;establishment of RNA localization;nucleic acid binding;DNA replication;nucleobase-containing compound transport;establishment of localization;RNA localizatio…	PF15247	Histone RNA hairpin-binding protein RNA-binding domain	IPR026502;IPR029344		SLBP1/SLBP2;SLBP_RNA_bind	ENSP00000316490;ENSP00000406322;ENSP00000417686;ENSP00000418658
1994	P51991-2	P51991-2	20	2	2	Heterogeneous nuclear ribonucleoprotein A3	HNRNPA3	Isoform 2 of Heterogeneous nuclear ribonucleoprotein A3 OS=Homo sapiens GN=HNRNPA3	1.52464	0.01	GO:0000166;GO:0003729;GO:0005515;GO:0005634;GO:0005654;GO:0005737;GO:0035770;GO:0043005;GO:0044822;GO:0051028;GO:0051033;GO:0071013;GO:1990124;GO:0050658;GO:0044428;GO:0031981;GO:0042995;GO:0097458;GO:0030529;GO:0043232;GO:0005681;GO:0036094;GO:1901265;GO:0003723;GO:0051032;GO:0050657;GO:0051236;GO:1990904;GO:0070013;GO:0043228;GO:0044446;GO:0003676;GO:0015932;GO:0022884;GO:0097159;GO:1901363;GO:…	nucleotide binding;mRNA binding;protein binding;nucleus;nucleoplasm;cytoplasm;ribonucleoprotein granule;neuron projection;poly(A) RNA binding;mRNA transport;RNA transmembrane transporter activity;catalytic step 2 spliceosome;messenger ribonucleoprotein complex;RNA transport;nuclear part;nuclear lumen;cell projection;neuron part;intracellular ribonucleoprotein complex;intracellular non-membrane-bo…	PF00076	RNA recognition motif. (a.k.a. RRM, RBD, or RNP domain)	IPR012677;IPR000504	Nucleotide-binding alpha-beta plait domain;RNA recognition motif domain	RRM_dom;Nucleotide-bd_a/b_plait	ENSP00000376309;ENSP00000408487;ENSP00000416340
2484	Q15306-2;Q15306;F2Z3D5	Q15306-2;Q15306;F2Z3D5	27;26;22	27;26;22	27;26;22	Interferon regulatory factor 4	IRF4	Isoform 2 of Interferon regulatory factor 4 OS=Homo sapiens GN=IRF4;Interferon regulatory factor 4 OS=Homo sapiens GN=IRF4 PE=1 SV=1;Interferon regulatory factor 4 OS=Homo sapiens GN=IRF4 PE=1 SV=1	1.52109	0.01	GO:0000975;GO:0003700;GO:0006355;GO:0000788;GO:0000978;GO:0001077;GO:0005515;GO:0005654;GO:0005737;GO:0006366;GO:0016020;GO:0016279;GO:0018022;GO:0034122;GO:0043011;GO:0043388;GO:0043966;GO:0043967;GO:0045082;GO:0045086;GO:0045368;GO:0045404;GO:0045893;GO:0045944;GO:0006351;GO:0010468;GO:1903506;GO:2000112;GO:0010628;GO:1903508;GO:0006479;GO:0018205;GO:0002683;GO:0009968;GO:0034121;GO:0001773;GO:…	regulatory region DNA binding;transcription factor activity, sequence-specific DNA binding;regulation of transcription, DNA-templated;nuclear nucleosome;RNA polymerase II core promoter proximal region sequence-specific DNA binding;transcriptional activator activity, RNA polymerase II core promoter proximal region sequence-specific binding;protein binding;nucleoplasm;cytoplasm;transcription from R…	PF00605;PF10401	Interferon regulatory factor transcription factor;Interferon-regulatory factor 3	IPR019817;IPR001346;IPR019471;IPR017855;IPR008984;IPR011991	SMAD/FHA domain;SMAD domain-like;Interferon regulatory factor-3;Winged helix-turn-helix DNA-binding domain;Interferon regulatory factor DNA-binding domain	Interferon_reg_fact_DNA-bd_dom;SMAD_FHA_domain;WHTH_DNA-bd_dom;SMAD_dom-like;Interferon_reg_factor-3;Interferon_reg_fac_CS	ENSP00000370343;ENSP00000436094
3331	Q9H0Z9;F6VZ39;Q9H0Z9-2;Q9BX46;H0YA61;A6NG75;E9PSF1;H0Y8S7;Q9BX46-5;Q9BX46-2	Q9H0Z9;F6VZ39;Q9H0Z9-2;Q9BX46;H0YA61;A6NG75	8;7;7;6;4;4;3;3;3;3	8;7;7;6;4;4;3;3;3;3	8;7;7;6;4;4;3;3;3;3	RNA-binding protein 38;RNA-binding protein 24	RBM38;RBM24	RNA-binding protein 38 OS=Homo sapiens GN=RBM38 PE=1 SV=2;RNA-binding protein 38 OS=Homo sapiens GN=RBM38 PE=1 SV=1;Isoform 2 of RNA-binding protein 38 OS=Homo sapiens GN=RBM38;RNA-binding protein 24 OS=Homo sapiens GN=RBM24 PE=1 SV=1;RNA-binding protein 2	1.51833	0.02	GO:0000166;GO:0003676;GO:0003729;GO:0003730;GO:0005634;GO:0005829;GO:0006397;GO:0006977;GO:0006978;GO:0007049;GO:0007050;GO:0008285;GO:0008380;GO:0010830;GO:0030154;GO:0043484;GO:0044822;GO:0070935;GO:0006396;GO:0016071;GO:0030330;GO:0071158;GO:0072431;GO:0042772;GO:0022402;GO:0045786;GO:0042127;GO:0048523;GO:0051153;GO:0048869;GO:0010468;GO:0051252;GO:0048255;GO:0044444;GO:0005737;GO:0036094;GO:…	nucleotide binding;nucleic acid binding;mRNA binding;mRNA 3'-UTR binding;nucleus;cytosol;mRNA processing;DNA damage response, signal transduction by p53 class mediator resulting in cell cycle arrest;DNA damage response, signal transduction by p53 class mediator resulting in transcription of p21 class mediator;cell cycle;cell cycle arrest;negative regulation of cell proliferation;RNA splicing;regu…	PF00076	RNA recognition motif. (a.k.a. RRM, RBD, or RNP domain)	IPR012677;IPR000504	Nucleotide-binding alpha-beta plait domain;RNA recognition motif domain	RRM_dom;Nucleotide-bd_a/b_plait	ENSP00000348538;ENSP00000407848;ENSP00000345248
3777	Q9Y5A9;Q9Y5A9-2;S4R3V3;S4R3J8	Q9Y5A9;Q9Y5A9-2	15;14;3;2	12;11;3;2	11;10;3;2	YTH domain-containing family protein 2	YTHDF2	YTH domain-containing family protein 2 OS=Homo sapiens GN=YTHDF2 PE=1 SV=2;Isoform 2 of YTH domain-containing family protein 2 OS=Homo sapiens GN=YTHDF2	1.50639	0.01	GO:0000932;GO:0005634;GO:0005737;GO:0005829;GO:0043488;GO:0044822;GO:1903679;GO:1990247;GO:0043487;GO:1903677;GO:1904690;GO:0036464;GO:0044444;GO:0003723;GO:0010608;GO:0065008;GO:1904688;GO:0045948;GO:2000767;GO:0035770;GO:0003676;GO:0010468;GO:0006446;GO:0045727;GO:0065007;GO:2000765;GO:0030529;GO:0043232;GO:0097159;GO:1901363;GO:0006417;GO:0060255;GO:0010557;GO:0010628;GO:0031328;GO:0032270;GO:…	cytoplasmic mRNA processing body;nucleus;cytoplasm;cytosol;regulation of mRNA stability;poly(A) RNA binding;positive regulation of cap-independent translational initiation;N6-methyladenosine-containing RNA binding;regulation of RNA stability;regulation of cap-independent translational initiation;positive regulation of cytoplasmic translational initiation;cytoplasmic ribonucleoprotein granule;cyto…	PF04146	YT521-B-like domain	IPR007275		YTH_domain	ENSP00000362918;ENSP00000439394;ENSP00000444660
2551	Q2TBE0;Q2TBE0-2;H7C3G7;Q2TBE0-3;H0YE03	Q2TBE0;Q2TBE0-2;H7C3G7;Q2TBE0-3;H0YE03	18;15;13;11;9	18;15;13;11;9	18;15;13;11;9	CWF19-like protein 2	CWF19L2	CWF19-like protein 2 OS=Homo sapiens GN=CWF19L2 PE=1 SV=4;Isoform 2 of CWF19-like protein 2 OS=Homo sapiens GN=CWF19L2;CWF19-like protein 2 (Fragment) OS=Homo sapiens GN=CWF19L2 PE=1 SV=1;Isoform 3 of CWF19-like protein 2 OS=Homo sapiens GN=CWF19L2;CWF19-l	1.50619	0	GO:0003824	catalytic activity	PF04677;PF04676	Protein similar to CwfJ C-terminus 2;Protein similar to CwfJ C-terminus 1	IPR006768;IPR006767;IPR011146		Cwf19-like_C_dom-2;Cwf19-like_C_dom-1;HIT-like	ENSP00000282251
2174	P67809;H0Y449;C9J5V9;Q9Y2T7	P67809;H0Y449	22;17;9;4	22;17;9;4	16;14;8;0	Nuclease-sensitive element-binding protein 1	YBX1	Nuclease-sensitive element-binding protein 1 OS=Homo sapiens GN=YBX1 PE=1 SV=3;Nuclease-sensitive element-binding protein 1 (Fragment) OS=Homo sapiens GN=YBX1 PE=1 SV=1	1.49562	0.01	GO:0000122;GO:0000978;GO:0001077;GO:0001701;GO:0002039;GO:0003677;GO:0003682;GO:0003697;GO:0003723;GO:0003729;GO:0005515;GO:0005689;GO:0005737;GO:0006355;GO:0008134;GO:0008284;GO:0010494;GO:0030425;GO:0030529;GO:0031965;GO:0043066;GO:0044822;GO:0045944;GO:0046627;GO:0048471;GO:0051020;GO:0051154;GO:0051781;GO:0070062;GO:0070934;GO:0070937;GO:1990124;GO:0006357;GO:0045892;GO:0043009;GO:0010468;GO:…	negative regulation of transcription from RNA polymerase II promoter;RNA polymerase II core promoter proximal region sequence-specific DNA binding;transcriptional activator activity, RNA polymerase II core promoter proximal region sequence-specific binding;in utero embryonic development;p53 binding;DNA binding;chromatin binding;single-stranded DNA binding;RNA binding;mRNA binding;protein binding;…	PF00313	'Cold-shock' DNA-binding domain	IPR019844;IPR011129;IPR002059;IPR012340	Cold shock protein;Cold-shock protein, DNA-binding;Nucleic acid-binding, OB-fold	CSP_DNA-bd;Cold_shock_prot;NA-bd_OB-fold;Cold-shock_CS	ENSP00000361626
868	H0YH87;V9GY86;Q99700-2;Q99700-4;Q99700;F8WB06;F8VQP2;Q99700-5;F8VVY6;F8WB05	H0YH87;V9GY86;Q99700-2;Q99700-4;Q99700;F8WB06;F8VQP2;Q99700-5	27;27;27;27;27;26;26;23;6;3	27;27;27;27;27;26;26;23;6;3	8;8;8;8;8;7;7;4;4;0	Ataxin-2	ATXN2	Ataxin-2 (Fragment) OS=Homo sapiens GN=ATXN2 PE=1 SV=1;Ataxin-2 OS=Homo sapiens GN=ATXN2 PE=1 SV=1;Isoform 2 of Ataxin-2 OS=Homo sapiens GN=ATXN2;Isoform 4 of Ataxin-2 OS=Homo sapiens GN=ATXN2;Ataxin-2 OS=Homo sapiens GN=ATXN2 PE=1 SV=2;Ataxin-2 OS=Homo sa	1.4842	0.02	GO:0005654;GO:0005737;GO:0002091;GO:0005154;GO:0005515;GO:0005794;GO:0005802;GO:0005844;GO:0008022;GO:0010494;GO:0016020;GO:0021702;GO:0030529;GO:0033962;GO:0034063;GO:0040015;GO:0044822;GO:0048471;GO:0048812;GO:0048872;GO:0050905;GO:0002090;GO:0010605;GO:0031324;GO:0048261;GO:0021533;GO:0021953;GO:0021694;GO:0022618;GO:0070925;GO:0040014;GO:0048640;GO:0051241;GO:0048858;GO:0031175;GO:0042592;GO:…	nucleoplasm;cytoplasm;negative regulation of receptor internalization;epidermal growth factor receptor binding;protein binding;Golgi apparatus;trans-Golgi network;polysome;protein C-terminus binding;cytoplasmic stress granule;membrane;cerebellar Purkinje cell differentiation;intracellular ribonucleoprotein complex;cytoplasmic mRNA processing body assembly;stress granule assembly;negative regulati…	PF06741;PF07145;PF14438	LsmAD domain;Ataxin-2 C-terminal region;Ataxin 2 SM domain	IPR009818;IPR033093;IPR010920;IPR009604;IPR025852	LSM domain	LsmAD_domain;Ataxin-2_C;LSM_dom;SM_dom_ATX	ENSP00000446512;ENSP00000476504;ENSP00000366843;ENSP00000439338;ENSP00000446576;ENSP00000481448;ENSP00000373805;ENSP00000445583
1202	O43447;C9JQD4;H0YEL5;O43447-2;A6NM32	O43447;C9JQD4;H0YEL5;O43447-2	6;5;4;4;2	6;5;4;4;2	6;5;4;4;2	Peptidyl-prolyl cis-trans isomerase H;Peptidyl-prolyl cis-trans isomerase	PPIH	Peptidyl-prolyl cis-trans isomerase H OS=Homo sapiens GN=PPIH PE=1 SV=1;Peptidyl-prolyl cis-trans isomerase (Fragment) OS=Homo sapiens GN=PPIH PE=1 SV=1;Peptidyl-prolyl cis-trans isomerase (Fragment) OS=Homo sapiens GN=PPIH PE=1 SV=1;Isoform 2 of Peptidyl-	1.4675	0	GO:0000413;GO:0003755;GO:0006457;GO:0005515;GO:0005737;GO:0016607;GO:0043021;GO:0045070;GO:0046540;GO:0071001;GO:0018208;GO:0045069;GO:1903902;GO:0016604;GO:0097526;GO:0097525;GO:0016859;GO:0044877;GO:0018193;GO:1903900;GO:0048524;GO:0044451;GO:0030532;GO:0016853;GO:0006464;GO:0043902;GO:0048522;GO:0050792;GO:0030529;GO:0044428;GO:0005654;GO:0003824;GO:0036211;GO:0044267;GO:0043900;GO:0048518;GO:…	protein peptidyl-prolyl isomerization;peptidyl-prolyl cis-trans isomerase activity;protein folding;protein binding;cytoplasm;nuclear speck;ribonucleoprotein complex binding;positive regulation of viral genome replication;U4/U6 x U5 tri-snRNP complex;U4/U6 snRNP;peptidyl-proline modification;regulation of viral genome replication;positive regulation of viral life cycle;nuclear body;spliceosomal tr…	PF00160	Cyclophilin type peptidyl-prolyl cis-trans isomerase/CLD	IPR029000;IPR024936;IPR020892;IPR002130	Cyclophilin-type peptidyl-prolyl cis-trans isomerase domain	Cyclophilin-type_PPIase_dom;Cyclophilin-type_PPIase_CS;Cyclophilin-type_PPIase;Cyclophilin-like_dom	ENSP00000306614;ENSP00000361630;ENSP00000402836
627	E7EX17;P23588;P23588-2;F8W0K0;F8VSC7;F8VP89;F8VX11;F8VRU1;F8VYE9	E7EX17;P23588;P23588-2;F8W0K0;F8VSC7;F8VP89	9;9;8;5;5;5;4;2;2	9;9;8;5;5;5;4;2;2	9;9;8;5;5;5;4;2;2	Eukaryotic translation initiation factor 4B	EIF4B	Eukaryotic translation initiation factor 4B OS=Homo sapiens GN=EIF4B PE=1 SV=1;Eukaryotic translation initiation factor 4B OS=Homo sapiens GN=EIF4B PE=1 SV=2;Isoform 2 of Eukaryotic translation initiation factor 4B OS=Homo sapiens GN=EIF4B;Eukaryotic trans	1.45303	0.01	GO:0000166;GO:0003676;GO:0003743;GO:0005515;GO:0044822;GO:0036094;GO:1901265;GO:0097159;GO:1901363;GO:0008135;GO:0003723	nucleotide binding;nucleic acid binding;translation initiation factor activity;protein binding;poly(A) RNA binding;small molecule binding;nucleoside phosphate binding;organic cyclic compound binding;heterocyclic compound binding;translation factor activity, RNA binding;RNA binding	PF00076	RNA recognition motif. (a.k.a. RRM, RBD, or RNP domain)	IPR033107;IPR012677;IPR000504	Nucleotide-binding alpha-beta plait domain;RNA recognition motif domain	RRM_dom;Nucleotide-bd_a/b_plait	ENSP00000388806;ENSP00000262056;ENSP00000412530
1976	P51114;B4DXZ6;P51114-3;H7C4S4;C9JAJ4;C9JZE0;C9JY20;C9IZ22;C9J5B4;C9JYQ6	P51114;B4DXZ6;P51114-3	40;39;32;9;8;7;7;4;3;1	40;39;32;9;8;7;7;4;3;1	3;3;3;3;0;0;0;0;0;0	Fragile X mental retardation syndrome-related protein 1	FXR1	Fragile X mental retardation syndrome-related protein 1 OS=Homo sapiens GN=FXR1 PE=1 SV=3;Fragile X mental retardation syndrome-related protein 1 OS=Homo sapiens GN=FXR1 PE=1 SV=1;Isoform 3 of Fragile X mental retardation syndrome-related protein 1 OS=Homo	1.44624	0.01	GO:0003723;GO:0005737;GO:0002151;GO:0003730;GO:0005844;GO:0007517;GO:0016020;GO:0030154;GO:0030424;GO:0035770;GO:0043034;GO:0043197;GO:0044822;GO:0048471;GO:0048513;GO:0061061;GO:0048869;GO:0030529;GO:0043005;GO:0043232;GO:0044449;GO:0030016;GO:0044309;GO:0044463;GO:0098794;GO:0030425;GO:0044444;GO:0003676;GO:0003729;GO:0048856;GO:0048731;GO:0044767;GO:1990904;GO:0042995;GO:0097458;GO:0043292;GO:…	RNA binding;cytoplasm;G-quadruplex RNA binding;mRNA 3'-UTR binding;polysome;muscle organ development;membrane;cell differentiation;axon;ribonucleoprotein granule;costamere;dendritic spine;poly(A) RNA binding;perinuclear region of cytoplasm;animal organ development;muscle structure development;cellular developmental process;intracellular ribonucleoprotein complex;neuron projection;intracellular no…	PF05641;PF12235;PF16096;PF16097;PF00013	KH domain;Agenet domain;Fragile X-related 1 protein core C terminal;Fragile X-related 1 protein C-terminal region 2 ;Fragile X-related 1 protein C-terminal region 3	IPR008395;IPR022034;IPR032172;IPR032177;IPR004087;IPR004088	K Homology domain;K Homology domain, type 1	KH_dom;KH_dom_type_1;Agenet-like_dom;FXMRP1_C_core;FXR_C1;FXR_C3	ENSP00000307633;ENSP00000350170;ENSP00000388828;ENSP00000418097
3153	Q96SI9-2;Q96SI9;Q5JPA5;E9PKQ0;H0YC91	Q96SI9-2;Q96SI9	21;21;3;2;1	16;16;3;2;1	16;16;3;2;1	Spermatid perinuclear RNA-binding protein	STRBP	Isoform 2 of Spermatid perinuclear RNA-binding protein OS=Homo sapiens GN=STRBP;Spermatid perinuclear RNA-binding protein OS=Homo sapiens GN=STRBP PE=1 SV=1	1.44124	0	GO:0003677;GO:0003725;GO:0003727;GO:0005515;GO:0005634;GO:0005737;GO:0007275;GO:0007286;GO:0007638;GO:0015630;GO:0044822;GO:0044707;GO:0044767;GO:0048856;GO:0007281;GO:0048515;GO:0044708;GO:0009612;GO:0005856;GO:0003676;GO:0003723;GO:0009605;GO:0009628;GO:0003006;GO:0022412;GO:0048468;GO:0007276;GO:0032501;GO:0007610;GO:0032502;GO:0030154;GO:0007283;GO:0043232;GO:0097159;GO:1901363;GO:0022414;GO:…	DNA binding;double-stranded RNA binding;single-stranded RNA binding;protein binding;nucleus;cytoplasm;multicellular organism development;spermatid development;mechanosensory behavior;microtubule cytoskeleton;poly(A) RNA binding;single-multicellular organism process;single-organism developmental process;anatomical structure development;germ cell development;spermatid differentiation;single-organis…	PF00035;PF07528	Double-stranded RNA binding motif;DZF domain	IPR014720;IPR006561;IPR030446	Double-stranded RNA-binding domain	DZF_dom;dsRBD_dom;STRBP	ENSP00000321347;ENSP00000354271;ENSP00000415968
3142	Q96QR8	Q96QR8	11	11	11	Transcriptional activator protein Pur-beta	PURB	Transcriptional activator protein Pur-beta OS=Homo sapiens GN=PURB PE=1 SV=3	1.42444	0.05	GO:0000122;GO:0000977;GO:0001227;GO:0005634;GO:0006351;GO:0008283;GO:0030154;GO:0044822;GO:0046332;GO:0006357;GO:0045892;GO:0034645;GO:0097659;GO:0010467;GO:0048869;GO:0000976;GO:0001012;GO:0000981;GO:0003723;GO:0005515;GO:0006355;GO:0043170;GO:0010629;GO:1903507;GO:2000113;GO:0009059;GO:0044249;GO:0044260;GO:0044767;GO:0032774;GO:0044212;GO:1990837;GO:0003700;GO:0003676;GO:0010468;GO:1903506;GO:…	negative regulation of transcription from RNA polymerase II promoter;RNA polymerase II regulatory region sequence-specific DNA binding;transcriptional repressor activity, RNA polymerase II transcription regulatory region sequence-specific binding;nucleus;transcription, DNA-templated;cell proliferation;cell differentiation;poly(A) RNA binding;SMAD binding;regulation of transcription from RNA polym…	PF04845	PurA ssDNA and RNA-binding protein	IPR006628;IPR030499	Purine-rich element binding protein family;Purine-rich element-binding protein beta	PUR-bd_fam;PURbeta	ENSP00000379051
275	A2A2D0;P16949;P16949-2	A2A2D0;P16949;P16949-2	6;6;6	6;6;6	4;4;4	Stathmin	STMN1	Stathmin (Fragment) OS=Homo sapiens GN=STMN1 PE=1 SV=8;Stathmin OS=Homo sapiens GN=STMN1 PE=1 SV=3;Isoform 2 of Stathmin OS=Homo sapiens GN=STMN1	1.42025	0	GO:0031110;GO:0005515;GO:0005829;GO:0005874;GO:0007019;GO:0007052;GO:0007409;GO:0007420;GO:0009615;GO:0015631;GO:0016020;GO:0031115;GO:0051272;GO:0070062;GO:0016032;GO:0051707;GO:0031109;GO:0051261;GO:1903047;GO:0000278;GO:0048812;GO:0048667;GO:0061564;GO:0044767;GO:0048513;GO:0007417;GO:0060322;GO:0070507;GO:0031111;GO:0031113;GO:0032272;GO:0048522;GO:0051270;GO:0044444;GO:0005737;GO:0099513;GO:…	regulation of microtubule polymerization or depolymerization;protein binding;cytosol;microtubule;microtubule depolymerization;mitotic spindle organization;axonogenesis;brain development;response to virus;tubulin binding;membrane;negative regulation of microtubule polymerization;positive regulation of cellular component movement;extracellular exosome;viral process;response to other organism;microt…	PF00836	Stathmin family	IPR030514;IPR000956	Stathmin family	Stathmin_fam;Stathmin_CS	ENSP00000407567;ENSP00000350531;ENSP00000363409;ENSP00000382633;ENSP00000410452;ENSP00000387858
1679	P23246;P23246-2;H0Y9K7;H0Y9U2	P23246;P23246-2	33;29;12;3	33;29;12;3	32;28;12;3	Splicing factor, proline- and glutamine-rich	SFPQ	Splicing factor, proline- and glutamine-rich OS=Homo sapiens GN=SFPQ PE=1 SV=2;Isoform Short of Splicing factor, proline- and glutamine-rich OS=Homo sapiens GN=SFPQ	1.41431	0.01	GO:0000122;GO:0000166;GO:0000380;GO:0000724;GO:0000785;GO:0005515;GO:0005634;GO:0005654;GO:0005737;GO:0006351;GO:0016363;GO:0042382;GO:0042826;GO:0044212;GO:0044822;GO:0045876;GO:0048511;GO:1902177;GO:0006357;GO:0045892;GO:0000398;GO:0000725;GO:0006302;GO:0034645;GO:0097659;GO:0010467;GO:0007063;GO:0051984;GO:0090068;GO:2001252;GO:1902175;GO:1903209;GO:2001244;GO:0032991;GO:0044427;GO:0044428;GO:…	negative regulation of transcription from RNA polymerase II promoter;nucleotide binding;alternative mRNA splicing, via spliceosome;double-strand break repair via homologous recombination;chromatin;protein binding;nucleus;nucleoplasm;cytoplasm;transcription, DNA-templated;nuclear matrix;paraspeckles;histone deacetylase binding;transcription regulatory region DNA binding;poly(A) RNA binding;positiv…	PF08075;PF00076	RNA recognition motif. (a.k.a. RRM, RBD, or RNP domain);NOPS (NUC059) domain	IPR012975;IPR012677;IPR000504	Nucleotide-binding alpha-beta plait domain;RNA recognition motif domain	RRM_dom;Nucleotide-bd_a/b_plait;NOPS	ENSP00000349748
3022	Q96AE4;E9PEB5;Q96AE4-2;C9JSZ1	Q96AE4;E9PEB5;Q96AE4-2	24;23;23;8	21;20;20;8	21;20;20;8	Far upstream element-binding protein 1	FUBP1	Far upstream element-binding protein 1 OS=Homo sapiens GN=FUBP1 PE=1 SV=3;Far upstream element-binding protein 1 OS=Homo sapiens GN=FUBP1 PE=1 SV=1;Isoform 2 of Far upstream element-binding protein 1 OS=Homo sapiens GN=FUBP1	1.41072	0.02	GO:0003723;GO:0005654;GO:0001205;GO:0005515;GO:0005634;GO:0006366;GO:0010628;GO:0044822;GO:0045944;GO:0006351;GO:0010468;GO:0010604;GO:0006357;GO:0045893;GO:0044428;GO:0031981;GO:0001228;GO:0003705;GO:0003676;GO:0034645;GO:0097659;GO:0010467;GO:0006355;GO:0060255;GO:0009893;GO:1903508;GO:0070013;GO:0044446;GO:0000981;GO:0097159;GO:1901363;GO:1903506;GO:2000112;GO:0019222;GO:0048518;GO:0043170;GO:…	RNA binding;nucleoplasm;transcriptional activator activity, RNA polymerase II distal enhancer sequence-specific binding;protein binding;nucleus;transcription from RNA polymerase II promoter;positive regulation of gene expression;poly(A) RNA binding;positive regulation of transcription from RNA polymerase II promoter;transcription, DNA-templated;regulation of gene expression;positive regulation of…	PF09005;PF00013	KH domain;Domain of unknown function (DUF1897)	IPR015096;IPR004087;IPR004088	K Homology domain;K Homology domain, type 1	KH_dom;KH_dom_type_1;DUF1897	ENSP00000294623;ENSP00000359804;ENSP00000359803
2716	Q71RC2;Q71RC2-4;Q71RC2-3;Q71RC2-5;Q71RC2-6;Q71RC2-2;X6RLN4;Q71RC2-7;Q96J85;Q8TBL5;A0A087WTL9;F8W1I4;F8VY40;F8W1Z5;E5RHZ8	Q71RC2;Q71RC2-4;Q71RC2-3;Q71RC2-5;Q71RC2-6;Q71RC2-2;X6RLN4;Q71RC2-7;Q96J85	22;22;21;20;19;16;15;13;12;5;5;4;4;2;1	22;22;21;20;19;16;15;13;12;5;5;4;4;2;1	22;22;21;20;19;16;15;13;12;5;5;4;4;2;1	La-related protein 4	LARP4	La-related protein 4 OS=Homo sapiens GN=LARP4 PE=1 SV=3;Isoform 4 of La-related protein 4 OS=Homo sapiens GN=LARP4;Isoform 3 of La-related protein 4 OS=Homo sapiens GN=LARP4;Isoform 5 of La-related protein 4 OS=Homo sapiens GN=LARP4;Isoform 6 of La-related	1.41028	0.02	GO:0000166;GO:0005515;GO:0007010;GO:0016020;GO:0022604;GO:0044822;GO:0006996;GO:0022603;GO:0051128;GO:0036094;GO:1901265;GO:0003723;GO:0016043;GO:0050793;GO:0050794;GO:0003676;GO:0097159;GO:1901363;GO:0071840;GO:0050789;GO:0065007	nucleotide binding;protein binding;cytoskeleton organization;membrane;regulation of cell morphogenesis;poly(A) RNA binding;organelle organization;regulation of anatomical structure morphogenesis;regulation of cellular component organization;small molecule binding;nucleoside phosphate binding;RNA binding;cellular component organization;regulation of developmental process;regulation of cellular pro…	PF05383	La domain	IPR006630;IPR012677;IPR000504;IPR011991	Winged helix-turn-helix DNA-binding domain;RNA-binding protein Lupus La;Nucleotide-binding alpha-beta plait domain;RNA recognition motif domain	RRM_dom;Lupus_La_RNA-bd;WHTH_DNA-bd_dom;Nucleotide-bd_a/b_plait	ENSP00000293618;ENSP00000340901;ENSP00000381490;ENSP00000415464;ENSP00000429077;ENSP00000429781
3274	Q9BXP5-5;Q9BXP5-4;Q9BXP5-2;Q9BXP5-3;Q9BXP5;H7C3A1;H7C1K0;A0A087X0F4;H7C0U8;A0A0A0MSP6	Q9BXP5-5;Q9BXP5-4;Q9BXP5-2;Q9BXP5-3;Q9BXP5;H7C3A1	23;23;23;23;23;16;5;1;1;1	23;23;23;23;23;16;5;1;1;1	23;23;23;23;23;16;5;1;1;1	Serrate RNA effector molecule homolog	SRRT	Isoform 5 of Serrate RNA effector molecule homolog OS=Homo sapiens GN=SRRT;Isoform 4 of Serrate RNA effector molecule homolog OS=Homo sapiens GN=SRRT;Isoform 2 of Serrate RNA effector molecule homolog OS=Homo sapiens GN=SRRT;Isoform 3 of Serrate RNA effect	1.40085	0.01	GO:0000166;GO:0005515;GO:0005654;GO:0006351;GO:0031053;GO:0044822;GO:0050769;GO:0034645;GO:0097659;GO:0010467;GO:0034470;GO:0035196;GO:0010720;GO:0050767;GO:0051962;GO:0044428;GO:0031981;GO:0036094;GO:1901265;GO:0003723;GO:0070918;GO:0035195;GO:0043170;GO:0045597;GO:0060284;GO:0006396;GO:0034660;GO:0009059;GO:0044249;GO:0044260;GO:0051960;GO:0048699;GO:0051094;GO:0051240;GO:0032774;GO:0070013;GO:…	nucleotide binding;protein binding;nucleoplasm;transcription, DNA-templated;primary miRNA processing;poly(A) RNA binding;positive regulation of neurogenesis;cellular macromolecule biosynthetic process;nucleic acid-templated transcription;gene expression;ncRNA processing;production of miRNAs involved in gene silencing by miRNA;positive regulation of cell development;regulation of neurogenesis;posi…	PF04959;PF12066	Arsenite-resistance protein 2;Domain of unknown function (DUF3546)	IPR007042;IPR021933;IPR000504;IPR012677	Nucleotide-binding alpha-beta plait domain;RNA recognition motif domain	RRM_dom;Arsenite-R_2;Nucleotide-bd_a/b_plait;DUF3546	ENSP00000480421;ENSP00000481173;ENSP00000478341;ENSP00000483556
1991	P51858;P51858-2;P51858-3	P51858;P51858-2;P51858-3	10;8;8	10;8;8	10;8;8	Hepatoma-derived growth factor	HDGF	Hepatoma-derived growth factor OS=Homo sapiens GN=HDGF PE=1 SV=1;Isoform 2 of Hepatoma-derived growth factor OS=Homo sapiens GN=HDGF;Isoform 3 of Hepatoma-derived growth factor OS=Homo sapiens GN=HDGF	1.39692	0.02	GO:0000122;GO:0000166;GO:0001106;GO:0001222;GO:0003677;GO:0005615;GO:0005654;GO:0005737;GO:0006351;GO:0008083;GO:0008201;GO:0017053;GO:0044822;GO:0006357;GO:0045892;GO:0034645;GO:0097659;GO:0010467;GO:0044421;GO:0044428;GO:0031981;GO:0043234;GO:0036094;GO:1901265;GO:0001104;GO:0001191;GO:0003714;GO:0001221;GO:0003676;GO:0005102;GO:0005539;GO:1901681;GO:0003723;GO:0006355;GO:0043170;GO:0010629;GO:…	negative regulation of transcription from RNA polymerase II promoter;nucleotide binding;RNA polymerase II transcription corepressor activity;transcription corepressor binding;DNA binding;extracellular space;nucleoplasm;cytoplasm;transcription, DNA-templated;growth factor activity;heparin binding;transcriptional repressor complex;poly(A) RNA binding;regulation of transcription from RNA polymerase …	PF00855	PWWP domain	IPR000313		PWWP_dom	ENSP00000349878;ENSP00000357189;ENSP00000357192;ENSP00000443120
2512	Q15717;Q15717-2;M0QZR9;M0R055;B1AM48;B1APY9;B1APY8;A0A0A0MRX1;A0A0R4J2E6;Q12926-2;Q12926;P26378-4;P26378-2;P26378-5;P26378;P26378-3	Q15717;Q15717-2;M0QZR9	16;14;11;4;1;1;1;1;1;1;1;1;1;1;1;1	16;14;11;4;1;1;1;1;1;1;1;1;1;1;1;1	16;14;11;4;1;1;1;1;1;1;1;1;1;1;1;1	ELAV-like protein 1	ELAVL1	ELAV-like protein 1 OS=Homo sapiens GN=ELAVL1 PE=1 SV=2;Isoform 2 of ELAV-like protein 1 OS=Homo sapiens GN=ELAVL1;ELAV-like protein 1 OS=Homo sapiens GN=ELAVL1 PE=1 SV=1	1.38526	0.01	GO:0000166;GO:0003723;GO:0003725;GO:0005515;GO:0005634;GO:0005737;GO:0016020;GO:0017091;GO:0019901;GO:0035925;GO:0044822;GO:0045727;GO:0048255;GO:0070935;GO:0006417;GO:0010557;GO:0010628;GO:0031328;GO:0032270;GO:0034250;GO:0043488;GO:0043489;GO:0036094;GO:1901265;GO:0003676;GO:0019900;GO:0003730;GO:0010608;GO:0032268;GO:0034248;GO:2000112;GO:0009891;GO:0010556;GO:0010604;GO:0010468;GO:0031325;GO:…	nucleotide binding;RNA binding;double-stranded RNA binding;protein binding;nucleus;cytoplasm;membrane;AU-rich element binding;protein kinase binding;mRNA 3'-UTR AU-rich region binding;poly(A) RNA binding;positive regulation of translation;mRNA stabilization;3'-UTR-mediated mRNA stabilization;regulation of translation;positive regulation of macromolecule biosynthetic process;positive regulation of…	PF00076	RNA recognition motif. (a.k.a. RRM, RBD, or RNP domain)	IPR006548;IPR002343;IPR012677;IPR000504	Paraneoplastic encephalomyelitis antigen;Splicing factor ELAV/HuD;Nucleotide-binding alpha-beta plait domain;RNA recognition motif domain	RRM_dom;Hud_Sxl_RNA;ELAD_HUD_SF;Nucleotide-bd_a/b_plait	ENSP00000385269;ENSP00000472197
1842	P39019;M0R2L9;M0QXK4;M0QYF7;M0R140;A0A075B6E2	P39019;M0R2L9;M0QXK4;M0QYF7;M0R140	10;7;7;7;7;3	10;7;7;7;7;3	10;7;7;7;7;3	40S ribosomal protein S19	RPS19	40S ribosomal protein S19 OS=Homo sapiens GN=RPS19 PE=1 SV=2;40S ribosomal protein S19 (Fragment) OS=Homo sapiens GN=RPS19 PE=1 SV=1;40S ribosomal protein S19 (Fragment) OS=Homo sapiens GN=RPS19 PE=1 SV=1;40S ribosomal protein S19 (Fragment) OS=Homo sapien	1.38379	0.02	GO:0000028;GO:0000462;GO:0002548;GO:0003735;GO:0005515;GO:0005730;GO:0005737;GO:0005829;GO:0005840;GO:0005925;GO:0006364;GO:0007000;GO:0007219;GO:0016020;GO:0017134;GO:0019901;GO:0022627;GO:0030218;GO:0030490;GO:0042274;GO:0042803;GO:0044822;GO:0051262;GO:0060265;GO:0060266;GO:0070062;GO:0022618;GO:0042255;GO:0030595;GO:0071674;GO:0097529;GO:0016072;GO:0034470;GO:0042254;GO:0006997;GO:0007166;GO:…	ribosomal small subunit assembly;maturation of SSU-rRNA from tricistronic rRNA transcript (SSU-rRNA, 5.8S rRNA, LSU-rRNA);monocyte chemotaxis;structural constituent of ribosome;protein binding;nucleolus;cytoplasm;cytosol;ribosome;focal adhesion;rRNA processing;nucleolus organization;Notch signaling pathway;membrane;fibroblast growth factor binding;protein kinase binding;cytosolic small ribosomal …	PF01090	Ribosomal protein S19e	IPR001266;IPR018277;IPR011991	Ribosomal protein S19e;Winged helix-turn-helix DNA-binding domain	Ribosomal_S19e;WHTH_DNA-bd_dom;Ribosomal_S19e_CS	ENSP00000470004;ENSP00000470972
244	A0A0U1RRM1;Q8WXI9;A0A0U1RR30	A0A0U1RRM1;Q8WXI9;A0A0U1RR30	7;7;5	7;7;5	6;6;4	Transcriptional repressor p66-beta	GATAD2B	Transcriptional repressor p66-beta OS=Homo sapiens GN=GATAD2B PE=1 SV=1;Transcriptional repressor p66-beta OS=Homo sapiens GN=GATAD2B PE=1 SV=1;Transcriptional repressor p66-beta (Fragment) OS=Homo sapiens GN=GATAD2B PE=1 SV=1	1.37595	0	GO:0000790;GO:0003700;GO:0005515;GO:0005654;GO:0006351;GO:0008270;GO:0016607;GO:0043044;GO:0043234;GO:0034645;GO:0097659;GO:0010467;GO:0006338;GO:0000785;GO:0044454;GO:0005634;GO:0044428;GO:0031981;GO:0016604;GO:0032991;GO:0001071;GO:0046914;GO:0006325;GO:0043170;GO:0009059;GO:0044249;GO:0044260;GO:0032774;GO:0044427;GO:0044451;GO:0070013;GO:0044446;GO:0000228;GO:0046872;GO:0043933;GO:1901576;GO:…	nuclear chromatin;transcription factor activity, sequence-specific DNA binding;protein binding;nucleoplasm;transcription, DNA-templated;zinc ion binding;nuclear speck;ATP-dependent chromatin remodeling;protein complex;cellular macromolecule biosynthetic process;nucleic acid-templated transcription;gene expression;chromatin remodeling;chromatin;nuclear chromosome part;nucleus;nuclear part;nuclear …	PF00320;PF16563	GATA zinc finger;Coiled-coil and interaction region of P66A and P66B with MBD2	IPR032346;IPR000679;IPR013088	Zinc finger, NHR/GATA-type	Znf_GATA;Znf_NHR/GATA;P66_CC	ENSP00000489595;ENSP00000357644;ENSP00000458280;ENSP00000489184
2266	Q06323-3;Q06323;Q06323-2;H0YKK6;H0YLU2	Q06323-3;Q06323;Q06323-2	13;13;13;4;4	13;13;13;4;4	13;13;13;4;4	Proteasome activator complex subunit 1	PSME1	Isoform 3 of Proteasome activator complex subunit 1 OS=Homo sapiens GN=PSME1;Proteasome activator complex subunit 1 OS=Homo sapiens GN=PSME1 PE=1 SV=1;Isoform 2 of Proteasome activator complex subunit 1 OS=Homo sapiens GN=PSME1	1.37029	0	GO:0008537;GO:0070062;GO:0043234;GO:0022624;GO:0031988;GO:1903561;GO:0005576;GO:0000502;GO:0031982;GO:0032991;GO:0043230;GO:1905369;GO:0044421;GO:1905368;GO:1902494	proteasome activator complex;extracellular exosome;protein complex;proteasome accessory complex;membrane-bounded vesicle;extracellular vesicle;extracellular region;proteasome complex;vesicle;macromolecular complex;extracellular organelle;endopeptidase complex;extracellular region part;peptidase complex;catalytic complex	PF02251;PF02252	Proteasome activator pa28 alpha subunit;Proteasome activator pa28 beta subunit	IPR009077;IPR003186;IPR003185		Proteasome_activ_pa28_N;Proteasome_activ_pa28_C;Proteasome_activ_pa28	ENSP00000206451;ENSP00000372155;ENSP00000453976
3064	Q96EI5;Q96EI5-2;D6RD44;J3KQY4;D6RHZ1;D6RIH3;D6RCE9;Q9H3H9	Q96EI5;Q96EI5-2;D6RD44	6;6;4;2;2;2;2;2	6;6;4;2;2;2;2;2	1;1;1;0;0;0;0;0	Transcription elongation factor A protein-like 4	TCEAL4	Transcription elongation factor A protein-like 4 OS=Homo sapiens GN=TCEAL4 PE=1 SV=2;Isoform 2 of Transcription elongation factor A protein-like 4 OS=Homo sapiens GN=TCEAL4;Transcription elongation factor A protein-like 4 (Fragment) OS=Homo sapiens GN=TCEA	1.35909	0	GO:0006351;GO:0034645;GO:0097659;GO:0010467;GO:0043170;GO:0009059;GO:0044249;GO:0044260;GO:0032774;GO:1901576;GO:0016070;GO:0034654;GO:0009058;GO:0090304;GO:0006139;GO:0018130;GO:0019438;GO:0044271;GO:1901362;GO:0006725;GO:0034641;GO:0046483;GO:1901360;GO:0006807	transcription, DNA-templated;cellular macromolecule biosynthetic process;nucleic acid-templated transcription;gene expression;macromolecule metabolic process;macromolecule biosynthetic process;cellular biosynthetic process;cellular macromolecule metabolic process;RNA biosynthetic process;organic substance biosynthetic process;RNA metabolic process;nucleobase-containing compound biosynthetic proce…	PF04538	Brain expressed X-linked like family	IPR021156	Transcription elongation factor A-like/Brain expressed X-linked-like	TF_A-like/BEX-like	ENSP00000361712;ENSP00000415564;ENSP00000421857;ENSP00000421156;ENSP00000424314;ENSP00000427494
3811	Q9Y6I3-3;Q9Y6I3;Q9Y6I3-1;D6R907;D6RBI9;D6RBR6;D6RFG3;D6REL6;I6L9I8;Q9H201-2;Q9H201	Q9Y6I3-3;Q9Y6I3;Q9Y6I3-1	9;9;9;1;1;1;1;1;1;1;1	9;9;9;1;1;1;1;1;1;1;1	9;9;9;1;1;1;1;1;1;1;1	Epsin-1	EPN1	Isoform 3 of Epsin-1 OS=Homo sapiens GN=EPN1;Epsin-1 OS=Homo sapiens GN=EPN1 PE=1 SV=2;Isoform 2 of Epsin-1 OS=Homo sapiens GN=EPN1	1.35355	0	GO:0001701;GO:0005515;GO:0005634;GO:0005737;GO:0005905;GO:0006897;GO:0007219;GO:0007565;GO:0008289;GO:0048568;GO:0043009;GO:0016192;GO:0007166;GO:0044703;GO:0044706;GO:0044767;GO:0048513;GO:0009790;GO:0098589;GO:0012505;GO:0006810;GO:0007165;GO:0007275;GO:0009792;GO:0022414;GO:0051704;GO:0032501;GO:0032502;GO:0048856;GO:0048731;GO:0016020;GO:0044425;GO:0098805;GO:0050794;GO:0007154;GO:0044700;GO:…	in utero embryonic development;protein binding;nucleus;cytoplasm;clathrin-coated pit;endocytosis;Notch signaling pathway;female pregnancy;lipid binding;embryonic organ development;chordate embryonic development;vesicle-mediated transport;cell surface receptor signaling pathway;multi-organism reproductive process;multi-multicellular organism process;single-organism developmental process;animal org…	PF01417	ENTH domain	IPR013809;IPR008942;IPR003903	ENTH/VHS;ENTH domain	UIM_dom;ENTH_VHS;ENTH	ENSP00000085079;ENSP00000270460;ENSP00000406209
1097	O00203-3;O00203;Q13367;Q13367-4;Q13367-3;F5GYB0;H0YBD0;F5GWU4	O00203-3;O00203	21;21;3;3;2;1;1;1	21;21;3;3;2;1;1;1	21;21;3;3;2;1;1;1	AP-3 complex subunit beta-1	AP3B1	Isoform 2 of AP-3 complex subunit beta-1 OS=Homo sapiens GN=AP3B1;AP-3 complex subunit beta-1 OS=Homo sapiens GN=AP3B1 PE=1 SV=3	1.35339	0	GO:0005765;GO:0005794;GO:0006622;GO:0007596;GO:0016020;GO:0019903;GO:0030123;GO:0030665;GO:0030742;GO:0032438;GO:0048007;GO:0051138;GO:0007599;GO:0050817;GO:0042060;GO:0006623;GO:0007041;GO:0061462;GO:0048753;GO:0019884;GO:0048003;GO:0046638;GO:0051136;GO:0098852;GO:0005764;GO:0044444;GO:0012505;GO:0030119;GO:0030662;GO:0030136;GO:0019902;GO:0005515;GO:0006605;GO:0007034;GO:0072665;GO:0072666;GO:…	lysosomal membrane;Golgi apparatus;protein targeting to lysosome;blood coagulation;membrane;protein phosphatase binding;AP-3 adaptor complex;clathrin-coated vesicle membrane;GTP-dependent protein binding;melanosome organization;antigen processing and presentation, exogenous lipid antigen via MHC class Ib;positive regulation of NK T cell differentiation;hemostasis;coagulation;wound healing;protein…	PF01602;PF14796;PF14797	Adaptin N terminal region;Clathrin-adaptor complex-3 beta-1 subunit C-terminal;Serine-rich region of AP3B1, clathrin-adaptor complex	IPR026740;IPR029394;IPR029390;IPR026739;IPR011989;IPR016024;IPR015151;IPR002553	Armadillo-type fold;Armadillo-like helical;Clathrin/coatomer adaptor, adaptin-like, N-terminal;AP complex subunit beta;AP-3 complex subunit beta	Clathrin/coatomer_adapt-like_N;ARM-like;B-adaptin_app_sub_C;ARM-type_fold;AP_beta;AP3_beta;AP3B_C;AP3B1_Ser	ENSP00000255194;ENSP00000430597
1999	P52298;C9JQX9;B3KSB0;P52298-3;P52298-2;F8WE41	P52298;C9JQX9;B3KSB0;P52298-3;P52298-2	5;4;4;4;4;1	5;4;4;4;4;1	5;4;4;4;4;1	Nuclear cap-binding protein subunit 2	NCBP2	Nuclear cap-binding protein subunit 2 OS=Homo sapiens GN=NCBP2 PE=1 SV=1;Nuclear cap-binding protein subunit 2 (Fragment) OS=Homo sapiens GN=NCBP2 PE=1 SV=1;Nuclear cap binding protein subunit 2, 20kDa, isoform CRA_a OS=Homo sapiens GN=NCBP2 PE=1 SV=1;Isof	1.34243	0.01	GO:0000166;GO:0000339;GO:0005654;GO:0005846;GO:0045292;GO:0000184;GO:0000340;GO:0003729;GO:0005515;GO:0005634;GO:0005737;GO:0005845;GO:0006370;GO:0006446;GO:0017069;GO:0031047;GO:0031442;GO:0044822;GO:0098789;GO:0000956;GO:0006397;GO:0009452;GO:0006417;GO:0016458;GO:0031440;GO:0050685;GO:0000398;GO:0098787;GO:0031124;GO:0044428;GO:0031981;GO:0034518;GO:0036094;GO:1901265;GO:0003723;GO:0000377;GO:…	nucleotide binding;RNA cap binding;nucleoplasm;nuclear cap binding complex;mRNA cis splicing, via spliceosome;nuclear-transcribed mRNA catabolic process, nonsense-mediated decay;RNA 7-methylguanosine cap binding;mRNA binding;protein binding;nucleus;cytoplasm;mRNA cap binding complex;7-methylguanosine mRNA capping;regulation of translational initiation;snRNA binding;gene silencing by RNA;positive …	PF00076	RNA recognition motif. (a.k.a. RRM, RBD, or RNP domain)	IPR027157;IPR034148;IPR012677;IPR000504	Nucleotide-binding alpha-beta plait domain;RNA recognition motif domain	RRM_dom;Nucleotide-bd_a/b_plait;NCBP2	ENSP00000326806;ENSP00000397619;ENSP00000412785;ENSP00000389315;ENSP00000394105;ENSP00000413518
2962	Q92499;F1T0B3;A0A087X2G1;Q92499-3;Q92499-2	Q92499;F1T0B3;A0A087X2G1;Q92499-3;Q92499-2	49;46;46;44;42	49;46;46;44;42	49;46;46;44;42	ATP-dependent RNA helicase DDX1	DDX1	ATP-dependent RNA helicase DDX1 OS=Homo sapiens GN=DDX1 PE=1 SV=2;ATP-dependent RNA helicase DDX1 OS=Homo sapiens GN=DDX1 PE=1 SV=1;ATP-dependent RNA helicase DDX1 OS=Homo sapiens GN=DDX1 PE=1 SV=1;Isoform 3 of ATP-dependent RNA helicase DDX1 OS=Homo sapie	1.31508	0	GO:0003676;GO:0004386;GO:0005524;GO:0005654;GO:0005737;GO:0003677;GO:0003682;GO:0003712;GO:0003725;GO:0004518;GO:0004527;GO:0005515;GO:0005634;GO:0006302;GO:0006351;GO:0006355;GO:0006388;GO:0007275;GO:0008026;GO:0008143;GO:0009615;GO:0010494;GO:0016020;GO:0030529;GO:0032508;GO:0033677;GO:0043330;GO:0044822;GO:0071920;GO:0072669;GO:0090305;GO:0016032;GO:0051707;GO:0006281;GO:0034645;GO:0097659;GO:…	nucleic acid binding;helicase activity;ATP binding;nucleoplasm;cytoplasm;DNA binding;chromatin binding;transcription cofactor activity;double-stranded RNA binding;nuclease activity;exonuclease activity;protein binding;nucleus;double-strand break repair;transcription, DNA-templated;regulation of transcription, DNA-templated;tRNA splicing, via endonucleolytic cleavage and ligation;multicellular org…	PF00270;PF00271;PF00622	DEAD/DEAH box helicase;Helicase conserved C-terminal domain;SPRY domain	IPR001870;IPR013320;IPR011545;IPR014001;IPR001650;IPR027417;IPR014014;IPR003877	B30.2/SPRY domain;Concanavalin A-like lectin/glucanase domain;Helicase superfamily 1/2, ATP-binding domain;DEAD/DEAH box helicase domain;P-loop containing nucleoside triphosphate hydrolase	Helicase_C;B30.2/SPRY;SPRY_dom;DEAD/DEAH_box_helicase_dom;ConA-like_dom;Helicase_ATP-bd;RNA_helicase_DEAD_Q_motif;P-loop_NTPase	ENSP00000233084;ENSP00000370745;ENSP00000482416;ENSP00000484958
2046	P55795	P55795	16	9	9	Heterogeneous nuclear ribonucleoprotein H2	HNRNPH2	Heterogeneous nuclear ribonucleoprotein H2 OS=Homo sapiens GN=HNRNPH2 PE=1 SV=1	1.30987	0.02	GO:0000166;GO:0005515;GO:0005654;GO:0005737;GO:0016020;GO:0030529;GO:0044822;GO:1990904;GO:0044428;GO:0031981;GO:0036094;GO:1901265;GO:0003723;GO:0070013;GO:0044446;GO:0005634;GO:0032991;GO:0003676;GO:0097159;GO:1901363;GO:0043233;GO:0031974	nucleotide binding;protein binding;nucleoplasm;cytoplasm;membrane;intracellular ribonucleoprotein complex;poly(A) RNA binding;ribonucleoprotein complex;nuclear part;nuclear lumen;small molecule binding;nucleoside phosphate binding;RNA binding;intracellular organelle lumen;intracellular organelle part;nucleus;macromolecular complex;nucleic acid binding;organic cyclic compound binding;heterocyclic …	PF00076;PF08080	RNA recognition motif. (a.k.a. RRM, RBD, or RNP domain);RNPHF zinc finger	IPR012677;IPR000504;IPR012996	Nucleotide-binding alpha-beta plait domain;RNA recognition motif domain	RRM_dom;Nucleotide-bd_a/b_plait;Znf_CHHC	ENSP00000361927
116	A0A0A0MRF6;Q99996-5;Q99996-3;Q99996-2;Q99996;Q99996-6;A0A0A0MRE9;A0A087WX84;Q99996-4;H7BYL6;H0Y6Q0	A0A0A0MRF6;Q99996-5;Q99996-3;Q99996-2;Q99996;Q99996-6;A0A0A0MRE9;A0A087WX84;Q99996-4	21;21;21;21;21;21;20;12;12;6;1	21;21;21;21;21;21;20;12;12;6;1	21;21;21;21;21;21;20;12;12;6;1	A-kinase anchor protein 9	AKAP9	A-kinase anchor protein 9 OS=Homo sapiens GN=AKAP9 PE=1 SV=1;Isoform 5 of A-kinase anchor protein 9 OS=Homo sapiens GN=AKAP9;Isoform 3 of A-kinase anchor protein 9 OS=Homo sapiens GN=AKAP9;Isoform 2 of A-kinase anchor protein 9 OS=Homo sapiens GN=AKAP9;A-k	1.30695	0	GO:0007165;GO:0032947;GO:0000242;GO:0005515;GO:0005794;GO:0005795;GO:0005801;GO:0005813;GO:0007020;GO:0007283;GO:0008076;GO:0015459;GO:0033138;GO:0034237;GO:0036064;GO:0044325;GO:0060009;GO:0060306;GO:0060307;GO:0071320;GO:0086091;GO:1901018;GO:0050794;GO:0007154;GO:0044700;GO:0051716;GO:0000226;GO:0046785;GO:0048232;GO:0001934;GO:0033135;GO:0002064;GO:0003006;GO:0044702;GO:0060008;GO:0034765;GO:…	signal transduction;protein complex scaffold;pericentriolar material;protein binding;Golgi apparatus;Golgi stack;cis-Golgi network;centrosome;microtubule nucleation;spermatogenesis;voltage-gated potassium channel complex;potassium channel regulator activity;positive regulation of peptidyl-serine phosphorylation;protein kinase A regulatory subunit binding;ciliary basal body;ion channel binding;Ser…	PF10495	Pericentrin-AKAP-450 domain of centrosomal targeting protein	IPR028745;IPR005539;IPR019528		ELK_dom;PACT_domain;AKAP9	ENSP00000351922;ENSP00000348573;ENSP00000350813
2883	Q8NEZ5;H3BTH6;Q8NEZ5-3;H3BRE0;H3BVA4;H3BUC1;Q8NEZ5-2;H3BTR7	Q8NEZ5;H3BTH6;Q8NEZ5-3	9;6;6;3;2;2;2;1	9;6;6;3;2;2;2;1	9;6;6;3;2;2;2;1	F-box only protein 22	FBXO22	F-box only protein 22 OS=Homo sapiens GN=FBXO22 PE=1 SV=1;F-box only protein 22 (Fragment) OS=Homo sapiens GN=FBXO22 PE=1 SV=1;Isoform 3 of F-box only protein 22 OS=Homo sapiens GN=FBXO22	1.28528	0.05	GO:0000209;GO:0005634;GO:0006913;GO:0009267;GO:0030018;GO:0032436;GO:0048742;GO:2000060;GO:0016567;GO:0051169;GO:0031669;GO:0033554;GO:0042594;GO:0032434;GO:1901800;GO:0010830;GO:0048641;GO:0060284;GO:0031398;GO:1903052;GO:2000058;GO:0044449;GO:0031674;GO:0032446;GO:0051153;GO:0006950;GO:0051716;GO:0031396;GO:1903322;GO:0031667;GO:0031668;GO:0061136;GO:0016202;GO:0046907;GO:0045595;GO:0045862;GO:…	protein polyubiquitination;nucleus;nucleocytoplasmic transport;cellular response to starvation;Z disc;positive regulation of proteasomal ubiquitin-dependent protein catabolic process;regulation of skeletal muscle fiber development;positive regulation of protein ubiquitination involved in ubiquitin-dependent protein catabolic process;protein ubiquitination;nuclear transport;cellular response to nu…	PF00646;PF10442	F-box domain;FIST C domain	IPR001810;IPR019494		F-box_dom;FIST_C_domain	ENSP00000307833;ENSP00000396442;ENSP00000457531
3688	Q9UNZ2;Q9UNZ2-5;Q9UNZ2-6;Q9UNZ2-4;F2Z2K0;R4GNE6	Q9UNZ2;Q9UNZ2-5;Q9UNZ2-6;Q9UNZ2-4;F2Z2K0	10;10;8;7;6;1	10;10;8;7;6;1	10;10;8;7;6;1	NSFL1 cofactor p47	NSFL1C	NSFL1 cofactor p47 OS=Homo sapiens GN=NSFL1C PE=1 SV=2;Isoform 3 of NSFL1 cofactor p47 OS=Homo sapiens GN=NSFL1C;Isoform 4 of NSFL1 cofactor p47 OS=Homo sapiens GN=NSFL1C;Isoform 2 of NSFL1 cofactor p47 OS=Homo sapiens GN=NSFL1C;NSFL1 cofactor p47 OS=Homo	1.28107	0	GO:0005515;GO:0005543;GO:0005654;GO:0005694;GO:0005737;GO:0005795;GO:0005886;GO:0045111;GO:0051117;GO:0016020;GO:0071944;GO:0044428;GO:0031981;GO:0043232;GO:0098791;GO:0005794;GO:0005856;GO:0008289;GO:0019899;GO:0044444;GO:0012505;GO:0070013;GO:0043228;GO:0044446;GO:0005634;GO:0031984;GO:0044431;GO:0043233;GO:0031974	protein binding;phospholipid binding;nucleoplasm;chromosome;cytoplasm;Golgi stack;plasma membrane;intermediate filament cytoskeleton;ATPase binding;membrane;cell periphery;nuclear part;nuclear lumen;intracellular non-membrane-bounded organelle;Golgi subcompartment;Golgi apparatus;cytoskeleton;lipid binding;enzyme binding;cytoplasmic part;endomembrane system;intracellular organelle lumen;non-membr…	PF08059;PF00789	UBX domain;SEP domain	IPR012989;IPR009060;IPR029071;IPR001012	UBA-like;Ubiquitin-related domain;UBX domain	UBX_dom;UBA-like;SEP_domain;Ubiquitin-rel_dom	ENSP00000216879;ENSP00000338643;ENSP00000418529
3341	Q9H2H8;B8ZZ77;H7BZ14;Q9H2H8-2;C9K058;F8WC82;C9J4N2	Q9H2H8;B8ZZ77;H7BZ14;Q9H2H8-2;C9K058	5;4;4;4;3;1;1	5;4;4;4;3;1;1	5;4;4;4;3;1;1	Peptidyl-prolyl cis-trans isomerase-like 3;Peptidyl-prolyl cis-trans isomerase	PPIL3	Peptidyl-prolyl cis-trans isomerase-like 3 OS=Homo sapiens GN=PPIL3 PE=1 SV=1;Peptidyl-prolyl cis-trans isomerase OS=Homo sapiens GN=PPIL3 PE=1 SV=1;Peptidyl-prolyl cis-trans isomerase (Fragment) OS=Homo sapiens GN=PPIL3 PE=1 SV=1;Isoform 2 of Peptidyl-pro	1.28096	0.05	GO:0000413;GO:0003755;GO:0006457;GO:0005515;GO:0071013;GO:0018208;GO:0005681;GO:0016859;GO:0018193;GO:0030529;GO:0044428;GO:0016853;GO:0006464;GO:1990904;GO:0044446;GO:0005634;GO:0003824;GO:0036211;GO:0044267;GO:0032991;GO:0019538;GO:0043412;GO:0044260;GO:0043170	protein peptidyl-prolyl isomerization;peptidyl-prolyl cis-trans isomerase activity;protein folding;protein binding;catalytic step 2 spliceosome;peptidyl-proline modification;spliceosomal complex;cis-trans isomerase activity;peptidyl-amino acid modification;intracellular ribonucleoprotein complex;nuclear part;isomerase activity;cellular protein modification process;ribonucleoprotein complex;intrac…	PF00160	Cyclophilin type peptidyl-prolyl cis-trans isomerase/CLD	IPR029000;IPR024936;IPR020892;IPR002130	Cyclophilin-type peptidyl-prolyl cis-trans isomerase domain	Cyclophilin-type_PPIase_dom;Cyclophilin-type_PPIase_CS;Cyclophilin-type_PPIase;Cyclophilin-like_dom	ENSP00000286175;ENSP00000376107;ENSP00000387012;ENSP00000386235;ENSP00000386893
3702	Q9Y224;G3V4C6;H0YJB9;G3V4E7	Q9Y224;G3V4C6	23;17;11;6	23;17;11;6	23;17;11;6	UPF0568 protein C14orf166	C14orf166	UPF0568 protein C14orf166 OS=Homo sapiens GN=C14orf166 PE=1 SV=1;UPF0568 protein C14orf166 OS=Homo sapiens GN=C14orf166 PE=1 SV=1	1.27975	0.01	GO:0000993;GO:0003723;GO:0005515;GO:0005634;GO:0005654;GO:0005737;GO:0005815;GO:0005829;GO:0006351;GO:0006388;GO:0016032;GO:0042802;GO:0044822;GO:0045944;GO:0048471;GO:0072669;GO:0034645;GO:0097659;GO:0010467;GO:0000394;GO:0008033;GO:0044403;GO:0044764;GO:0006357;GO:0045893;GO:0044444;GO:0044428;GO:0031981;GO:0044430;GO:0015630;GO:0043234;GO:0001099;GO:0032403;GO:0043175;GO:0003676;GO:0008380;GO:…	RNA polymerase II core binding;RNA binding;protein binding;nucleus;nucleoplasm;cytoplasm;microtubule organizing center;cytosol;transcription, DNA-templated;tRNA splicing, via endonucleolytic cleavage and ligation;viral process;identical protein binding;poly(A) RNA binding;positive regulation of transcription from RNA polymerase II promoter;perinuclear region of cytoplasm;tRNA-splicing ligase comp…	PF10036	Putative carnitine deficiency-associated protein	IPR019265		UPF0568	ENSP00000261700
3561	Q9P258	Q9P258	20	20	20	Protein RCC2	RCC2	Protein RCC2 OS=Homo sapiens GN=RCC2 PE=1 SV=2	1.27185	0.05	GO:0005515;GO:0005730;GO:0005874;GO:0005886;GO:0007067;GO:0007229;GO:0008017;GO:0010762;GO:0010971;GO:0019901;GO:0019904;GO:0030496;GO:0031267;GO:0031901;GO:0034260;GO:0034506;GO:0044822;GO:0045184;GO:0048041;GO:0048365;GO:0051301;GO:0051987;GO:0072356;GO:0090630;GO:1900027;GO:1990023;GO:0000280;GO:1903047;GO:0000278;GO:0007166;GO:0030334;GO:0010389;GO:1901992;GO:1902751;GO:0043087;GO:0048519;GO:…	protein binding;nucleolus;microtubule;plasma membrane;mitotic nuclear division;integrin-mediated signaling pathway;microtubule binding;regulation of fibroblast migration;positive regulation of G2/M transition of mitotic cell cycle;protein kinase binding;protein domain specific binding;midbody;small GTPase binding;early endosome membrane;negative regulation of GTPase activity;chromosome, centromer…	PF00415	Regulator of chromosome condensation (RCC1) repeat	IPR009091;IPR000408		Reg_chr_condens;RCC1/BLIP-II	ENSP00000364582;ENSP00000364585;ENSP00000486099;ENSP00000486447
2811	Q8IWR0;I3L2K5;I3L382;I3L2N8;I3L323;I3L1Y3;I3L3S2;I3L3F9;Q8IWR0-2;I3L282	Q8IWR0;I3L2K5	20;17;4;4;4;3;2;2;2;1	20;17;4;4;4;3;2;2;2;1	18;15;4;4;4;3;2;2;2;1	Zinc finger CCCH domain-containing protein 7A	ZC3H7A	Zinc finger CCCH domain-containing protein 7A OS=Homo sapiens GN=ZC3H7A PE=1 SV=1;Zinc finger CCCH domain-containing protein 7A (Fragment) OS=Homo sapiens GN=ZC3H7A PE=1 SV=1	1.2717	0	GO:0046872;GO:0005634;GO:0044822;GO:0043169;GO:0003723;GO:0003676;GO:0043167;GO:0097159;GO:1901363	metal ion binding;nucleus;poly(A) RNA binding;cation binding;RNA binding;nucleic acid binding;ion binding;organic cyclic compound binding;heterocyclic compound binding	PF00642	Zinc finger C-x8-C-x5-C-x3-H type (and similar)	IPR011990;IPR000571		Znf_CCCH;TPR-like_helical_dom	ENSP00000347999;ENSP00000379773;ENSP00000459477;ENSP00000459747
1191	O43172-2;O43172	O43172-2;O43172	7;7	7;7	7;7	U4/U6 small nuclear ribonucleoprotein Prp4	PRPF4	Isoform 2 of U4/U6 small nuclear ribonucleoprotein Prp4 OS=Homo sapiens GN=PRPF4;U4/U6 small nuclear ribonucleoprotein Prp4 OS=Homo sapiens GN=PRPF4 PE=1 SV=2	1.2667	0	GO:0005515;GO:0005654;GO:0015030;GO:0016607;GO:0071001;GO:0097525;GO:0044428;GO:0031981;GO:0016604;GO:0030532;GO:0030529;GO:0044451;GO:0070013;GO:0044446;GO:0005634;GO:1990904;GO:0043233;GO:0031974;GO:0032991	protein binding;nucleoplasm;Cajal body;nuclear speck;U4/U6 snRNP;spliceosomal snRNP complex;nuclear part;nuclear lumen;nuclear body;small nuclear ribonucleoprotein complex;intracellular ribonucleoprotein complex;nucleoplasm part;intracellular organelle lumen;intracellular organelle part;nucleus;ribonucleoprotein complex;organelle lumen;membrane-enclosed lumen;macromolecular complex	PF08799;PF00400	WD domain, G-beta repeat;pre-mRNA processing factor 4 (PRP4) like	IPR020472;IPR014906;IPR015943;IPR001680;IPR019775;IPR017986	Pre-mRNA processing factor 4 (PRP4)-like;WD40/YVTN repeat-like-containing domain;WD40-repeat-containing domain	WD40_repeat;PRP4-like;WD40/YVTN_repeat-like_dom;WD40_repeat_dom;WD40_repeat_CS;G-protein_beta_WD-40_rep	ENSP00000363313;ENSP00000363315
560	D6RC52;D6RCB9;Q9NX24;J3QSY4;H0YC83	D6RC52;D6RCB9;Q9NX24;J3QSY4	3;3;3;2;1	3;3;3;2;1	3;3;3;2;1	H/ACA ribonucleoprotein complex subunit 2	NHP2	H/ACA ribonucleoprotein complex subunit 2 (Fragment) OS=Homo sapiens GN=NHP2 PE=1 SV=1;H/ACA ribonucleoprotein complex subunit 2 (Fragment) OS=Homo sapiens GN=NHP2 PE=1 SV=1;H/ACA ribonucleoprotein complex subunit 2 OS=Homo sapiens GN=NHP2 PE=1 SV=1;H/ACA	1.26589	0	GO:0003723;GO:0005654;GO:0005730;GO:0005737;GO:0000784;GO:0005515;GO:0005697;GO:0031429;GO:0034513;GO:0044822;GO:0070034;GO:0090661;GO:1904874;GO:0048518;GO:1904872;GO:0000781;GO:0044454;GO:0005634;GO:0044428;GO:0031981;GO:0030529;GO:0043232;GO:0044452;GO:0072588;GO:0003676;GO:0030515;GO:0050789;GO:0032879;GO:0098687;GO:1990904;GO:0070013;GO:0043228;GO:0044446;GO:0044427;GO:0000228;GO:0005732;GO:…	RNA binding;nucleoplasm;nucleolus;cytoplasm;nuclear chromosome, telomeric region;protein binding;telomerase holoenzyme complex;box H/ACA snoRNP complex;box H/ACA snoRNA binding;poly(A) RNA binding;telomerase RNA binding;box H/ACA telomerase RNP complex;positive regulation of telomerase RNA localization to Cajal body;positive regulation of biological process;regulation of telomerase RNA localizati…	PF01248	Ribosomal protein L7Ae/L30e/S12e/Gadd45 family	IPR002415;IPR029064;IPR004038;IPR018492	Ribosomal protein L7Ae/L8/Nhp2 family;H/ACA ribonucleoprotein complex, subunit Nhp2, eukaryote;50S ribosomal protein L30e-like;Ribosomal protein L7Ae/L30e/S12e/Gadd45	H/ACA_rnp_Nhp2_euk;Ribosomal_L7Ae/L30e/S12e/Gad45;Ribosomal_L7Ae/L8/Nhp2;L30e-like	ENSP00000423849;ENSP00000423803;ENSP00000274606
1924	P48634;P48634-3;P48634-2;P48634-4	P48634;P48634-3;P48634-2;P48634-4	54;50;49;39	53;49;48;38	53;49;48;38	Protein PRRC2A	PRRC2A	Protein PRRC2A OS=Homo sapiens GN=PRRC2A PE=1 SV=3;Isoform 3 of Protein PRRC2A OS=Homo sapiens GN=PRRC2A;Isoform 2 of Protein PRRC2A OS=Homo sapiens GN=PRRC2A;Isoform 4 of Protein PRRC2A OS=Homo sapiens GN=PRRC2A	1.26407	0.02	GO:0005515;GO:0005634;GO:0005737;GO:0016020;GO:0044822;GO:0070062;GO:0031988;GO:1903561;GO:0005576;GO:0003723;GO:0031982;GO:0043230;GO:0003676;GO:0044421;GO:0097159;GO:1901363	protein binding;nucleus;cytoplasm;membrane;poly(A) RNA binding;extracellular exosome;membrane-bounded vesicle;extracellular vesicle;extracellular region;RNA binding;vesicle;extracellular organelle;nucleic acid binding;extracellular region part;organic cyclic compound binding;heterocyclic compound binding	PF07001	BAT2 N-terminus	IPR009738;IPR033184		BAT2_N	ENSP00000365175;ENSP00000365201;ENSP00000372947;ENSP00000372956;ENSP00000404619;ENSP00000415182;ENSP00000415363;ENSP00000387910;ENSP00000413977;ENSP00000408226;ENSP00000409444;ENSP00000400540;ENSP00000387477;ENSP00000396812
2996	Q92900;Q92900-2	Q92900;Q92900-2	63;62	63;62	63;62	Regulator of nonsense transcripts 1	UPF1	Regulator of nonsense transcripts 1 OS=Homo sapiens GN=UPF1 PE=1 SV=2;Isoform 2 of Regulator of nonsense transcripts 1 OS=Homo sapiens GN=UPF1	1.26308	0.05	GO:0000184;GO:0000723;GO:0000784;GO:0000785;GO:0000932;GO:0000956;GO:0003682;GO:0004004;GO:0005515;GO:0005524;GO:0005634;GO:0005654;GO:0006260;GO:0006281;GO:0006449;GO:0008270;GO:0009048;GO:0032201;GO:0035145;GO:0042162;GO:0044530;GO:0044822;GO:0071044;GO:0006259;GO:0034645;GO:0032200;GO:0060249;GO:0006402;GO:0006974;GO:0006417;GO:0043244;GO:0007549;GO:0019725;GO:0022402;GO:0044710;GO:1902589;GO:…	nuclear-transcribed mRNA catabolic process, nonsense-mediated decay;telomere maintenance;nuclear chromosome, telomeric region;chromatin;cytoplasmic mRNA processing body;nuclear-transcribed mRNA catabolic process;chromatin binding;ATP-dependent RNA helicase activity;protein binding;ATP binding;nucleus;nucleoplasm;DNA replication;DNA repair;regulation of translational termination;zinc ion binding;d…	PF04851;PF09416	Type III restriction enzyme, res subunit;RNA helicase (UPF2 interacting domain)	IPR006935;IPR027417;IPR018999;IPR014001	Helicase superfamily 1/2, ATP-binding domain;Helicase/UvrB, N-terminal;P-loop containing nucleoside triphosphate hydrolase	Helicase/UvrB_N;Helicase_ATP-bd;RNA-helicase_UPF1_UPF2-interct;P-loop_NTPase	ENSP00000262803;ENSP00000470142
3565	Q9P2I0;H0YJF4	Q9P2I0	16;2	16;2	16;2	Cleavage and polyadenylation specificity factor subunit 2	CPSF2	Cleavage and polyadenylation specificity factor subunit 2 OS=Homo sapiens GN=CPSF2 PE=1 SV=2	1.26106	0	GO:0003723;GO:0005515;GO:0005847;GO:0006378;GO:0006379;GO:0006398;GO:0016020;GO:0031124;GO:0043631;GO:0016071;GO:0090501;GO:0008334;GO:0005849;GO:0003676;GO:0016070;GO:0006397;GO:0031123;GO:0090305;GO:0043234;GO:0044451;GO:0097159;GO:1901363;GO:0006396;GO:0044260;GO:0090304;GO:0032991;GO:0044428;GO:0005654;GO:0010467;GO:0043170;GO:0006139;GO:0031981;GO:0044446;GO:0005634;GO:0006725;GO:0034641;GO:…	RNA binding;protein binding;mRNA cleavage and polyadenylation specificity factor complex;mRNA polyadenylation;mRNA cleavage;mRNA 3'-end processing by stem-loop binding and cleavage;membrane;mRNA 3'-end processing;RNA polyadenylation;mRNA metabolic process;RNA phosphodiester bond hydrolysis;histone mRNA metabolic process;mRNA cleavage factor complex;nucleic acid binding;RNA metabolic process;mRNA …	PF10996;PF13299;PF16661;PF07521	Zn-dependent metallo-hydrolase RNA specificity domain;Beta-Casp domain;Cleavage and polyadenylation factor 2 C-terminal;Metallo-beta-lactamase superfamily domain	IPR022712;IPR027075;IPR025069;IPR001279;IPR011108	Metallo-beta-lactamase	Metallo-B-lactamas;RMMBL;Beta_Casp;Cpsf2_C;CPSF2	ENSP00000298875
2868	Q8NCA5-2;Q8NCA5;E9PH82;C9J3G8	Q8NCA5-2;Q8NCA5;E9PH82	13;13;11;3	13;13;11;3	10;10;9;3	Protein FAM98A	FAM98A	Isoform 2 of Protein FAM98A OS=Homo sapiens GN=FAM98A;Protein FAM98A OS=Homo sapiens GN=FAM98A PE=1 SV=1;Protein FAM98A OS=Homo sapiens GN=FAM98A PE=1 SV=1	1.25484	0	GO:0005515;GO:0044822;GO:0003723;GO:0003676;GO:0097159;GO:1901363	protein binding;poly(A) RNA binding;RNA binding;nucleic acid binding;organic cyclic compound binding;heterocyclic compound binding	PF10239	Protein of unknown function (DUF2465)	IPR018797		Uncharacterised_FAM98	ENSP00000238823;ENSP00000384711
2351	Q13310-3;Q13310-2;Q13310;B1ANR0;H0Y5F5;H0YEU6;H0YCC8;H0YEQ8;B1ANR1;H0Y6X6;H0YER0;P0CB38	Q13310-3;Q13310-2;Q13310;B1ANR0;H0Y5F5	42;41;40;39;34;16;12;8;8;8;3;2	42;41;40;39;34;16;12;8;8;8;3;2	29;28;27;26;26;14;8;2;2;7;2;2	Polyadenylate-binding protein 4;Polyadenylate-binding protein	PABPC4	Isoform 3 of Polyadenylate-binding protein 4 OS=Homo sapiens GN=PABPC4;Isoform 2 of Polyadenylate-binding protein 4 OS=Homo sapiens GN=PABPC4;Polyadenylate-binding protein 4 OS=Homo sapiens GN=PABPC4 PE=1 SV=1;Polyadenylate-binding protein OS=Homo sapiens	1.25212	0.02	GO:0000166;GO:0003723;GO:0005737;GO:0005515;GO:0005634;GO:0008143;GO:0008266;GO:0010494;GO:0030529;GO:0044822;GO:1990904;GO:0036464;GO:0036094;GO:1901265;GO:0003676;GO:0070717;GO:0008187;GO:0035770;GO:0044444;GO:0032991;GO:0097159;GO:1901363;GO:0003727;GO:0043232;GO:0043228	nucleotide binding;RNA binding;cytoplasm;protein binding;nucleus;poly(A) binding;poly(U) RNA binding;cytoplasmic stress granule;intracellular ribonucleoprotein complex;poly(A) RNA binding;ribonucleoprotein complex;cytoplasmic ribonucleoprotein granule;small molecule binding;nucleoside phosphate binding;nucleic acid binding;poly-purine tract binding;poly-pyrimidine tract binding;ribonucleoprotein …	PF00658;PF00076	RNA recognition motif. (a.k.a. RRM, RBD, or RNP domain);Poly-adenylate binding protein, unique domain	IPR012677;IPR006515;IPR002004;IPR000504;IPR003954	Nucleotide-binding alpha-beta plait domain;RNA recognition motif domain;RNA recognition motif domain, eukaryote	RRM_dom;PABP_HYD;RRM_dom_euk;PABP_1234;Nucleotide-bd_a/b_plait	ENSP00000361947;ENSP00000361948;ENSP00000361949;ENSP00000361953;ENSP00000398267
3753	Q9Y3I0	Q9Y3I0	30	30	30	tRNA-splicing ligase RtcB homolog	RTCB	tRNA-splicing ligase RtcB homolog OS=Homo sapiens GN=RTCB PE=1 SV=1	1.24852	0	GO:0001701;GO:0001890;GO:0003972;GO:0005515;GO:0005524;GO:0005634;GO:0005635;GO:0005737;GO:0005789;GO:0006388;GO:0017166;GO:0044822;GO:0046872;GO:0072669;GO:0043009;GO:0044702;GO:0044767;GO:0048513;GO:0048608;GO:0000394;GO:0008033;GO:0031967;GO:0044428;GO:0012505;GO:0016020;GO:0044425;GO:0044432;GO:0042175;GO:0043234;GO:0008452;GO:0043169;GO:0032550;GO:0032559;GO:0035639;GO:0008092;GO:0003723;GO:…	in utero embryonic development;placenta development;RNA ligase (ATP) activity;protein binding;ATP binding;nucleus;nuclear envelope;cytoplasm;endoplasmic reticulum membrane;tRNA splicing, via endonucleolytic cleavage and ligation;vinculin binding;poly(A) RNA binding;metal ion binding;tRNA-splicing ligase complex;chordate embryonic development;single organism reproductive process;single-organism de…	PF01139	tRNA-splicing ligase RtcB	IPR001233;IPR027513	tRNA-splicing ligase, RtcB;tRNA-splicing ligase RtcB homologue, eukaryotic	RtcB;RtcB_euk	ENSP00000216038
2871	Q8ND56-3;Q8ND56-2;Q8ND56;A0A0G2JQ95;A0A096LP11;A0A140TA66;I3L4Q1	Q8ND56-3;Q8ND56-2;Q8ND56	15;15;15;4;4;2;2	15;15;15;4;4;2;2	7;7;7;1;1;2;1	Protein LSM14 homolog A	LSM14A	Isoform 3 of Protein LSM14 homolog A OS=Homo sapiens GN=LSM14A;Isoform 2 of Protein LSM14 homolog A OS=Homo sapiens GN=LSM14A;Protein LSM14 homolog A OS=Homo sapiens GN=LSM14A PE=1 SV=3	1.24161	0.01	GO:0000932;GO:0003690;GO:0003725;GO:0003727;GO:0005737;GO:0006417;GO:0007275;GO:0010494;GO:0033962;GO:0039529;GO:0044822;GO:0060340;GO:0010608;GO:0032268;GO:0034248;GO:2000112;GO:0044707;GO:0044767;GO:0048856;GO:0022618;GO:0070925;GO:0039528;GO:0001961;GO:0045089;GO:0060338;GO:0036464;GO:0003677;GO:0003723;GO:0001959;GO:0009967;GO:0060760;GO:0010468;GO:0034622;GO:0071826;GO:0022613;GO:0031323;GO:…	cytoplasmic mRNA processing body;double-stranded DNA binding;double-stranded RNA binding;single-stranded RNA binding;cytoplasm;regulation of translation;multicellular organism development;cytoplasmic stress granule;cytoplasmic mRNA processing body assembly;RIG-I signaling pathway;poly(A) RNA binding;positive regulation of type I interferon-mediated signaling pathway;posttranscriptional regulation…	PF09532;PF12701	FDF domain;Scd6-like Sm domain	IPR025762;IPR019050;IPR025761;IPR025609;IPR010920;IPR025768	LSM domain;Lsm14 N-terminal	LSM_dom;FDF_dom;Lsm14_N;FFD_box;DFDF;TFG_box	ENSP00000413964;ENSP00000446451;ENSP00000446271;ENSP00000459843;ENSP00000461225
1183	O15523;O15523-3;C9J8G5	O15523	45;19;12	12;8;7	2;2;2	ATP-dependent RNA helicase DDX3Y	DDX3Y	ATP-dependent RNA helicase DDX3Y OS=Homo sapiens GN=DDX3Y PE=1 SV=2	1.22899	0	GO:0003677;GO:0003723;GO:0005524;GO:0005634;GO:0005737;GO:0016020;GO:0003676;GO:0032550;GO:0032559;GO:0035639;GO:0097159;GO:1901363;GO:0001883;GO:0032549;GO:0030554;GO:0032555;GO:1901265;GO:0001882;GO:0017076;GO:0032553;GO:0036094;GO:0097367;GO:0000166	DNA binding;RNA binding;ATP binding;nucleus;cytoplasm;membrane;nucleic acid binding;purine ribonucleoside binding;adenyl ribonucleotide binding;purine ribonucleoside triphosphate binding;organic cyclic compound binding;heterocyclic compound binding;purine nucleoside binding;ribonucleoside binding;adenyl nucleotide binding;purine ribonucleotide binding;nucleoside phosphate binding;nucleoside bindi…	PF00270;PF00271	DEAD/DEAH box helicase;Helicase conserved C-terminal domain	IPR011545;IPR014001;IPR001650;IPR027417;IPR000629;IPR014014	Helicase superfamily 1/2, ATP-binding domain;DEAD/DEAH box helicase domain;P-loop containing nucleoside triphosphate hydrolase	RNA-helicase_DEAD-box_CS;Helicase_C;DEAD/DEAH_box_helicase_dom;Helicase_ATP-bd;RNA_helicase_DEAD_Q_motif;P-loop_NTPase	ENSP00000336725;ENSP00000353284
1840	P38919;I3L3H2	P38919	28;4	24;3	24;3	Eukaryotic initiation factor 4A-III;Eukaryotic initiation factor 4A-III, N-terminally processed	EIF4A3	Eukaryotic initiation factor 4A-III OS=Homo sapiens GN=EIF4A3 PE=1 SV=4	1.22402	0	GO:0000184;GO:0003729;GO:0004004;GO:0005515;GO:0005524;GO:0005654;GO:0005737;GO:0006364;GO:0008143;GO:0008306;GO:0014070;GO:0016020;GO:0016259;GO:0016607;GO:0017148;GO:0030425;GO:0035145;GO:0035368;GO:0035613;GO:0035640;GO:0043021;GO:0043025;GO:0044822;GO:0045727;GO:0048701;GO:0051028;GO:0071013;GO:0072715;GO:0090394;GO:1904570;GO:1904574;GO:1990416;GO:0000956;GO:0016072;GO:0034470;GO:0042254;GO:…	nuclear-transcribed mRNA catabolic process, nonsense-mediated decay;mRNA binding;ATP-dependent RNA helicase activity;protein binding;ATP binding;nucleoplasm;cytoplasm;rRNA processing;poly(A) binding;associative learning;response to organic cyclic compound;membrane;selenocysteine metabolic process;nuclear speck;negative regulation of translation;dendrite;exon-exon junction complex;selenocysteine i…	PF00270;PF00271	DEAD/DEAH box helicase;Helicase conserved C-terminal domain	IPR011545;IPR014001;IPR001650;IPR027417;IPR000629;IPR014014	Helicase superfamily 1/2, ATP-binding domain;DEAD/DEAH box helicase domain;P-loop containing nucleoside triphosphate hydrolase	RNA-helicase_DEAD-box_CS;Helicase_C;DEAD/DEAH_box_helicase_dom;Helicase_ATP-bd;RNA_helicase_DEAD_Q_motif;P-loop_NTPase	ENSP00000269349
1525	P0DMU9;P0DMV0;P0DMU8;P0DMU7	P0DMU9;P0DMV0;P0DMU8;P0DMU7	6;4;4;4	6;4;4;4	1;0;0;0	Cancer/testis antigen family 45 member A10;Cancer/testis antigen family 45 member A7;Cancer/testis antigen family 45 member A5;Cancer/testis antigen family 45 member A6	CT45A10;CT45A7;CT45A5;CT45A6	Cancer/testis antigen family 45 member A10 OS=Homo sapiens GN=CT45A10 PE=2 SV=1;Cancer/testis antigen family 45 member A7 OS=Homo sapiens GN=CT45A7 PE=3 SV=1;Cancer/testis antigen family 45 member A5 OS=Homo sapiens GN=CT45A5 PE=2 SV=1;Cancer/testis antige	1.22356	0.02			PF15300	INTS6/SAGE1/DDX26B/CT45 C-terminus	IPR029307		INT_SG_DDX_CT_C	ENSP00000484601;ENSP00000481558
392	B7WPG3;C9IYN3;D6W592;Q8WVV9-5;Q8WVV9-4;Q8WVV9;Q8WVV9-3;Q8WVV9-2;H7BXH8;H7C464;C9JJZ7	B7WPG3;C9IYN3;D6W592;Q8WVV9-5;Q8WVV9-4;Q8WVV9	17;17;17;17;17;17;8;8;6;5;5	16;16;16;16;16;16;8;8;6;4;5	16;16;16;16;16;16;8;8;6;4;5	Heterogeneous nuclear ribonucleoprotein L-like	HNRNPLL;HNRPLL	Heterogeneous nuclear ribonucleoprotein L-like OS=Homo sapiens GN=HNRNPLL PE=1 SV=1;Heterogeneous nuclear ribonucleoprotein L-like OS=Homo sapiens GN=HNRNPLL PE=1 SV=2;Heterogeneous nuclear ribonucleoprotein L-like OS=Homo sapiens GN=HNRPLL PE=1 SV=1;Isofo	1.21988	0	GO:0000166;GO:0003723;GO:0005634;GO:0006397;GO:0019013;GO:0030529;GO:0003729;GO:0005515;GO:0016020;GO:0033120;GO:0044822;GO:0006396;GO:0016071;GO:0010628;GO:0043484;GO:0051254;GO:1990904;GO:0044423;GO:0019028;GO:0036094;GO:1901265;GO:0003676;GO:0016070;GO:0010467;GO:0010468;GO:0010604;GO:0051252;GO:0045935;GO:0019012;GO:0032991;GO:0097159;GO:1901363;GO:0043170;GO:0060255;GO:0009893;GO:0044260;GO:…	nucleotide binding;RNA binding;nucleus;mRNA processing;viral nucleocapsid;intracellular ribonucleoprotein complex;mRNA binding;protein binding;membrane;positive regulation of RNA splicing;poly(A) RNA binding;RNA processing;mRNA metabolic process;positive regulation of gene expression;regulation of RNA splicing;positive regulation of RNA metabolic process;ribonucleoprotein complex;virion part;vira…	PF00076	RNA recognition motif. (a.k.a. RRM, RBD, or RNP domain)	IPR006536;IPR012677;IPR000504	Nucleotide-binding alpha-beta plait domain;RNA recognition motif domain	RRM_dom;HnRNP-L_PTB;Nucleotide-bd_a/b_plait	ENSP00000368195;ENSP00000351136;ENSP00000476852;ENSP00000386575;ENSP00000387088;ENSP00000386695;ENSP00000390625
2071	P60866;P60866-2;E5RJX2;E5RIP1;G3XAN0	P60866;P60866-2;E5RJX2	5;5;3;2;2	5;5;3;2;2	5;5;3;2;2	40S ribosomal protein S20	RPS20	40S ribosomal protein S20 OS=Homo sapiens GN=RPS20 PE=1 SV=1;Isoform 2 of 40S ribosomal protein S20 OS=Homo sapiens GN=RPS20;40S ribosomal protein S20 OS=Homo sapiens GN=RPS20 PE=1 SV=1	1.21542	0	GO:0003735;GO:0005515;GO:0005737;GO:0016020;GO:0022627;GO:0044822;GO:0070062;GO:0015935;GO:0044445;GO:0022626;GO:0031988;GO:1903561;GO:0005576;GO:0005198;GO:0003723;GO:0044391;GO:0005840;GO:0005829;GO:0031982;GO:0044444;GO:0043230;GO:0003676;GO:0030529;GO:0043232;GO:0044421;GO:0044446;GO:0097159;GO:1901363;GO:1990904;GO:0043228;GO:0032991	structural constituent of ribosome;protein binding;cytoplasm;membrane;cytosolic small ribosomal subunit;poly(A) RNA binding;extracellular exosome;small ribosomal subunit;cytosolic part;cytosolic ribosome;membrane-bounded vesicle;extracellular vesicle;extracellular region;structural molecule activity;RNA binding;ribosomal subunit;ribosome;cytosol;vesicle;cytoplasmic part;extracellular organelle;nu…	PF00338	Ribosomal protein S10p/S20e	IPR001848;IPR018268;IPR027486;IPR005729	Ribosomal protein S10;Ribosomal protein S10, eukaryotic/archaeal	Ribosomal_S10;Ribosomal_S10_euk/arc;Ribosomal_S10_CS;Ribosomal_S10_dom	ENSP00000009589;ENSP00000429374;ENSP00000427788;ENSP00000478703
2003	P52756;C9JFQ5;P52756-4;P52756-2;P52756-5;C9J9P7;F8WE23;C9JR02;F8W910;P52756-3	P52756	8;3;3;3;3;2;1;1;1;1	8;3;3;3;3;2;1;1;1;1	8;3;3;3;3;2;1;1;1;1	RNA-binding protein 5	RBM5	RNA-binding protein 5 OS=Homo sapiens GN=RBM5 PE=1 SV=2	1.21268	0	GO:0000166;GO:0000245;GO:0000381;GO:0003729;GO:0005515;GO:0005634;GO:0005654;GO:0006915;GO:0008270;GO:0043065;GO:0044822;GO:0022618;GO:0000398;GO:0048024;GO:0012501;GO:0042981;GO:0043068;GO:0044428;GO:0031981;GO:0036094;GO:1901265;GO:0046914;GO:0003723;GO:0000377;GO:0006397;GO:0008219;GO:0043067;GO:0034622;GO:0071826;GO:0022613;GO:0010942;GO:0043484;GO:0050684;GO:0070013;GO:0044446;GO:0003676;GO:…	nucleotide binding;spliceosomal complex assembly;regulation of alternative mRNA splicing, via spliceosome;mRNA binding;protein binding;nucleus;nucleoplasm;apoptotic process;zinc ion binding;positive regulation of apoptotic process;poly(A) RNA binding;ribonucleoprotein complex assembly;mRNA splicing, via spliceosome;regulation of mRNA splicing, via spliceosome;programmed cell death;regulation of a…	PF01585;PF00076;PF00641	RNA recognition motif. (a.k.a. RRM, RBD, or RNP domain);Zn-finger in Ran binding protein and others;G-patch domain	IPR000467;IPR012677;IPR033094;IPR000504;IPR007087;IPR001876;IPR015880	G-patch domain;Zinc finger, RanBP2-type;Nucleotide-binding alpha-beta plait domain;RNA recognition motif domain;Zinc finger, C2H2-like;Zinc finger, C2H2	G_patch_dom;RRM_dom;Znf_RanBP2;Znf_C2H2;Nucleotide-bd_a/b_plait;Znf_C2H2-like	ENSP00000343054;ENSP00000419534
1709	P26196;Q8IV96	P26196	20;6	20;6	20;6	Probable ATP-dependent RNA helicase DDX6	DDX6	Probable ATP-dependent RNA helicase DDX6 OS=Homo sapiens GN=DDX6 PE=1 SV=2	1.20969	0	GO:0000932;GO:0005515;GO:0005524;GO:0005737;GO:0010494;GO:0016020;GO:0016442;GO:0019074;GO:0019827;GO:0019904;GO:0033962;GO:0044822;GO:0045665;GO:0019072;GO:0044707;GO:0044767;GO:0098727;GO:0022618;GO:0070925;GO:0045664;GO:0050768;GO:0036464;GO:0031332;GO:0032550;GO:0032559;GO:0035639;GO:0003723;GO:0016032;GO:0019068;GO:0034622;GO:0071826;GO:0022613;GO:0032501;GO:0032502;GO:0050767;GO:0010721;GO:…	cytoplasmic mRNA processing body;protein binding;ATP binding;cytoplasm;cytoplasmic stress granule;membrane;RISC complex;viral RNA genome packaging;stem cell population maintenance;protein domain specific binding;cytoplasmic mRNA processing body assembly;poly(A) RNA binding;negative regulation of neuron differentiation;viral genome packaging;single-multicellular organism process;single-organism de…	PF00270;PF00271	DEAD/DEAH box helicase;Helicase conserved C-terminal domain	IPR011545;IPR014001;IPR001650;IPR027417;IPR000629;IPR014014	Helicase superfamily 1/2, ATP-binding domain;DEAD/DEAH box helicase domain;P-loop containing nucleoside triphosphate hydrolase	RNA-helicase_DEAD-box_CS;Helicase_C;DEAD/DEAH_box_helicase_dom;Helicase_ATP-bd;RNA_helicase_DEAD_Q_motif;P-loop_NTPase	ENSP00000433704;ENSP00000442266;ENSP00000478754
209	A0A0D9SFB3;A0A0D9SG12;A0A0D9SF53;O00571;O00571-2;A0A0J9YVQ7;B4DLA0;A0A0J9YYH6;A0A087WX09;A0A087WVZ1;D6RCM4;Q9NQI0-3;Q9NQI0-2;Q9NQI0-4;Q9NQI0;H0Y960	A0A0D9SFB3;A0A0D9SG12;A0A0D9SF53;O00571;O00571-2	49;49;49;49;45;10;8;7;6;6;2;2;2;2;2;1	49;49;49;49;45;10;8;7;6;6;2;2;2;2;2;1	16;16;16;16;14;4;5;5;3;3;0;0;0;0;0;0	ATP-dependent RNA helicase DDX3X	DDX3X	ATP-dependent RNA helicase DDX3X OS=Homo sapiens GN=DDX3X PE=1 SV=1;ATP-dependent RNA helicase DDX3X OS=Homo sapiens GN=DDX3X PE=1 SV=1;ATP-dependent RNA helicase DDX3X OS=Homo sapiens GN=DDX3X PE=1 SV=1;ATP-dependent RNA helicase DDX3X OS=Homo sapiens GN=	1.19552	0	GO:0003676;GO:0004386;GO:0005524;GO:0003677;GO:0003723;GO:0003924;GO:0004003;GO:0004004;GO:0005515;GO:0005634;GO:0005737;GO:0005741;GO:0006351;GO:0007059;GO:0008134;GO:0008143;GO:0008190;GO:0008625;GO:0009615;GO:0010494;GO:0010501;GO:0010628;GO:0016032;GO:0016055;GO:0016607;GO:0016887;GO:0017111;GO:0017148;GO:0030307;GO:0030308;GO:0031333;GO:0031369;GO:0032508;GO:0034063;GO:0035556;GO:0035613;GO:…	nucleic acid binding;helicase activity;ATP binding;DNA binding;RNA binding;GTPase activity;ATP-dependent DNA helicase activity;ATP-dependent RNA helicase activity;protein binding;nucleus;cytoplasm;mitochondrial outer membrane;transcription, DNA-templated;chromosome segregation;transcription factor binding;poly(A) binding;eukaryotic initiation factor 4E binding;extrinsic apoptotic signaling pathwa…	PF00270;PF00271	DEAD/DEAH box helicase;Helicase conserved C-terminal domain	IPR011545;IPR014001;IPR001650;IPR027417;IPR000629;IPR014014	Helicase superfamily 1/2, ATP-binding domain;DEAD/DEAH box helicase domain;P-loop containing nucleoside triphosphate hydrolase	RNA-helicase_DEAD-box_CS;Helicase_C;DEAD/DEAH_box_helicase_dom;Helicase_ATP-bd;RNA_helicase_DEAD_Q_motif;P-loop_NTPase	ENSP00000486443;ENSP00000487062;ENSP00000486514;ENSP00000486306;ENSP00000382840;ENSP00000392494;ENSP00000478443;ENSP00000487224;ENSP00000486516;ENSP00000486720
883	H3BLZ8;Q92841;Q92841-1;Q92841-3;Q92841-2;A0A0U1RQJ0	H3BLZ8;Q92841;Q92841-1;Q92841-3;Q92841-2	40;40;37;37;36;4	30;30;27;27;27;3	30;30;27;27;27;3	Probable ATP-dependent RNA helicase DDX17	DDX17	Probable ATP-dependent RNA helicase DDX17 OS=Homo sapiens GN=DDX17 PE=1 SV=1;Probable ATP-dependent RNA helicase DDX17 OS=Homo sapiens GN=DDX17 PE=1 SV=2;Isoform 2 of Probable ATP-dependent RNA helicase DDX17 OS=Homo sapiens GN=DDX17;Isoform 4 of Probable	1.1926	0.05	GO:0003676;GO:0004386;GO:0005524;GO:0005654;GO:0009791;GO:0072358;GO:0003713;GO:0005515;GO:0005634;GO:0005730;GO:0006351;GO:0016020;GO:0030331;GO:0033148;GO:0044822;GO:0045944;GO:2001014;GO:0034645;GO:0097659;GO:0010467;GO:0044707;GO:0007275;GO:0033145;GO:0033146;GO:0006357;GO:0045893;GO:0048731;GO:0072359;GO:0045595;GO:0048641;GO:0044428;GO:0031981;GO:0043232;GO:0097159;GO:1901363;GO:0003712;GO:…	nucleic acid binding;helicase activity;ATP binding;nucleoplasm;post-embryonic development;cardiovascular system development;transcription coactivator activity;protein binding;nucleus;nucleolus;transcription, DNA-templated;membrane;estrogen receptor binding;positive regulation of intracellular estrogen receptor signaling pathway;poly(A) RNA binding;positive regulation of transcription from RNA pol…	PF00270;PF00271	DEAD/DEAH box helicase;Helicase conserved C-terminal domain	IPR011545;IPR014001;IPR001650;IPR027417;IPR000629;IPR014014	Helicase superfamily 1/2, ATP-binding domain;DEAD/DEAH box helicase domain;P-loop containing nucleoside triphosphate hydrolase	RNA-helicase_DEAD-box_CS;Helicase_C;DEAD/DEAH_box_helicase_dom;Helicase_ATP-bd;RNA_helicase_DEAD_Q_motif;P-loop_NTPase	ENSP00000380033;ENSP00000385536
1781	P31947-2;P31947	P31947-2;P31947	11;11	9;9	9;9	14-3-3 protein sigma	SFN	Isoform 2 of 14-3-3 protein sigma OS=Homo sapiens GN=SFN;14-3-3 protein sigma OS=Homo sapiens GN=SFN PE=1 SV=1	1.18926	0	GO:0000079;GO:0001836;GO:0003334;GO:0005515;GO:0005634;GO:0005737;GO:0008630;GO:0010839;GO:0019901;GO:0019904;GO:0030307;GO:0031424;GO:0043154;GO:0046827;GO:0051219;GO:0070062;GO:0071900;GO:1904029;GO:0008637;GO:0097190;GO:0002064;GO:0030216;GO:0006974;GO:0097193;GO:0010837;GO:0050680;GO:0001558;GO:0045927;GO:0048522;GO:0044707;GO:0043066;GO:0043281;GO:2000117;GO:0046824;GO:0046825;GO:0090316;GO:…	regulation of cyclin-dependent protein serine/threonine kinase activity;release of cytochrome c from mitochondria;keratinocyte development;protein binding;nucleus;cytoplasm;intrinsic apoptotic signaling pathway in response to DNA damage;negative regulation of keratinocyte proliferation;protein kinase binding;protein domain specific binding;positive regulation of cell growth;keratinization;negativ…	PF00244	14-3-3 protein	IPR000308;IPR023409;IPR023410		14-3-3;14-3-3_CS;14-3-3_domain	ENSP00000340989
1247	O60506;O60506-2;F6UXX1	O60506;O60506-2	33;31;11	33;31;11	2;2;0	Heterogeneous nuclear ribonucleoprotein Q	SYNCRIP	Heterogeneous nuclear ribonucleoprotein Q OS=Homo sapiens GN=SYNCRIP PE=1 SV=2;Isoform 2 of Heterogeneous nuclear ribonucleoprotein Q OS=Homo sapiens GN=SYNCRIP	1.18392	0.02	GO:0000166;GO:0001649;GO:0003730;GO:0005515;GO:0005654;GO:0005783;GO:0007623;GO:0008143;GO:0016020;GO:0016032;GO:0017148;GO:0030529;GO:0043025;GO:0044822;GO:0045727;GO:0048027;GO:0070934;GO:0070937;GO:0071013;GO:0071346;GO:0090367;GO:0097452;GO:1990635;GO:0030154;GO:0001503;GO:0048511;GO:0044403;GO:0044764;GO:0006417;GO:0010557;GO:0010628;GO:0031328;GO:0032270;GO:0034250;GO:0010629;GO:0032269;GO:…	nucleotide binding;osteoblast differentiation;mRNA 3'-UTR binding;protein binding;nucleoplasm;endoplasmic reticulum;circadian rhythm;poly(A) binding;membrane;viral process;negative regulation of translation;intracellular ribonucleoprotein complex;neuronal cell body;poly(A) RNA binding;positive regulation of translation;mRNA 5'-UTR binding;CRD-mediated mRNA stabilization;CRD-mediated mRNA stabilit…	PF00076	RNA recognition motif. (a.k.a. RRM, RBD, or RNP domain)	IPR006535;IPR012677;IPR000504	Nucleotide-binding alpha-beta plait domain;RNA recognition motif domain	RRM_dom;HnRNP_R/Q_splicing_fac;Nucleotide-bd_a/b_plait	ENSP00000347380;ENSP00000358635
1605	P15924;P15924-2;P15924-3	P15924;P15924-2;P15924-3	36;29;29	36;29;29	36;29;29	Desmoplakin	DSP	Desmoplakin OS=Homo sapiens GN=DSP PE=1 SV=3;Isoform DPII of Desmoplakin OS=Homo sapiens GN=DSP;Isoform DSPIa of Desmoplakin OS=Homo sapiens GN=DSP	1.18367	0	GO:0001533;GO:0005080;GO:0005198;GO:0005515;GO:0005634;GO:0005737;GO:0005886;GO:0005916;GO:0014704;GO:0016323;GO:0018149;GO:0030057;GO:0030216;GO:0030674;GO:0034332;GO:0042060;GO:0044822;GO:0050839;GO:0070062;GO:0086073;GO:0086091;GO:0097110;GO:0098911;GO:0006464;GO:0009913;GO:0043588;GO:0045216;GO:0009611;GO:0034113;GO:0086042;GO:0086069;GO:0002027;GO:0061337;GO:0086004;GO:0098901;GO:0016020;GO:…	cornified envelope;protein kinase C binding;structural molecule activity;protein binding;nucleus;cytoplasm;plasma membrane;fascia adherens;intercalated disc;basolateral plasma membrane;peptide cross-linking;desmosome;keratinocyte differentiation;protein binding, bridging;adherens junction organization;wound healing;poly(A) RNA binding;cell adhesion molecule binding;extracellular exosome;bundle of…	PF00681	Plectin repeat	IPR028462;IPR001101;IPR018159		Plectin_repeat;Spectrin/alpha-actinin;Desmoplakin	ENSP00000369129;ENSP00000396591
3414	Q9HCE1;Q5JR04;Q9HCE1-2;Q9HCE1-3	Q9HCE1;Q5JR04;Q9HCE1-2	48;46;39;1	48;46;39;1	48;46;39;1	Putative helicase MOV-10	MOV10	Putative helicase MOV-10 OS=Homo sapiens GN=MOV10 PE=1 SV=2;Mov10, Moloney leukemia virus 10, homolog (Mouse), isoform CRA_a OS=Homo sapiens GN=MOV10 PE=1 SV=1;Isoform 2 of Putative helicase MOV-10 OS=Homo sapiens GN=MOV10	1.1814	0	GO:0000932;GO:0004386;GO:0005515;GO:0005524;GO:0005615;GO:0006351;GO:0006355;GO:0035279;GO:0044822;GO:0034645;GO:0097659;GO:0010467;GO:0010468;GO:1903506;GO:2000112;GO:0098795;GO:0035195;GO:0036464;GO:0044421;GO:0017111;GO:0032550;GO:0032559;GO:0035639;GO:0003723;GO:0043170;GO:0060255;GO:0009059;GO:0044249;GO:0044260;GO:0017148;GO:0035194;GO:0032774;GO:0006379;GO:0016458;GO:2001141;GO:0010556;GO:…	cytoplasmic mRNA processing body;helicase activity;protein binding;ATP binding;extracellular space;transcription, DNA-templated;regulation of transcription, DNA-templated;mRNA cleavage involved in gene silencing by miRNA;poly(A) RNA binding;cellular macromolecule biosynthetic process;nucleic acid-templated transcription;gene expression;regulation of gene expression;regulation of nucleic acid-temp…			IPR026122;IPR027417	P-loop containing nucleoside triphosphate hydrolase	MOV-10;P-loop_NTPase	ENSP00000350028;ENSP00000358659;ENSP00000399797;ENSP00000358658
1637	P18583-5;P18583-2;P18583-7;P18583;P18583-9;P18583-10;P18583-3;P18583-4;P18583-6;H7C1M2;P18583-8;J3QSZ5;H7C2G8	P18583-5;P18583-2;P18583-7;P18583;P18583-9;P18583-10;P18583-3;P18583-4;P18583-6;H7C1M2	24;23;23;23;23;22;22;22;20;13;10;8;4	24;23;23;23;23;22;22;22;20;13;10;8;4	24;23;23;23;23;22;22;22;20;13;10;8;4	Protein SON	SON	Isoform D of Protein SON OS=Homo sapiens GN=SON;Isoform A of Protein SON OS=Homo sapiens GN=SON;Isoform G of Protein SON OS=Homo sapiens GN=SON;Protein SON OS=Homo sapiens GN=SON PE=1 SV=4;Isoform I of Protein SON OS=Homo sapiens GN=SON;Isoform J of Protei	1.17633	0.02	GO:0000226;GO:0000910;GO:0003677;GO:0003723;GO:0005515;GO:0005654;GO:0006397;GO:0008380;GO:0016607;GO:0043066;GO:0043484;GO:0044822;GO:0050733;GO:0051726;GO:0007010;GO:0007017;GO:1902589;GO:0022402;GO:0051301;GO:0050794;GO:0006396;GO:0016071;GO:0042981;GO:0043069;GO:0010468;GO:0051252;GO:0044428;GO:0031981;GO:0016604;GO:0003676;GO:0019904;GO:0006996;GO:0016070;GO:0010467;GO:0060255;GO:0043067;GO:…	microtubule cytoskeleton organization;cytokinesis;DNA binding;RNA binding;protein binding;nucleoplasm;mRNA processing;RNA splicing;nuclear speck;negative regulation of apoptotic process;regulation of RNA splicing;poly(A) RNA binding;RS domain binding;regulation of cell cycle;cytoskeleton organization;microtubule-based process;single-organism organelle organization;cell cycle process;cell division…	PF01585	G-patch domain	IPR014720;IPR000467;IPR032922;IPR015943;IPR017986	G-patch domain;Double-stranded RNA-binding domain;WD40/YVTN repeat-like-containing domain;WD40-repeat-containing domain	G_patch_dom;dsRBD_dom;WD40/YVTN_repeat-like_dom;WD40_repeat_dom	ENSP00000300278;ENSP00000348984;ENSP00000371095;ENSP00000399783
3320	Q9H0D6;Q9H0D6-2	Q9H0D6;Q9H0D6-2	35;33	35;33	35;33	5-3 exoribonuclease 2	XRN2	5-3 exoribonuclease 2 OS=Homo sapiens GN=XRN2 PE=1 SV=1;Isoform 2 of 5-3 exoribonuclease 2 OS=Homo sapiens GN=XRN2	1.1744	0.05	GO:0000738;GO:0001147;GO:0005515;GO:0005634;GO:0005730;GO:0006353;GO:0006355;GO:0006397;GO:0007283;GO:0008270;GO:0008409;GO:0016020;GO:0016235;GO:0044822;GO:0090503;GO:0006308;GO:0090305;GO:0032774;GO:0006351;GO:0010468;GO:1903506;GO:2000112;GO:0006396;GO:0016071;GO:0048232;GO:0090501;GO:0043232;GO:0044428;GO:0031981;GO:0016234;GO:0000976;GO:0001160;GO:0046914;GO:0004527;GO:0003723;GO:0006259;GO:…	DNA catabolic process, exonucleolytic;transcription termination site sequence-specific DNA binding;protein binding;nucleus;nucleolus;DNA-templated transcription, termination;regulation of transcription, DNA-templated;mRNA processing;spermatogenesis;zinc ion binding;5'-3' exonuclease activity;membrane;aggresome;poly(A) RNA binding;RNA phosphodiester bond hydrolysis, exonucleolytic;DNA catabolic pr…	PF03159	XRN 5'-3' exonuclease N-terminus	IPR027073;IPR017151;IPR004859	5'-3' exoribonuclease;5'-3' exoribonuclease 2/3	Put_53exo;5_3_exoribonuclease_2/3;5_3_exoribonuclease	ENSP00000366396
1836	P38159;H3BT71;P38159-2;H0Y6E7;H3BUY5;H3BR27;P38159-3;H3BNC1;O75526;Q8N7X1	P38159;H3BT71;P38159-2;H0Y6E7	15;14;14;13;6;5;5;3;3;1	15;14;14;13;6;5;5;3;3;1	5;5;5;5;0;2;2;1;1;0	RNA-binding motif protein, X chromosome;RNA-binding motif protein, X chromosome, N-terminally processed	RBMX	RNA-binding motif protein, X chromosome OS=Homo sapiens GN=RBMX PE=1 SV=3;RNA-binding motif protein, X chromosome OS=Homo sapiens GN=RBMX PE=1 SV=1;Isoform 2 of RNA-binding motif protein, X chromosome OS=Homo sapiens GN=RBMX;RNA-binding motif protein, X ch	1.17178	0	GO:0000166;GO:0003676;GO:0000381;GO:0001047;GO:0001649;GO:0003682;GO:0003723;GO:0003729;GO:0005515;GO:0005615;GO:0005634;GO:0005719;GO:0006366;GO:0006509;GO:0016020;GO:0044530;GO:0044822;GO:0045944;GO:0070062;GO:0071013;GO:0071347;GO:0048024;GO:0030154;GO:0001503;GO:0006351;GO:0033619;GO:0006357;GO:0045893;GO:0070555;GO:0071345;GO:0044421;GO:0000790;GO:0000791;GO:0000228;GO:0005681;GO:0031988;GO:…	nucleotide binding;nucleic acid binding;regulation of alternative mRNA splicing, via spliceosome;core promoter binding;osteoblast differentiation;chromatin binding;RNA binding;mRNA binding;protein binding;extracellular space;nucleus;nuclear euchromatin;transcription from RNA polymerase II promoter;membrane protein ectodomain proteolysis;membrane;supraspliceosomal complex;poly(A) RNA binding;posit…	PF08081;PF00076	RNA recognition motif. (a.k.a. RRM, RBD, or RNP domain);RBM1CTR (NUC064) family	IPR012677;IPR012604;IPR000504;IPR003954	Nucleotide-binding alpha-beta plait domain;RNA recognition motif domain;RNA recognition motif domain, eukaryote	RRM_dom;RRM_dom_euk;RBM1CTR;Nucleotide-bd_a/b_plait	ENSP00000359645;ENSP00000411989;ENSP00000457051;ENSP00000405117
1993	P51991;H7C1J8	P51991	23;1	23;1	5;0	Heterogeneous nuclear ribonucleoprotein A3	HNRNPA3	Heterogeneous nuclear ribonucleoprotein A3 OS=Homo sapiens GN=HNRNPA3 PE=1 SV=2	1.17117	0.02	GO:0000166;GO:0003729;GO:0005515;GO:0005634;GO:0005654;GO:0005737;GO:0035770;GO:0043005;GO:0044822;GO:0051028;GO:0051033;GO:0071013;GO:1990124;GO:0050658;GO:0044428;GO:0031981;GO:0042995;GO:0097458;GO:0030529;GO:0043232;GO:0005681;GO:0036094;GO:1901265;GO:0003723;GO:0051032;GO:0050657;GO:0051236;GO:1990904;GO:0070013;GO:0043228;GO:0044446;GO:0003676;GO:0015932;GO:0022884;GO:0097159;GO:1901363;GO:…	nucleotide binding;mRNA binding;protein binding;nucleus;nucleoplasm;cytoplasm;ribonucleoprotein granule;neuron projection;poly(A) RNA binding;mRNA transport;RNA transmembrane transporter activity;catalytic step 2 spliceosome;messenger ribonucleoprotein complex;RNA transport;nuclear part;nuclear lumen;cell projection;neuron part;intracellular ribonucleoprotein complex;intracellular non-membrane-bo…	PF00076	RNA recognition motif. (a.k.a. RRM, RBD, or RNP domain)	IPR012677;IPR000504	Nucleotide-binding alpha-beta plait domain;RNA recognition motif domain	RRM_dom;Nucleotide-bd_a/b_plait	ENSP00000376309;ENSP00000408487;ENSP00000416340
1595	P14923;C9JTX4;C9J826;C9JK18;C9JKY1;B4DGU4;P35222;P35222-2	P14923	19;6;6;6;6;2;2;1	19;6;6;6;6;2;2;1	19;6;6;6;6;2;2;1	Junction plakoglobin	JUP	Junction plakoglobin OS=Homo sapiens GN=JUP PE=1 SV=3	1.16896	0.05	GO:0002159;GO:0003713;GO:0004871;GO:0005515;GO:0005634;GO:0005737;GO:0005882;GO:0005886;GO:0005911;GO:0005913;GO:0005916;GO:0005925;GO:0014704;GO:0015629;GO:0016327;GO:0016328;GO:0016337;GO:0016342;GO:0016477;GO:0019901;GO:0019903;GO:0030018;GO:0030057;GO:0032993;GO:0034333;GO:0042127;GO:0042307;GO:0043588;GO:0045294;GO:0045296;GO:0050839;GO:0050982;GO:0051091;GO:0051291;GO:0070062;GO:0071665;GO:…	desmosome assembly;transcription coactivator activity;signal transducer activity;protein binding;nucleus;cytoplasm;intermediate filament;plasma membrane;cell-cell junction;cell-cell adherens junction;fascia adherens;focal adhesion;intercalated disc;actin cytoskeleton;apicolateral plasma membrane;lateral plasma membrane;single organismal cell-cell adhesion;catenin complex;cell migration;protein ki…	PF00514	Armadillo/beta-catenin-like repeat	IPR011989;IPR016024;IPR000225;IPR013284;IPR030461	Beta-catenin;Junction plakoglobin/protein humpback-2;Armadillo-type fold;Armadillo-like helical	Armadillo;ARM-like;Beta-catenin;ARM-type_fold;Plakoglobin/HMP-2	ENSP00000311113;ENSP00000377507;ENSP00000377508
623	E7EVW7;P14317;P14317-2;F8WDD5;F8WEZ6	E7EVW7;P14317	12;12;5;1;1	12;12;5;1;1	12;12;5;1;1	Hematopoietic lineage cell-specific protein	HCLS1	Hematopoietic lineage cell-specific protein OS=Homo sapiens GN=HCLS1 PE=1 SV=1;Hematopoietic lineage cell-specific protein OS=Homo sapiens GN=HCLS1 PE=1 SV=3	1.16551	0	GO:0003779;GO:0030041;GO:0000122;GO:0001085;GO:0005515;GO:0005634;GO:0005667;GO:0005737;GO:0005739;GO:0014068;GO:0016020;GO:0017124;GO:0019901;GO:0030833;GO:0030854;GO:0032403;GO:0033138;GO:0042993;GO:0045651;GO:0045944;GO:0050731;GO:0051897;GO:0071345;GO:2000107;GO:0006357;GO:0045892;GO:0008154;GO:0051258;GO:0014066;GO:1902533;GO:0008064;GO:0032271;GO:0002763;GO:0030852;GO:0001934;GO:0033135;GO:…	actin binding;actin filament polymerization;negative regulation of transcription from RNA polymerase II promoter;RNA polymerase II transcription factor binding;protein binding;nucleus;transcription factor complex;cytoplasm;mitochondrion;positive regulation of phosphatidylinositol 3-kinase signaling;membrane;SH3 domain binding;protein kinase binding;regulation of actin filament polymerization;posi…	PF02218;PF00018	SH3 domain;Repeat in HS1/Cortactin	IPR028534;IPR003134;IPR001452	SH3 domain	SH3_domain;Hs1_Cortactin;HS1	ENSP00000387645;ENSP00000320176;ENSP00000418299
2704	Q6Y7W6;Q6Y7W6-4;Q6Y7W6-5;I1E4Y6;Q6Y7W6-3;E7ESB6;C9JHW1;C9J0V6;C9JHT0;C9JRZ2;C9JH18;F8WCD5;C9JPV7;C9JXQ0;C9JW88;C9JH78;C9IYH5	Q6Y7W6;Q6Y7W6-4;Q6Y7W6-5;I1E4Y6;Q6Y7W6-3;E7ESB6	29;28;28;27;26;16;13;4;4;4;4;3;3;3;2;2;2	29;28;28;27;26;16;13;4;4;4;4;3;3;3;2;2;2	29;28;28;27;26;16;13;4;4;4;4;3;3;3;2;2;2	PERQ amino acid-rich with GYF domain-containing protein 2	GIGYF2	PERQ amino acid-rich with GYF domain-containing protein 2 OS=Homo sapiens GN=GIGYF2 PE=1 SV=1;Isoform 3 of PERQ amino acid-rich with GYF domain-containing protein 2 OS=Homo sapiens GN=GIGYF2;Isoform 4 of PERQ amino acid-rich with GYF domain-containing prot	1.16047	0.05	GO:0007631;GO:0008344;GO:0009791;GO:0016020;GO:0017148;GO:0021522;GO:0031571;GO:0035264;GO:0044267;GO:0044822;GO:0048009;GO:0048873;GO:0050881;GO:0050885;GO:0007610;GO:0007626;GO:0030534;GO:0044707;GO:0007275;GO:0006417;GO:0010629;GO:0032269;GO:0034249;GO:2000113;GO:0021515;GO:0021953;GO:0021517;GO:0044773;GO:0044783;GO:0044819;GO:0048589;GO:0019538;GO:0044260;GO:0007169;GO:0001894;GO:0048872;GO:…	feeding behavior;adult locomotory behavior;post-embryonic development;membrane;negative regulation of translation;spinal cord motor neuron differentiation;mitotic G1 DNA damage checkpoint;multicellular organism growth;cellular protein metabolic process;poly(A) RNA binding;insulin-like growth factor receptor signaling pathway;homeostasis of number of cells within a tissue;musculoskeletal movement;…	PF02213	GYF domain	IPR003169		GYF	ENSP00000362664;ENSP00000387070;ENSP00000387170;ENSP00000386537;ENSP00000386765;ENSP00000487548
3082	Q96GM8;Q96GM8-2	Q96GM8	9;4	9;4	9;4	Target of EGR1 protein 1	TOE1	Target of EGR1 protein 1 OS=Homo sapiens GN=TOE1 PE=1 SV=1	1.15958	0	GO:0000175;GO:0003676;GO:0004535;GO:0005515;GO:0005634;GO:0005654;GO:0005730;GO:0005737;GO:0015030;GO:0016607;GO:0046872;GO:0090503;GO:0090501;GO:0044428;GO:0031981;GO:0043232;GO:0016604;GO:0008408;GO:0016896;GO:0097159;GO:1901363;GO:0043169;GO:0016070;GO:0090305;GO:0044451;GO:0070013;GO:0043228;GO:0044446;GO:0004527;GO:0004532;GO:0016796;GO:0043167;GO:0044260;GO:0090304;GO:0043233;GO:0004518;GO:…	3'-5'-exoribonuclease activity;nucleic acid binding;poly(A)-specific ribonuclease activity;protein binding;nucleus;nucleoplasm;nucleolus;cytoplasm;Cajal body;nuclear speck;metal ion binding;RNA phosphodiester bond hydrolysis, exonucleolytic;RNA phosphodiester bond hydrolysis;nuclear part;nuclear lumen;intracellular non-membrane-bounded organelle;nuclear body;3'-5' exonuclease activity;exoribonucl…	PF04857;PF00642	Zinc finger C-x8-C-x5-C-x3-H type (and similar);CAF1 family ribonuclease	IPR006941;IPR012337;IPR000571	Ribonuclease CAF1;Ribonuclease H-like domain	Znf_CCCH;RNase_CAF1;RNaseH-like_dom	ENSP00000361162
2101	P61978-2;P61978;S4R457;S4R359	P61978-2;P61978	30;29;6;4	2;2;0;0	2;2;0;0	Heterogeneous nuclear ribonucleoprotein K	HNRNPK	Isoform 2 of Heterogeneous nuclear ribonucleoprotein K OS=Homo sapiens GN=HNRNPK;Heterogeneous nuclear ribonucleoprotein K OS=Homo sapiens GN=HNRNPK PE=1 SV=1	1.15518	0	GO:0000122;GO:0000790;GO:0000978;GO:0001077;GO:0001541;GO:0001822;GO:0001889;GO:0002102;GO:0003730;GO:0005515;GO:0005521;GO:0005739;GO:0005829;GO:0005925;GO:0005938;GO:0006366;GO:0006953;GO:0007422;GO:0007568;GO:0008134;GO:0010988;GO:0014069;GO:0014823;GO:0016020;GO:0016032;GO:0019904;GO:0021549;GO:0021766;GO:0021987;GO:0030324;GO:0030628;GO:0031072;GO:0032091;GO:0032869;GO:0032993;GO:0033120;GO:…	negative regulation of transcription from RNA polymerase II promoter;nuclear chromatin;RNA polymerase II core promoter proximal region sequence-specific DNA binding;transcriptional activator activity, RNA polymerase II core promoter proximal region sequence-specific binding;ovarian follicle development;kidney development;liver development;podosome;mRNA 3'-UTR binding;protein binding;lamin binding…	PF00013;PF08067	KH domain;ROKNT (NUC014) domain	IPR033090;IPR004087;IPR004088;IPR012987	K Homology domain;K Homology domain, type 1	KH_dom;KH_dom_type_1;ROK_N	ENSP00000317788;ENSP00000353552;ENSP00000365439;ENSP00000365458
2270	Q06830;A0A0A0MSI0;A0A0A0MRQ5	Q06830;A0A0A0MSI0	19;18;6	19;18;6	16;15;3	Peroxiredoxin-1	PRDX1	Peroxiredoxin-1 OS=Homo sapiens GN=PRDX1 PE=1 SV=1;Peroxiredoxin-1 (Fragment) OS=Homo sapiens GN=PRDX1 PE=1 SV=1	1.15474	0.05	GO:0016209;GO:0016491;GO:0055114;GO:0098869;GO:0001895;GO:0004601;GO:0005515;GO:0005615;GO:0005634;GO:0005737;GO:0005739;GO:0008283;GO:0008379;GO:0019430;GO:0032872;GO:0034101;GO:0042267;GO:0042345;GO:0042470;GO:0042744;GO:0042802;GO:0043209;GO:0044822;GO:0070062;GO:0001894;GO:0044710;GO:0001909;GO:0002228;GO:0006801;GO:0071451;GO:0043408;GO:0070302;GO:0002262;GO:0042990;GO:0043122;GO:0042743;GO:…	antioxidant activity;oxidoreductase activity;oxidation-reduction process;cellular oxidant detoxification;retina homeostasis;peroxidase activity;protein binding;extracellular space;nucleus;cytoplasm;mitochondrion;cell proliferation;thioredoxin peroxidase activity;removal of superoxide radicals;regulation of stress-activated MAPK cascade;erythrocyte homeostasis;natural killer cell mediated cytotoxi…	PF10417;PF00578	AhpC/TSA family;C-terminal domain of 1-Cys peroxiredoxin	IPR000866;IPR024706;IPR019479;IPR012336;IPR013766	Thioredoxin-like fold;Alkyl hydroperoxide reductase subunit C/ Thiol specific antioxidant;Thioredoxin domain;Peroxiredoxin, AhpC-type	AhpC/TSA;Thioredoxin-like_fold;Thioredoxin_domain;Peroxiredoxin_C;Peroxiredoxin_AhpC-typ	ENSP00000262746;ENSP00000361152;ENSP00000389047;ENSP00000407034
666	E9PJ81;E9PRQ7;Q04323;Q04323-2;A0A087WTZ5	E9PJ81;E9PRQ7;Q04323;Q04323-2;A0A087WTZ5	6;6;6;6;3	6;6;6;6;3	6;6;6;6;3	UBX domain-containing protein 1	UBXN1	UBX domain-containing protein 1 (Fragment) OS=Homo sapiens GN=UBXN1 PE=1 SV=1;UBX domain-containing protein 1 OS=Homo sapiens GN=UBXN1 PE=1 SV=1;UBX domain-containing protein 1 OS=Homo sapiens GN=UBXN1 PE=1 SV=2;Isoform 2 of UBX domain-containing protein 1	1.15354	0	GO:0005515;GO:0005634;GO:0005737;GO:0005783;GO:0005829;GO:0030425;GO:0031397;GO:0031593;GO:0031625;GO:0032435;GO:0034098;GO:0036435;GO:0043025;GO:0043130;GO:0051117;GO:0071796;GO:1903094;GO:1904293;GO:2000157;GO:0031396;GO:1903321;GO:0032434;GO:1901799;GO:0090086;GO:1903093;GO:0042177;GO:1903573;GO:1904292;GO:0010466;GO:2000152;GO:0044444;GO:0012505;GO:0043005;GO:0036477;GO:0044432;GO:0098796;GO:…	protein binding;nucleus;cytoplasm;endoplasmic reticulum;cytosol;dendrite;negative regulation of protein ubiquitination;polyubiquitin binding;ubiquitin protein ligase binding;negative regulation of proteasomal ubiquitin-dependent protein catabolic process;VCP-NPL4-UFD1 AAA ATPase complex;K48-linked polyubiquitin binding;neuronal cell body;ubiquitin binding;ATPase binding;K6-linked polyubiquitin bi…	PF00627;PF00789	UBA/TS-N domain;UBX domain	IPR015940;IPR009060;IPR029071;IPR001012	UBA-like;Ubiquitin-associated domain;Ubiquitin-related domain;UBX domain	UBX_dom;UBA-like;UBA;Ubiquitin-rel_dom	ENSP00000435625;ENSP00000435964;ENSP00000294119;ENSP00000303991
182	C9J9K3;A0A0C4DG17;P08865;F8WD59	C9J9K3;A0A0C4DG17;P08865;F8WD59	18;18;18;9	18;18;18;9	18;18;18;9	40S ribosomal protein SA	RPSA	40S ribosomal protein SA (Fragment) OS=Homo sapiens GN=RPSA PE=1 SV=8;40S ribosomal protein SA OS=Homo sapiens GN=RPSA PE=1 SV=1;40S ribosomal protein SA OS=Homo sapiens GN=RPSA PE=1 SV=4;40S ribosomal protein SA (Fragment) OS=Homo sapiens GN=RPSA PE=1 SV=	1.15336	0.02	GO:0000028;GO:0003735;GO:0005055;GO:0005604;GO:0005634;GO:0005886;GO:0006412;GO:0016337;GO:0022627;GO:0030855;GO:0043025;GO:0043236;GO:0015935;GO:0001618;GO:0005515;GO:0005737;GO:0007155;GO:0016020;GO:0043022;GO:0044822;GO:0046718;GO:0070062;GO:0022618;GO:0042255;GO:0042274;GO:0022610;GO:0034645;GO:0043043;GO:0044267;GO:0010467;GO:0098602;GO:0098609;GO:0030260;GO:0019058;GO:0030154;GO:0060429;GO:…	ribosomal small subunit assembly;structural constituent of ribosome;laminin receptor activity;basement membrane;nucleus;plasma membrane;translation;single organismal cell-cell adhesion;cytosolic small ribosomal subunit;epithelial cell differentiation;neuronal cell body;laminin binding;small ribosomal subunit;virus receptor activity;protein binding;cytoplasm;cell adhesion;membrane;ribosome binding…	PF16122;PF00318	Ribosomal protein S2;40S ribosomal protein SA C-terminus	IPR032281;IPR001865;IPR018130;IPR027498;IPR005707;IPR023591;IPR027504	Ribosomal protein S2;Ribosomal protein S2, eukaryotic/archaeal;Ribosomal protein S2, eukaryotic;40S ribosomal protein SA	Ribosomal_S2;Ribosomal_S2_euk/arc;Ribosomal_S2_CS;Ribosomal_S2_flav_dom;Ribosomal_S2_euk;40S_ribosomal_SA;40S_SA_C	ENSP00000410848;ENSP00000389351;ENSP00000346067
2268	Q06587;Q06587-2	Q06587;Q06587-2	6;5	6;5	5;4	E3 ubiquitin-protein ligase RING1	RING1	E3 ubiquitin-protein ligase RING1 OS=Homo sapiens GN=RING1 PE=1 SV=2;Isoform 2 of E3 ubiquitin-protein ligase RING1 OS=Homo sapiens GN=RING1	1.15092	0	GO:0001739;GO:0003682;GO:0005515;GO:0005634;GO:0005654;GO:0005737;GO:0006351;GO:0008270;GO:0009952;GO:0016607;GO:0016874;GO:0031519;GO:0035102;GO:0035518;GO:0045892;GO:0048593;GO:0050790;GO:0097027;GO:0034645;GO:0097659;GO:0010467;GO:0003002;GO:0006355;GO:0010629;GO:1903507;GO:2000113;GO:0010390;GO:0033522;GO:0048592;GO:0043010;GO:0065009;GO:0005720;GO:0000803;GO:0044428;GO:0031981;GO:0016604;GO:…	sex chromatin;chromatin binding;protein binding;nucleus;nucleoplasm;cytoplasm;transcription, DNA-templated;zinc ion binding;anterior/posterior pattern specification;nuclear speck;ligase activity;PcG protein complex;PRC1 complex;histone H2A monoubiquitination;negative regulation of transcription, DNA-templated;camera-type eye morphogenesis;regulation of catalytic activity;ubiquitin-protein transfe…	PF16207	RAWUL domain RING finger- and WD40-associated ubiquitin-like	IPR032443;IPR001841;IPR013083;IPR017907	Zinc finger, RING/FYVE/PHD-type;Zinc finger, RING-type	Znf_RING;Znf_RING/FYVE/PHD;Znf_RING_CS;RAWUL	ENSP00000363787;ENSP00000372699;ENSP00000412190;ENSP00000400572;ENSP00000396271;ENSP00000396439
1808	P35268;K7ERI7;K7ELC4;K7EMH1;K7EP65;K7EKS7;K7EJT5	P35268;K7ERI7;K7ELC4;K7EMH1;K7EP65;K7EKS7	7;6;5;5;4;4;3	7;6;5;5;4;4;3	6;5;4;4;4;4;3	60S ribosomal protein L22	RPL22	60S ribosomal protein L22 OS=Homo sapiens GN=RPL22 PE=1 SV=2;60S ribosomal protein L22 OS=Homo sapiens GN=RPL22 PE=1 SV=1;60S ribosomal protein L22 (Fragment) OS=Homo sapiens GN=RPL22 PE=1 SV=1;60S ribosomal protein L22 (Fragment) OS=Homo sapiens GN=RPL22	1.14581	0	GO:0003735;GO:0005840;GO:0006412;GO:0005515;GO:0005634;GO:0005737;GO:0005925;GO:0008201;GO:0022625;GO:0030529;GO:0044822;GO:0046632;GO:0070062;GO:0034645;GO:0043043;GO:0044267;GO:0010467;GO:0030217;GO:0046631;GO:0015934;GO:0044445;GO:0022626;GO:1990904;GO:0043232;GO:0044444;GO:0005924;GO:0031988;GO:1903561;GO:0005576;GO:0005198;GO:0005539;GO:1901681;GO:0003723;GO:0043170;GO:0030098;GO:0042110;GO:…	structural constituent of ribosome;ribosome;translation;protein binding;nucleus;cytoplasm;focal adhesion;heparin binding;cytosolic large ribosomal subunit;intracellular ribonucleoprotein complex;poly(A) RNA binding;alpha-beta T cell differentiation;extracellular exosome;cellular macromolecule biosynthetic process;peptide biosynthetic process;cellular protein metabolic process;gene expression;T ce…	PF01776	Ribosomal L22e protein family	IPR002671	Ribosomal protein L22e	Ribosomal_L22e	ENSP00000346088;ENSP00000468274
2594	Q5JSZ5;Q5JSZ5-5;Q5JSZ9;Q5JT00;Q5JSZ5-4;Q5JSZ5-2;Q5JSZ5-3	Q5JSZ5;Q5JSZ5-5	33;22;4;3;1;1;1	32;21;4;3;1;1;1	25;17;4;3;1;1;1	Protein PRRC2B	PRRC2B	Protein PRRC2B OS=Homo sapiens GN=PRRC2B PE=1 SV=2;Isoform 1 of Protein PRRC2B OS=Homo sapiens GN=PRRC2B	1.1453	0.02	GO:0005515;GO:0044822;GO:0003723;GO:0003676;GO:0097159;GO:1901363	protein binding;poly(A) RNA binding;RNA binding;nucleic acid binding;organic cyclic compound binding;heterocyclic compound binding	PF07001	BAT2 N-terminus	IPR009738;IPR033184		BAT2_N	ENSP00000349856;ENSP00000384606;ENSP00000398853
969	J3KPD3;Q9Y580;I3L521;F5GXV8;F5GY08;G3V1T9;F5H606	J3KPD3;Q9Y580;I3L521;F5GXV8;F5GY08;G3V1T9	6;6;4;4;4;3;2	6;6;4;4;4;3;2	6;6;4;4;4;3;2	RNA-binding protein 7	RBM7	RNA binding motif protein 7, isoform CRA_c OS=Homo sapiens GN=RBM7 PE=1 SV=1;RNA-binding protein 7 OS=Homo sapiens GN=RBM7 PE=1 SV=1;Uncharacterized protein (Fragment) OS=Homo sapiens PE=4 SV=1;RNA-binding protein 7 OS=Homo sapiens GN=RBM7 PE=1 SV=1;RNA-bi	1.13751	0	GO:0000166;GO:0003676;GO:0005634;GO:0005654;GO:0044822;GO:0051321;GO:0007049;GO:0044702;GO:0000003;GO:0044428;GO:0031981;GO:0036094;GO:1901265;GO:0097159;GO:1901363;GO:0003723;GO:0022414;GO:0070013;GO:0044446;GO:0043233;GO:0031974	nucleotide binding;nucleic acid binding;nucleus;nucleoplasm;poly(A) RNA binding;meiotic cell cycle;cell cycle;single organism reproductive process;reproduction;nuclear part;nuclear lumen;small molecule binding;nucleoside phosphate binding;organic cyclic compound binding;heterocyclic compound binding;RNA binding;reproductive process;intracellular organelle lumen;intracellular organelle part;organe…	PF00076	RNA recognition motif. (a.k.a. RRM, RBD, or RNP domain)	IPR012677;IPR000504	Nucleotide-binding alpha-beta plait domain;RNA recognition motif domain	RRM_dom;Nucleotide-bd_a/b_plait	ENSP00000364639;ENSP00000439918
269	A0AV96-2;A0AV96;D6R9D6;B7Z8Z7;D6RBS9;D6REZ6;D6R9M7;D6RBP6;D6RA49;D6RFL5;D6RCT1;Q5T0W7;F8W9F8;Q8TBY0-2;Q8TBY0-3;Q9NQ94-5;Q8TBY0;Q9NQ94-6;Q9NQ94-3;Q9NQ94-2;Q9NQ94-4;Q9NQ94	A0AV96-2;A0AV96;D6R9D6;B7Z8Z7;D6RBS9;D6REZ6	14;14;13;13;9;8;5;3;3;3;1;1;1;1;1;1;1;1;1;1;1;1	14;14;13;13;9;8;5;3;3;3;1;1;1;1;1;1;1;1;1;1;1;1	14;14;13;13;9;8;5;3;3;3;1;1;1;1;1;1;1;1;1;1;1;1	RNA-binding protein 47	RBM47	Isoform 2 of RNA-binding protein 47 OS=Homo sapiens GN=RBM47;RNA-binding protein 47 OS=Homo sapiens GN=RBM47 PE=1 SV=2;RNA-binding protein 47 OS=Homo sapiens GN=RBM47 PE=1 SV=1;RNA-binding protein 47 OS=Homo sapiens GN=RBM47 PE=1 SV=1;RNA-binding protein 4	1.13141	0	GO:0000166;GO:0002244;GO:0005634;GO:0016554;GO:0044822;GO:0003676;GO:0030154;GO:0030097;GO:0016553;GO:0036094;GO:1901265;GO:0097159;GO:1901363;GO:0003723;GO:0009451;GO:0048534;GO:0048869;GO:0016070;GO:0043412;GO:0044767;GO:0048513;GO:0002520;GO:0002376;GO:0048731;GO:0044260;GO:0090304;GO:0043170;GO:0032502;GO:0048856;GO:0007275;GO:0006139;GO:0006725;GO:0034641;GO:0046483;GO:1901360;GO:0044707;GO:…	nucleotide binding;hematopoietic progenitor cell differentiation;nucleus;cytidine to uridine editing;poly(A) RNA binding;nucleic acid binding;cell differentiation;hemopoiesis;base conversion or substitution editing;small molecule binding;nucleoside phosphate binding;organic cyclic compound binding;heterocyclic compound binding;RNA binding;RNA modification;hematopoietic or lymphoid organ developme…	PF00076	RNA recognition motif. (a.k.a. RRM, RBD, or RNP domain)	IPR006535;IPR012677;IPR000504	Nucleotide-binding alpha-beta plait domain;RNA recognition motif domain	RRM_dom;HnRNP_R/Q_splicing_fac;Nucleotide-bd_a/b_plait	ENSP00000295971;ENSP00000371212;ENSP00000371214;ENSP00000422945;ENSP00000423243
1187	O43148;O43148-2;K7EP06;K7ERH6;K7EPP5	O43148;O43148-2;K7EP06	16;16;11;2;1	16;16;11;2;1	16;16;11;2;1	mRNA cap guanine-N7 methyltransferase	RNMT	mRNA cap guanine-N7 methyltransferase OS=Homo sapiens GN=RNMT PE=1 SV=1;Isoform 2 of mRNA cap guanine-N7 methyltransferase OS=Homo sapiens GN=RNMT;mRNA cap guanine-N7 methyltransferase OS=Homo sapiens GN=RNMT PE=1 SV=1	1.12906	0	GO:0003723;GO:0004482;GO:0005515;GO:0005634;GO:0005654;GO:0005730;GO:0005845;GO:0006370;GO:0036265;GO:0043235;GO:0006397;GO:0009452;GO:0001510;GO:0044428;GO:0031981;GO:0043232;GO:0034518;GO:0043234;GO:0003676;GO:0008170;GO:0008174;GO:0009451;GO:0043414;GO:0006396;GO:0016071;GO:0036260;GO:0070013;GO:0043228;GO:0032991;GO:0044446;GO:0097159;GO:1901363;GO:0008168;GO:0008173;GO:0008757;GO:0016070;GO:…	RNA binding;mRNA (guanine-N7-)-methyltransferase activity;protein binding;nucleus;nucleoplasm;nucleolus;mRNA cap binding complex;7-methylguanosine mRNA capping;RNA (guanine-N7)-methylation;receptor complex;mRNA processing;7-methylguanosine RNA capping;RNA methylation;nuclear part;nuclear lumen;intracellular non-membrane-bounded organelle;RNA cap binding complex;protein complex;nucleic acid bindin…	PF03291	mRNA capping enzyme	IPR016899;IPR004971;IPR029063	S-adenosyl-L-methionine-dependent methyltransferase;mRNA (guanine-N(7))-methyltransferase domain	mRNA_G-N7_MeTrfase_dom;mRNA_G-N7_MeTrfase;SAM-dependent_MTases	ENSP00000262173;ENSP00000372804;ENSP00000446426;ENSP00000466252;ENSP00000466111
2212	P98082-3;P98082;P98082-2;D6RFF7;D6REB1;D6RIA5	P98082-3;P98082;P98082-2	18;18;14;3;2;2	18;18;14;3;2;2	18;18;14;3;2;2	Disabled homolog 2	DAB2	Isoform 3 of Disabled homolog 2 OS=Homo sapiens GN=DAB2;Disabled homolog 2 OS=Homo sapiens GN=DAB2 PE=1 SV=3;Isoform 2 of Disabled homolog 2 OS=Homo sapiens GN=DAB2	1.12854	0	GO:0001934;GO:0005515;GO:0005730;GO:0005886;GO:0005905;GO:0005925;GO:0006898;GO:0006915;GO:0007275;GO:0008022;GO:0010718;GO:0010862;GO:0015031;GO:0016055;GO:0030136;GO:0030335;GO:0030511;GO:0030665;GO:0032091;GO:0032436;GO:0035026;GO:0035615;GO:0038024;GO:0043066;GO:0045807;GO:0045892;GO:0045893;GO:0046332;GO:0060391;GO:0060766;GO:0070062;GO:0090090;GO:1903077;GO:2000096;GO:2000370;GO:2000643;GO:…	positive regulation of protein phosphorylation;protein binding;nucleolus;plasma membrane;clathrin-coated pit;focal adhesion;receptor-mediated endocytosis;apoptotic process;multicellular organism development;protein C-terminus binding;positive regulation of epithelial to mesenchymal transition;positive regulation of pathway-restricted SMAD protein phosphorylation;protein transport;Wnt signaling pa…	PF00640	Phosphotyrosine interaction domain (PTB/PID)	IPR011993;IPR006020	PH domain-like;PTB/PI domain	PTB/PI_dom;PH_dom-like	ENSP00000313391;ENSP00000345508;ENSP00000426245;ENSP00000439919
1707	P25788-2;P25788;G3V4X5;G3V3W4;G3V5N4	P25788-2;P25788;G3V4X5	6;6;3;1;1	6;6;3;1;1	6;6;3;1;1	Proteasome subunit alpha type-3	PSMA3	Isoform 2 of Proteasome subunit alpha type-3 OS=Homo sapiens GN=PSMA3;Proteasome subunit alpha type-3 OS=Homo sapiens GN=PSMA3 PE=1 SV=2;Proteasome subunit alpha type-3 OS=Homo sapiens GN=PSMA3 PE=1 SV=1	1.12825	0	GO:0000502;GO:0004298;GO:0005515;GO:0005634;GO:0005839;GO:0019773;GO:0052548;GO:0070062;GO:0052547;GO:1905369;GO:0043234;GO:0031988;GO:1903561;GO:0005576;GO:0004175;GO:0070003;GO:0030162;GO:0051336;GO:0031982;GO:0032991;GO:0043230;GO:1905368;GO:0070011;GO:0051246;GO:0050790;GO:0044421;GO:1902494;GO:0008233;GO:0065009;GO:0060255;GO:0080090;GO:0016787;GO:0019222;GO:0065007;GO:0003824;GO:0050789	proteasome complex;threonine-type endopeptidase activity;protein binding;nucleus;proteasome core complex;proteasome core complex, alpha-subunit complex;regulation of endopeptidase activity;extracellular exosome;regulation of peptidase activity;endopeptidase complex;protein complex;membrane-bounded vesicle;extracellular vesicle;extracellular region;endopeptidase activity;threonine-type peptidase a…	PF00227;PF10584	Proteasome subunit;Proteasome subunit A N-terminal signature	IPR029055;IPR000426;IPR023332;IPR001353	Proteasome, subunit alpha/beta;Proteasome A-type subunit;Nucleophile aminohydrolases, N-terminal	Proteasome_asu_N;Proteasome_sua/b;Proteasome_suA-type;Ntn_hydrolases_N	ENSP00000216455;ENSP00000390491
362	B4DDF4;B4DUT8;Q99439;A0A087X271;Q99439-2;H3BVI6;K7ES69;A0A087X1X5;H3BQH0;A0A087WV51;U3KPS3;Q15417-3;Q15417	B4DDF4;B4DUT8;Q99439;A0A087X271;Q99439-2;H3BVI6;K7ES69;A0A087X1X5	9;9;9;8;7;6;5;5;2;1;1;1;1	9;9;9;8;7;6;5;5;2;1;1;1;1	9;9;9;8;7;6;5;5;2;1;1;1;1	Calponin;Calponin-2	CNN2	Calponin OS=Homo sapiens GN=CNN2 PE=1 SV=1;Calponin OS=Homo sapiens GN=CNN2 PE=1 SV=1;Calponin-2 OS=Homo sapiens GN=CNN2 PE=1 SV=4;Calponin (Fragment) OS=Homo sapiens GN=CNN2 PE=1 SV=1;Isoform 2 of Calponin-2 OS=Homo sapiens GN=CNN2;Calponin (Fragment) OS=	1.12684	0.02	GO:0003779;GO:0005516;GO:0005856;GO:0031032;GO:0010628;GO:0030097;GO:0030336;GO:0042060;GO:0042127;GO:0050765;GO:0001725;GO:0005925;GO:0016020;GO:0032970;GO:0070062;GO:0071260;GO:0010468;GO:0010604;GO:0009612;GO:0071214;GO:0071496;GO:0048534;GO:0030334;GO:2000146;GO:0030036;GO:0050794;GO:0009611;GO:0045806;GO:0050764;GO:0042641;GO:0097517;GO:0043232;GO:0005924;GO:0031988;GO:1903561;GO:0005576;GO:…	actin binding;calmodulin binding;cytoskeleton;actomyosin structure organization;positive regulation of gene expression;hemopoiesis;negative regulation of cell migration;wound healing;regulation of cell proliferation;negative regulation of phagocytosis;stress fiber;focal adhesion;membrane;regulation of actin filament-based process;extracellular exosome;cellular response to mechanical stimulus;regu…	PF00402;PF00307	Calponin homology (CH) domain;Calponin family repeat	IPR001997;IPR000557;IPR001715;IPR029974;IPR003096	Calponin homology domain;Smooth muscle protein/calponin;Calponin/LIMCH1;Calponin-2	Calponin_repeat;CH-domain;Calponin/LIMCH1;SM22_calponin;CNN2	ENSP00000457968;ENSP00000456436;ENSP00000263097;ENSP00000340129;ENSP00000484749
715	F5GY55;Q16531;F5H2L3;F5GZY8;F5GYG8;F5GWI0;Q16531-2;F5H198	F5GY55;Q16531	21;21;6;5;4;4;4;1	21;21;6;5;4;4;4;1	21;21;6;5;4;4;4;1	DNA damage-binding protein 1	DDB1	DNA damage-binding protein 1 OS=Homo sapiens GN=DDB1 PE=1 SV=1;DNA damage-binding protein 1 OS=Homo sapiens GN=DDB1 PE=1 SV=1	1.12282	0	GO:0003676;GO:0005634;GO:0000784;GO:0005515;GO:0005615;GO:0005654;GO:0005737;GO:0016032;GO:0016055;GO:0031464;GO:0031465;GO:0035518;GO:0042787;GO:0043066;GO:0043161;GO:0045070;GO:0046726;GO:0051702;GO:0070062;GO:0070914;GO:0080008;GO:1901990;GO:1902188;GO:0016567;GO:0006511;GO:1905114;GO:0198738;GO:0042981;GO:0043069;GO:0044403;GO:0044764;GO:0010390;GO:0033522;GO:0010498;GO:0045069;GO:1903902;GO:…	nucleic acid binding;nucleus;nuclear chromosome, telomeric region;protein binding;extracellular space;nucleoplasm;cytoplasm;viral process;Wnt signaling pathway;Cul4A-RING E3 ubiquitin ligase complex;Cul4B-RING E3 ubiquitin ligase complex;histone H2A monoubiquitination;protein ubiquitination involved in ubiquitin-dependent protein catabolic process;negative regulation of apoptotic process;proteaso…	PF03178	CPSF A subunit region	IPR004871;IPR031297;IPR015943;IPR017986	WD40/YVTN repeat-like-containing domain;WD40-repeat-containing domain	Cleavage/polyA-sp_fac_asu_C;WD40/YVTN_repeat-like_dom;WD40_repeat_dom	ENSP00000440269;ENSP00000301764
3239	Q9BU76-4;Q9BU76;Q9BU76-3;Q9BU76-2	Q9BU76-4;Q9BU76;Q9BU76-3;Q9BU76-2	8;8;6;5	8;8;6;5	8;8;6;5	Multiple myeloma tumor-associated protein 2	MMTAG2	Isoform 4 of Multiple myeloma tumor-associated protein 2 OS=Homo sapiens GN=MMTAG2;Multiple myeloma tumor-associated protein 2 OS=Homo sapiens GN=MMTAG2 PE=1 SV=1;Isoform 3 of Multiple myeloma tumor-associated protein 2 OS=Homo sapiens GN=MMTAG2;Isoform 2	1.10503	0	GO:0005515;GO:0044822;GO:0003723;GO:0003676;GO:0097159;GO:1901363	protein binding;poly(A) RNA binding;RNA binding;nucleic acid binding;organic cyclic compound binding;heterocyclic compound binding	PF10159	Kinase phosphorylation protein	IPR019315		Kinase_phosphorylation_domain	ENSP00000272139
2209	P84090;G3V279	P84090;G3V279	5;3	5;3	5;3	Enhancer of rudimentary homolog	ERH	Enhancer of rudimentary homolog OS=Homo sapiens GN=ERH PE=1 SV=1;Enhancer of rudimentary homolog OS=Homo sapiens GN=ERH PE=1 SV=1	1.10255	0.05	GO:0001649;GO:0005515;GO:0006221;GO:0007049;GO:0008327;GO:0016020;GO:0030496;GO:0034709;GO:0044822;GO:0045747;GO:0030154;GO:0001503;GO:0006220;GO:0009165;GO:0072528;GO:0008593;GO:0009967;GO:0034708;GO:0044444;GO:0000166;GO:0043565;GO:0003723;GO:0044707;GO:0009117;GO:0072527;GO:0009966;GO:1901293;GO:0010647;GO:0023056;GO:0048584;GO:0048869;GO:0018130;GO:0044271;GO:1901362;GO:1901566;GO:0032991;GO:…	osteoblast differentiation;protein binding;pyrimidine nucleotide biosynthetic process;cell cycle;methyl-CpG binding;membrane;midbody;methylosome;poly(A) RNA binding;positive regulation of Notch signaling pathway;cell differentiation;ossification;pyrimidine nucleotide metabolic process;nucleotide biosynthetic process;pyrimidine-containing compound biosynthetic process;regulation of Notch signaling…	PF01133	Enhancer of rudimentary	IPR000781		Enh_rudimentary	ENSP00000451080
408	B7ZLQ8;Q17RY0-2;Q17RY0;E5RJM0;E5RFP2;Q17RY0-3;J3KN18;Q7Z5Q1-7;Q7Z5Q1-5;Q7Z5Q1-4;Q7Z5Q1-6;Q7Z5Q1-3;Q7Z5Q1;Q8NE35-2;Q8NE35;Q7Z5Q1-8;Q7Z5Q1-9;H0Y9D9;H0YBG1	B7ZLQ8;Q17RY0-2;Q17RY0;E5RJM0;E5RFP2;Q17RY0-3	20;20;20;19;11;11;7;7;7;7;7;7;7;7;7;7;7;6;4	20;20;20;19;11;11;7;7;7;7;7;7;7;7;7;7;7;6;4	20;20;20;19;11;11;7;7;7;7;7;7;7;7;7;7;7;6;4	Cytoplasmic polyadenylation element-binding protein 4	CPEB4	CPEB4 protein OS=Homo sapiens GN=CPEB4 PE=1 SV=1;Isoform 2 of Cytoplasmic polyadenylation element-binding protein 4 OS=Homo sapiens GN=CPEB4;Cytoplasmic polyadenylation element-binding protein 4 OS=Homo sapiens GN=CPEB4 PE=1 SV=1;Cytoplasmic polyadenylatio	1.09751	0	GO:0000166;GO:0003676;GO:0005515;GO:0005634;GO:0005737;GO:0044822;GO:0036094;GO:1901265;GO:0097159;GO:1901363;GO:0003723	nucleotide binding;nucleic acid binding;protein binding;nucleus;cytoplasm;poly(A) RNA binding;small molecule binding;nucleoside phosphate binding;organic cyclic compound binding;heterocyclic compound binding;RNA binding	PF16366;PF16367	Cytoplasmic polyadenylation element-binding protein ZZ domain;RNA recognition motif	IPR032296;IPR012677;IPR000504	Nucleotide-binding alpha-beta plait domain;RNA recognition motif domain	RRM_dom;Nucleotide-bd_a/b_plait;CEBP_ZZ	ENSP00000429092;ENSP00000265085;ENSP00000334533;ENSP00000427990;ENSP00000429048
2722	Q7L2E3-2;H7BXY3;Q7L2E3-3;Q7L2E3	Q7L2E3-2;H7BXY3;Q7L2E3-3;Q7L2E3	58;57;57;57	58;57;57;57	58;57;57;57	Putative ATP-dependent RNA helicase DHX30	DHX30	Isoform 2 of Putative ATP-dependent RNA helicase DHX30 OS=Homo sapiens GN=DHX30;Putative ATP-dependent RNA helicase DHX30 OS=Homo sapiens GN=DHX30 PE=1 SV=1;Isoform 3 of Putative ATP-dependent RNA helicase DHX30 OS=Homo sapiens GN=DHX30;Putative ATP-depend	1.08904	0	GO:0003676;GO:0005524;GO:0005737;GO:0005739;GO:0008026;GO:0003682;GO:0003725;GO:0005515;GO:0035770;GO:0042645;GO:0044822;GO:1902775;GO:0000027;GO:0061668;GO:0044444;GO:0030529;GO:0043232;GO:0009295;GO:0044429;GO:0005759;GO:0097159;GO:1901363;GO:0044877;GO:0003723;GO:0032550;GO:0032559;GO:0035639;GO:0042623;GO:0070035;GO:0022618;GO:0042255;GO:0042273;GO:1990904;GO:0070013;GO:0043228;GO:0044446;GO:…	nucleic acid binding;ATP binding;cytoplasm;mitochondrion;ATP-dependent helicase activity;chromatin binding;double-stranded RNA binding;protein binding;ribonucleoprotein granule;mitochondrial nucleoid;poly(A) RNA binding;mitochondrial large ribosomal subunit assembly;ribosomal large subunit assembly;mitochondrial ribosome assembly;cytoplasmic part;intracellular ribonucleoprotein complex;intracellu…	PF00270;PF04408;PF00271;PF07717	DEAD/DEAH box helicase;Helicase conserved C-terminal domain;Helicase associated domain (HA2);Oligonucleotide/oligosaccharide-binding (OB)-fold	IPR011545;IPR002464;IPR011709;IPR007502;IPR014001;IPR001650;IPR027417	Helicase superfamily 1/2, ATP-binding domain;DEAD/DEAH box helicase domain;P-loop containing nucleoside triphosphate hydrolase	Helicase_C;DNA/RNA_helicase_DEAH_CS;Helicase-assoc_dom;DEAD/DEAH_box_helicase_dom;DUF1605;Helicase_ATP-bd;P-loop_NTPase	ENSP00000405620;ENSP00000392601;ENSP00000394682;ENSP00000483160;ENSP00000343442
72	A0A087X0Q1;Q7Z739;A0A024R7W5;A0A087WY31;A0A087X0C3;S4R373	A0A087X0Q1;Q7Z739;A0A024R7W5;A0A087WY31	15;15;14;14;1;1	9;9;8;8;1;1	9;9;8;8;1;1	YTH domain-containing family protein 3	YTHDF3	YTH domain-containing family protein 3 OS=Homo sapiens GN=YTHDF3 PE=1 SV=1;YTH domain-containing family protein 3 OS=Homo sapiens GN=YTHDF3 PE=1 SV=1;YTH domain family, member 3, isoform CRA_a OS=Homo sapiens GN=YTHDF3 PE=1 SV=1;YTH domain-containing famil	1.08595	0	GO:0005515;GO:0044822;GO:1990247;GO:0003723;GO:0003676;GO:0097159;GO:1901363	protein binding;poly(A) RNA binding;N6-methyladenosine-containing RNA binding;RNA binding;nucleic acid binding;organic cyclic compound binding;heterocyclic compound binding	PF04146	YT521-B-like domain	IPR007275		YTH_domain	ENSP00000483580;ENSP00000473496;ENSP00000481497;ENSP00000478825;ENSP00000485046;ENSP00000478490;ENSP00000481476
2956	Q8WXX5	Q8WXX5	9	9	9	DnaJ homolog subfamily C member 9	DNAJC9	DnaJ homolog subfamily C member 9 OS=Homo sapiens GN=DNAJC9 PE=1 SV=1	1.06881	0	GO:0005615;GO:0005634;GO:0005737;GO:0005886;GO:0031072;GO:0032781;GO:0035176;GO:0043462;GO:0051345;GO:0051703;GO:0051705;GO:0016020;GO:0071944;GO:0044421;GO:0005515;GO:0051336;GO:0043085;GO:0051704;GO:0007610;GO:0005576;GO:0044093;GO:0050790;GO:0065009;GO:0065007	extracellular space;nucleus;cytoplasm;plasma membrane;heat shock protein binding;positive regulation of ATPase activity;social behavior;regulation of ATPase activity;positive regulation of hydrolase activity;intraspecies interaction between organisms;multi-organism behavior;membrane;cell periphery;extracellular region part;protein binding;regulation of hydrolase activity;positive regulation of ca…	PF00226	DnaJ domain	IPR001623;IPR018253		DnaJ_domain;DnaJ_domain_CS	ENSP00000362041
2695	Q6UN15-5;Q6UN15;Q6UN15-3;Q6UN15-4;A0A0B4J203;H0Y8P7	Q6UN15-5;Q6UN15;Q6UN15-3;Q6UN15-4;A0A0B4J203	14;14;13;11;9;3	14;14;13;11;9;3	14;14;13;11;9;3	Pre-mRNA 3-end-processing factor FIP1	FIP1L1	Isoform 5 of Pre-mRNA 3-end-processing factor FIP1 OS=Homo sapiens GN=FIP1L1;Pre-mRNA 3-end-processing factor FIP1 OS=Homo sapiens GN=FIP1L1 PE=1 SV=1;Isoform 3 of Pre-mRNA 3-end-processing factor FIP1 OS=Homo sapiens GN=FIP1L1;Isoform 4 of Pre-mRNA 3-	1.06705	0.02	GO:0005515;GO:0005654;GO:0005847;GO:0044822;GO:0044428;GO:0031981;GO:0005849;GO:0003723;GO:0043234;GO:0044451;GO:0070013;GO:0044446;GO:0005634;GO:0003676;GO:0032991;GO:0043233;GO:0097159;GO:1901363;GO:0031974	protein binding;nucleoplasm;mRNA cleavage and polyadenylation specificity factor complex;poly(A) RNA binding;nuclear part;nuclear lumen;mRNA cleavage factor complex;RNA binding;protein complex;nucleoplasm part;intracellular organelle lumen;intracellular organelle part;nucleus;nucleic acid binding;macromolecular complex;organelle lumen;organic cyclic compound binding;heterocyclic compound binding;…	PF05182	Fip1 motif	IPR007854		Fip1	ENSP00000302993;ENSP00000336752;ENSP00000351383;ENSP00000425456
32	A0A087WV05;Q99417;A0A0D9SEI7	A0A087WV05;Q99417	7;7;1	7;7;1	7;7;1	C-Myc-binding protein	MYCBP	Uncharacterized protein OS=Homo sapiens PE=4 SV=1;C-Myc-binding protein OS=Homo sapiens GN=MYCBP PE=1 SV=3	1.06572	0	GO:0003713;GO:0006355;GO:0005515;GO:0005634;GO:0005737;GO:0005739;GO:0006351;GO:0007283;GO:0034645;GO:0097659;GO:0010467;GO:0010468;GO:1903506;GO:2000112;GO:0048232;GO:0044444;GO:0003712;GO:0043170;GO:0060255;GO:0009059;GO:0044249;GO:0044260;GO:0007276;GO:0032774;GO:2001141;GO:0010556;GO:0031326;GO:0000989;GO:0044702;GO:0048609;GO:0019953;GO:1901576;GO:0009889;GO:0031323;GO:0016070;GO:0034654;GO:…	transcription coactivator activity;regulation of transcription, DNA-templated;protein binding;nucleus;cytoplasm;mitochondrion;transcription, DNA-templated;spermatogenesis;cellular macromolecule biosynthetic process;nucleic acid-templated transcription;gene expression;regulation of gene expression;regulation of nucleic acid-templated transcription;regulation of cellular macromolecule biosynthetic …			IPR026060		AMY1	ENSP00000479064;ENSP00000380702
781	F8W6I7;P09651-2;P09651;P09651-3;F8VZ49;Q32P51;F8VTQ5;F8W646;H0YH80;F8VYN5	F8W6I7;P09651-2;P09651;P09651-3;F8VZ49;Q32P51;F8VTQ5	20;20;20;19;15;13;12;9;8;6	20;20;20;19;15;13;12;9;8;6	20;20;20;19;15;13;12;9;8;6	Heterogeneous nuclear ribonucleoprotein A1;Heterogeneous nuclear ribonucleoprotein A1, N-terminally processed;Heterogeneous nuclear ribonucleoprotein A1-like 2	HNRNPA1;HNRNPA1L2	Heterogeneous nuclear ribonucleoprotein A1 OS=Homo sapiens GN=HNRNPA1 PE=1 SV=2;Isoform A1-A of Heterogeneous nuclear ribonucleoprotein A1 OS=Homo sapiens GN=HNRNPA1;Heterogeneous nuclear ribonucleoprotein A1 OS=Homo sapiens GN=HNRNPA1 PE=1 SV=5;Isoform 2	1.06269	0.05	GO:0000166;GO:0003676;GO:0005654;GO:0000380;GO:0003697;GO:0005515;GO:0005634;GO:0005681;GO:0005737;GO:0016020;GO:0016032;GO:0030529;GO:0032211;GO:0032212;GO:0044822;GO:0051028;GO:0051168;GO:0051170;GO:0061752;GO:0070062;GO:0071013;GO:0098505;GO:0000398;GO:0044403;GO:0044764;GO:0032210;GO:1904357;GO:2000279;GO:1904358;GO:2000573;GO:0050658;GO:0006913;GO:1990904;GO:0044428;GO:0031981;GO:0031988;GO:…	nucleotide binding;nucleic acid binding;nucleoplasm;alternative mRNA splicing, via spliceosome;single-stranded DNA binding;protein binding;nucleus;spliceosomal complex;cytoplasm;membrane;viral process;intracellular ribonucleoprotein complex;negative regulation of telomere maintenance via telomerase;positive regulation of telomere maintenance via telomerase;poly(A) RNA binding;mRNA transport;nucle…	PF11627;PF00076	RNA recognition motif. (a.k.a. RRM, RBD, or RNP domain);Nuclear factor hnRNPA1	IPR021662;IPR012677;IPR000504	Nucleotide-binding alpha-beta plait domain;RNA recognition motif domain	RRM_dom;Nucleotide-bd_a/b_plait;HnRNPA1	ENSP00000333504;ENSP00000341826;ENSP00000448617;ENSP00000447260;ENSP00000449913
93	E7EU39;E7ETR3;A0A0A0MSR9;E7ERQ6;E7ENA6;I3L0B6;A0A0A0MSS9;A0A087X2D7;E7ENA5;A0A140T8Y1;E7EU38;E9PBY2;Q13117-2;Q86SG3-2;Q9NR90-2;Q9NR90;Q13117-3;Q13117;Q86SG3;Q9NQZ3-2;Q9NQZ3	E7EU39;E7ETR3;A0A0A0MSR9;E7ERQ6;E7ENA6;I3L0B6;A0A0A0MSS9;A0A087X2D7;E7ENA5;A0A140T8Y1;E7EU38;E9PBY2;Q13117-2;Q86SG3-2;Q9NR90-2;Q9NR90;Q13117-3;Q13117;Q86SG3;Q9NQZ3-2;Q9NQZ3	5;5;5;5;5;5;5;5;5;5;5;5;5;5;5;5;5;5;5;5;5	5;5;5;5;5;5;5;5;5;5;5;5;5;5;5;5;5;5;5;5;5	5;5;5;5;5;5;5;5;5;5;5;5;5;5;5;5;5;5;5;5;5	Deleted in azoospermia protein 2;Deleted in azoospermia protein 4;Deleted in azoospermia protein 3;Deleted in azoospermia protein 1	DAZ2;DAZ3;DAZ1;DAZ4	Deleted in azoospermia protein 2 OS=Homo sapiens GN=DAZ2 PE=4 SV=1;Deleted in azoospermia protein 3 OS=Homo sapiens GN=DAZ3 PE=4 SV=1;Deleted in azoospermia protein 1 OS=Homo sapiens GN=DAZ1 PE=4 SV=1;Deleted in azoospermia protein 3 OS=Homo sapiens GN=DAZ	1.06105	0	GO:0000166;GO:0003676;GO:0003723;GO:0005634;GO:0005737;GO:0007275;GO:0007283;GO:0030154;GO:0005515;GO:0008494;GO:0045948;GO:0044707;GO:0044767;GO:0048856;GO:0048232;GO:0048869;GO:0006446;GO:0045727;GO:0036094;GO:1901265;GO:0097159;GO:1901363;GO:0090079;GO:0006417;GO:0010557;GO:0010628;GO:0031328;GO:0032270;GO:0034250;GO:0032501;GO:0032502;GO:0007276;GO:0045182;GO:0010608;GO:0032268;GO:0034248;GO:…	nucleotide binding;nucleic acid binding;RNA binding;nucleus;cytoplasm;multicellular organism development;spermatogenesis;cell differentiation;protein binding;translation activator activity;positive regulation of translational initiation;single-multicellular organism process;single-organism developmental process;anatomical structure development;male gamete generation;cellular developmental process…	PF00076	RNA recognition motif. (a.k.a. RRM, RBD, or RNP domain)	IPR012677;IPR000504	Nucleotide-binding alpha-beta plait domain;RNA recognition motif domain	RRM_dom;Nucleotide-bd_a/b_plait	ENSP00000371731;ENSP00000397895;ENSP00000324965;ENSP00000400716;ENSP00000401049;ENSP00000383340;ENSP00000371868;ENSP00000401363;ENSP00000484907;ENSP00000371869;ENSP00000371751;ENSP00000371733;ENSP00000371877;ENSP00000371743;ENSP00000371861;ENSP00000371870;ENSP00000371887;ENSP00000389300;ENSP00000489430;ENSP00000371802;ENSP00000371950;ENSP00000384573
331	B0QYD3;Q9UH17;Q9UH17-3;Q9UH17-2;P31941-2;P31941	B0QYD3;Q9UH17;Q9UH17-3	13;13;11;6;4;4	13;13;11;6;4;4	8;8;6;1;4;4	DNA dC->dU-editing enzyme APOBEC-3B	APOBEC3B	DNA dC->dU-editing enzyme APOBEC-3B OS=Homo sapiens GN=APOBEC3B PE=1 SV=1;DNA dC->dU-editing enzyme APOBEC-3B OS=Homo sapiens GN=APOBEC3B PE=1 SV=1;Isoform 3 of DNA dC->dU-editing enzyme APOBEC-3B OS=Homo sapiens GN=APOBEC3B	1.06017	0	GO:0008270;GO:0016814;GO:0005634;GO:0010529;GO:0044822;GO:0045087;GO:0047844;GO:0051607;GO:0010528;GO:0048523;GO:0006952;GO:0006955;GO:0002252;GO:0009615;GO:0098542;GO:0046914;GO:0016810;GO:0003723;GO:0019239;GO:0002376;GO:0006950;GO:0016032;GO:0051707;GO:0050896;GO:0050794;GO:0048519;GO:0003676;GO:0016787;GO:0003824;GO:0046872;GO:0044403;GO:0044764;GO:0043207;GO:0051704;GO:0050789;GO:0097159;GO:…	zinc ion binding;hydrolase activity, acting on carbon-nitrogen (but not peptide) bonds, in cyclic amidines;nucleus;negative regulation of transposition;poly(A) RNA binding;innate immune response;deoxycytidine deaminase activity;defense response to virus;regulation of transposition;negative regulation of cellular process;defense response;immune response;immune effector process;response to virus;de…	PF08210	APOBEC-like N-terminal domain	IPR016192;IPR013158;IPR002125;IPR016193	Cytidine deaminase-like;Cytidine and deoxycytidylate deaminases, zinc-binding	CMP_dCMP_Zn-bd;APOBEC_N;APOBEC/CMP_deaminase_Zn-bd;Cytidine_deaminase-like	ENSP00000385060;ENSP00000327459;ENSP00000338897;ENSP00000385068
1584	P14174	P14174	2	2	2	Macrophage migration inhibitory factor	MIF	Macrophage migration inhibitory factor OS=Homo sapiens GN=MIF PE=1 SV=4	1.05752	0	GO:0001516;GO:0002906;GO:0004167;GO:0005102;GO:0005125;GO:0005126;GO:0005515;GO:0005576;GO:0005615;GO:0005654;GO:0005737;GO:0006954;GO:0007166;GO:0007569;GO:0008283;GO:0009986;GO:0010629;GO:0010739;GO:0019752;GO:0030330;GO:0030890;GO:0031666;GO:0031982;GO:0032269;GO:0033033;GO:0033138;GO:0042056;GO:0042327;GO:0043066;GO:0043209;GO:0043406;GO:0043518;GO:0045087;GO:0048146;GO:0050178;GO:0050715;GO:…	prostaglandin biosynthetic process;negative regulation of mature B cell apoptotic process;dopachrome isomerase activity;receptor binding;cytokine activity;cytokine receptor binding;protein binding;extracellular region;extracellular space;nucleoplasm;cytoplasm;inflammatory response;cell surface receptor signaling pathway;cell aging;cell proliferation;cell surface;negative regulation of gene expres…	PF01187	Macrophage migration inhibitory factor (MIF)	IPR001398;IPR019829;IPR014347	Tautomerase/MIF superfamily	Macrophage_inhib_fac;Tautomerase/MIF_sf;Macrophage_inhib_fac_CS	ENSP00000215754;ENSP00000482779
3736	Q9Y333	Q9Y333	4	4	4	U6 snRNA-associated Sm-like protein LSm2	LSM2	U6 snRNA-associated Sm-like protein LSm2 OS=Homo sapiens GN=LSM2 PE=1 SV=1	1.05553	0	GO:0005515;GO:0017160;GO:0019901;GO:0044822;GO:0071013;GO:0005681;GO:0017016;GO:0019900;GO:0003723;GO:0030529;GO:0044428;GO:0003676;GO:0031267;GO:0019899;GO:1990904;GO:0044446;GO:0005634;GO:0097159;GO:1901363;GO:0051020;GO:0032991	protein binding;Ral GTPase binding;protein kinase binding;poly(A) RNA binding;catalytic step 2 spliceosome;spliceosomal complex;Ras GTPase binding;kinase binding;RNA binding;intracellular ribonucleoprotein complex;nuclear part;nucleic acid binding;small GTPase binding;enzyme binding;ribonucleoprotein complex;intracellular organelle part;nucleus;organic cyclic compound binding;heterocyclic compoun…	PF01423	LSM domain	IPR010920;IPR001163;IPR016654	LSM domain;LSM domain, eukaryotic/archaea-type	LSM_dom_euk/arc;LSM_dom;U6_snRNA_Lsm2	ENSP00000364813;ENSP00000372883;ENSP00000403345;ENSP00000414006;ENSP00000406280;ENSP00000414634
3538	Q9NZB2;Q9NZB2-6;Q9NZB2-4;A0A0C4DG79;Q9NZB2-5;Q9NZB2-2;A0A0C4DH52;F8W881;Q9NX05;Q5T035	Q9NZB2;Q9NZB2-6;Q9NZB2-4;A0A0C4DG79	47;46;45;27;21;18;16;2;2;1	47;46;45;27;21;18;16;2;2;1	47;46;45;27;21;18;16;2;2;1	Constitutive coactivator of PPAR-gamma-like protein 1	FAM120A	Constitutive coactivator of PPAR-gamma-like protein 1 OS=Homo sapiens GN=FAM120A PE=1 SV=2;Isoform F of Constitutive coactivator of PPAR-gamma-like protein 1 OS=Homo sapiens GN=FAM120A;Isoform D of Constitutive coactivator of PPAR-gamma-like protein 1 OS=H	1.05175	0	GO:0005634;GO:0005737;GO:0005886;GO:0016020;GO:0044822;GO:0071944;GO:0003723;GO:0003676;GO:0097159;GO:1901363	nucleus;cytoplasm;plasma membrane;membrane;poly(A) RNA binding;cell periphery;RNA binding;nucleic acid binding;organic cyclic compound binding;heterocyclic compound binding			IPR026784;IPR026783;IPR029060	Constitutive coactivator of PPAR-gamma;Constitutive coactivator of PPAR-gamma-like protein 1;PIN domain-like	Coact_PPARg-like_1;Coact_PPARg;PIN_domain-like	ENSP00000277165;ENSP00000364538
[truncated: 1,605 more rows]
