# Supplementary material for: Ancistrocladinium A Induces Apoptosis in Proteasome Inhibitor-Resistant Multiple Myeloma Cells: A Promising Therapeutic Agent Candidate
Source: Pharmaceuticals (Basel). 2023 Aug 18;16(8):1181. doi: 10.3390/ph16081181 (PMC10459547; doi:10.3390/ph16081181)
Supplement: Supplementary file 1 [file pharmaceuticals-16-01181-s001.zip › pharmaceuticals-2534250-supplementary/supplementary_files/Supplementary_Table_2_differentially_expressed_genes.xlsx]

## Sheet: Tabelle1
Supplementary Table 2 Differentially expressed genes. The table shows the differentially expressed genes of INA-6 cells after 4 h of treatment with 3 µM Ancistrocladinium A.
Probe Set ID	P167_01_INAG_4h_DMSO_I_15917_log2 Signal	P167_03_INAG_4h_DMSO_II_18917_log2 Signal	P167_05_INAG_4h_DMSO_IV_20917_log2 Signal	P167_07_INAG_4h_DMSO_V_21917_log2 Signal	P167_09_INAG_4h_DMSO_VI_22917_log2 Signal	P167_02_INAG_4h_3uM_GB_MK_104_15917_log2 Signal	P167_04_INAG_4h_3uM_GB_MK_104_18917_log2 Signal	P167_06_INAG_4h_3uM_GB_MK_104_IV_20917_log2 Signal	P167_08_INAG_4h_3uM_GB_MK_104_V_21917_log2 Signal	P167_10_INAG_4h_3uM_GB_MK_104_VI_22917_log2 Signal		average_log2 Signal_DMSO	average_log2 Signal_GB_MK_104		Sig log ratio_GB_MK_104 vs DMSO	Fold Change_GB_MK_104 vs DMSO	p-value_GB_MK_104 vs DMSO		Gene Accession	Gene Symbol	Gene Description	Cytoband	mRNA Accession	mRNA Source	mRna - Description	mRNA Assignment Score	mRNA Assignment Coverage	mRNA - Direct Probes	mRNA - Possible Probes	mRNA - xhyb	UniGene ID	UniGene Expression Information	Chromosome	Strand	Start	Stop	SwissProt mRna Accession	SwissProt accession	GO Biological Process ID	GO Biological Process Term	GO Biological Process Evidence	GO Cellular Component ID	GO Cellular Component Term	GO Cellular Component Evidence	GO Molecular Function ID	GO Molecular Function Term	GO Molecular Function Evidence	Pathway Source	Pathway Name
TC0500007391.hg.1	8.55388	7.9766	7.56765	6.84821	7.55302	12.0576	13.227	11.2658	12.4067	12.3986		7.69987	12.2711		4.57126	23.7731	4.72421e-06		---	---	---	---	T282286	miTranscriptome	Transcript identified by MiTranscriptome	100	100	0	---	FALSE	---	---	chr5	+	54310839	54317571	---	---	---	---	---	---	---	---	---	---	---	---	---
TC0600007335.hg.1	8.22663	8.60483	7.67823	8.03799	8.46672	11.515	13.0877	11.9775	13.0031	13.9278		8.20288	12.7022		4.49937	22.6175	9.81824e-06		NR_036096	MIR3143	microRNA 3143	---	NR_036096	RefSeq	Homo sapiens microRNA 3143 (MIR3143), microRNA.	100	100	0	---	FALSE	---	---	chr6	+	27147626	27147688	---	---	---	---	---	---	---	---	---	---	---	---	---
TC2100006496.hg.1	5.84902	6.13653	5.8709	5.28945	5.83154	8.65258	11.5143	9.35554	10.5692	10.7545		5.79549	10.1692		4.37374	20.7313	3.57657e-05		---	---	---	---	lnc-CR381653.1-4:1	lncRNAWiki	Transcript Originally Identified by LNCipedia, alternate transcript name: NONHSAT081044	100	100	0	---	FALSE	---	---	chr21	+	8809979	8810419	---	---	---	---	---	---	---	---	---	---	---	---	---
TC1900008413.hg.1	7.97017	8.12474	7.72147	7.71095	8.48025	11.5239	12.0306	11.6746	11.9988	12.145		8.00152	11.8746		3.87307	14.6525	2.83702e-08		teysee.aAug10-unspliced	teysee	Transcript Identified by AceView	---	teysee.aAug10-unspliced	Ace View	Transcript Identified by AceView	100	100	0	---	FALSE	---	---	chr19	+	47229069	47230110	---	---	---	---	---	---	---	---	---	---	---	---	---
TC0600007275.hg.1	6.86352	7.36193	6.2478	5.65328	6.23642	9.98703	10.827	9.44315	10.0486	11.2908		6.47259	10.3193		3.84672	14.3873	2.29753e-05		sorvabo.aAug10-unspliced	sorvabo	Transcript Identified by AceView	---	sorvabo.aAug10-unspliced	Ace View	Transcript Identified by AceView	100	100	0	---	FALSE	---	---	chr6	+	26159874	26160616	---	---	---	---	---	---	---	---	---	---	---	---	---
TC0100013053.hg.1	12.5021	11.5336	11.6687	10.9626	11.9707	15.245	15.5961	14.8555	15.1734	15.7069		11.7276	15.3154		3.58782	12.0238	1.99244e-06		starawbo.aAug10-unspliced	starawbo	Transcript Identified by AceView	---	starawbo.aAug10-unspliced	Ace View	Transcript Identified by AceView	100	100	0	---	FALSE	---	---	chr1	-	16665497	16666674	---	---	---	---	---	---	---	---	---	---	---	---	---
TC0500008785.hg.1	6.91426	7.6985	7.47815	7.92036	8.38298	10.9527	12.1563	10.013	10.7991	12.4098		7.67885	11.2662		3.58734	12.0198	0.000106299		NM_001964	EGR1	early growth response 1	5q31.1	NM_001964	RefSeq	Homo sapiens early growth response 1 (EGR1), mRNA.	100	100	0	---	FALSE	Hs.326035 // Hs.708393	adipose tissue| adrenal gland| ascites| bladder| blood| bone| brain| connective tissue| ear| embryonic tissue| esophagus| eye| intestine| kidney| larynx| liver| lung| mammary gland| mouth| muscle| nerve| ovary| pancreas| pharynx| pituitary gland| placenta| prostate| skin| stomach| testis| thymus| thyroid| uterus| vascular|adrenal tumor| bladder carcinoma| breast (mammary gland) tumor| chondrosarc…	chr5	+	138465490	138469315	NM_001964	P18146	GO:0000122 // GO:0001975 // GO:0006366 // GO:0007611 // GO:0007623 // GO:0009749 // GO:0019221 // GO:0030217 // GO:0030509 // GO:0031667 // GO:0032869 // GO:0033233 // GO:0034465 // GO:0035690 // GO:0035914 // GO:0042220 // GO:0043525 // GO:0045471 // GO:0045893 // GO:0045944 // GO:0045944 // GO:0045944 // GO:0048169 // GO:0048709 // GO:0051602 // GO:0060291 // GO:0060337 // GO:0061418 // GO:0070…	negative regulation of transcription from RNA polymerase II promoter // response to amphetamine // transcription from RNA polymerase II promoter // learning or memory // circadian rhythm // response to glucose // cytokine-mediated signaling pathway // T cell differentiation // BMP signaling pathway // response to nutrient levels // cellular response to insulin stimulus // regulation of protein su…	inferred from electronic annotation // inferred from electronic annotation // inferred from direct assay // inferred from electronic annotation // inferred from electronic annotation // inferred from electronic annotation // traceable author statement // inferred from electronic annotation // inferred from electronic annotation // inferred from electronic annotation // inferred from electronic an…	GO:0005634 // GO:0005634 // GO:0005654 // GO:0005654 // GO:0005737 // GO:0005737 // GO:0005634 // GO:0005737	nucleus // nucleus // nucleoplasm // nucleoplasm // cytoplasm // cytoplasm // nucleus // cytoplasm	inferred from direct assay // inferred from sequence or structural similarity // inferred from direct assay // traceable author statement // inferred from direct assay // inferred from sequence or structural similarity // inferred from electronic annotation // inferred from electronic annotation	GO:0000976 // GO:0000977 // GO:0000979 // GO:0001077 // GO:0003677 // GO:0003700 // GO:0005515 // GO:0008134 // GO:0035035 // GO:0043565 // GO:0046872 // GO:0000977 // GO:0000982 // GO:0003676 // GO:0003677 // GO:0003690 // GO:0003700 // GO:0043565 // GO:0044212	transcription regulatory region sequence-specific DNA binding // RNA polymerase II regulatory region sequence-specific DNA binding // RNA polymerase II core promoter sequence-specific DNA binding // transcriptional activator activity, RNA polymerase II core promoter proximal region sequence-specific binding // DNA binding // transcription factor activity, sequence-specific DNA binding // protein …	inferred from direct assay // inferred from direct assay // inferred from electronic annotation // inferred from electronic annotation // inferred from direct assay // inferred from direct assay // inferred from physical interaction // inferred from electronic annotation // inferred from physical interaction // inferred from direct assay // inferred from electronic annotation // inferred from ele…	GenMAPP	Ovarian_Infertility_Genes
TC1500010723.hg.1	8.99919	8.12434	9.315	10.8135	11.0034	12.5776	11.8732	13.4156	14.4686	13.7959		9.65108	13.2262		3.57511	11.9183	0.00104605		NM_001142776	CHAC1	ChaC glutathione-specific gamma-glutamylcyclotransferase 1	15q15.1	NM_001142776	RefSeq	Homo sapiens ChaC glutathione-specific gamma-glutamylcyclotransferase 1 (CHAC1), transcript variant 2, mRNA.	100	100	0	---	FALSE	Hs.155569	ascites| blood| brain| cervix| connective tissue| embryonic tissue| eye| intestine| kidney| liver| lung| lymph| mammary gland| muscle| pancreas| prostate| skin| stomach| testis| cervical tumor| colorectal tumor| gastrointestinal tumor| germ cell tumor| leukemia| liver tumor| lung tumor| lymphoma| normal| pancreatic tumor| primitive neuroectodermal tumor of the CNS| prostate cancer| retinoblastoma…	chr15	+	40953438	40956519	NM_001142776	Q9BUX1	GO:0006986 // GO:0007219 // GO:0008152 // GO:0010955 // GO:0022008 // GO:0045746 // GO:0070059 // GO:0006915 // GO:0007399 // GO:0022008	response to unfolded protein // Notch signaling pathway // metabolic process // negative regulation of protein processing // neurogenesis // negative regulation of Notch signaling pathway // intrinsic apoptotic signaling pathway in response to endoplasmic reticulum stress // apoptotic process // nervous system development // neurogenesis	inferred from electronic annotation // inferred from electronic annotation // inferred from electronic annotation // inferred from mutant phenotype // inferred from sequence or structural similarity // inferred from mutant phenotype // inferred from mutant phenotype // inferred from electronic annotation // inferred from electronic annotation // inferred from electronic annotation	GO:0005802 // GO:0005829 // GO:0005737 // GO:0005794 // GO:0005802 // GO:0005829	trans-Golgi network // cytosol // cytoplasm // Golgi apparatus // trans-Golgi network // cytosol	inferred from sequence or structural similarity // inferred from direct assay // inferred from electronic annotation // inferred from electronic annotation // inferred from electronic annotation // inferred from electronic annotation	GO:0005112 // GO:0005515 // GO:0016746 // GO:0005112 // GO:0016740	Notch binding // protein binding // transferase activity, transferring acyl groups // Notch binding // transferase activity	inferred from sequence or structural similarity // inferred from physical interaction // inferred from electronic annotation // inferred from electronic annotation // inferred from electronic annotation	---	---
TC1300008741.hg.1	7.42577	7.99051	7.42235	7.25645	8.02566	10.7304	11.782	10.0744	11.4245	11.7842		7.62415	11.1591		3.53494	11.591	1.16375e-05		---	---	---	---	T093519	miTranscriptome	Transcript identified by MiTranscriptome	100	100	0	---	FALSE	---	---	chr13	-	42037245	42040149	---	---	---	---	---	---	---	---	---	---	---	---	---
TC0100007086.hg.1	10.7558	10.1515	10.4002	9.49841	10.2831	13.7176	13.8901	12.9532	13.9659	13.9577		10.2178	13.6969		3.47909	11.1509	1.69275e-06		beepabu.aAug10-unspliced	beepabu	Transcript Identified by AceView	---	beepabu.aAug10-unspliced	Ace View	Transcript Identified by AceView	100	100	0	---	FALSE	---	---	chr1	+	16896491	16897101	---	---	---	---	---	---	---	---	---	---	---	---	---
TC0600011386.hg.1	6.91436	7.00092	6.87568	5.86585	6.81838	9.4998	11.2647	8.74577	10.7616	10.5941		6.69504	10.1732		3.47815	11.1436	0.000124601		NM_003897	IER3	immediate early response 3	6p21.3	NM_003897	RefSeq	Homo sapiens immediate early response 3 (IER3), mRNA.	100	100	0	---	FALSE	Hs.76095	adipose tissue| ascites| bladder| blood| bone| bone marrow| brain| cervix| connective tissue| ear| embryonic tissue| eye| heart| intestine| kidney| larynx| liver| lung| mammary gland| mouth| muscle| nerve| ovary| pancreas| pharynx| placenta| prostate| skin| stomach| thyroid| uterus| vascular| bladder carcinoma| breast (mammary gland) tumor| cervical tumor| chondrosarcoma| colorectal tumor| gastro…	chr6	-	30743199	30744554	NM_003897	P46695	GO:0001562 // GO:0003085 // GO:0006282 // GO:0006915 // GO:0007095 // GO:0008630 // GO:0009653 // GO:0043066 // GO:0045732 // GO:0045820 // GO:0046822 // GO:0050728 // GO:1901029 // GO:2000377 // GO:2001020 // GO:0043066 // GO:0043066	response to protozoan // negative regulation of systemic arterial blood pressure // regulation of DNA repair // apoptotic process // mitotic G2 DNA damage checkpoint // intrinsic apoptotic signaling pathway in response to DNA damage // anatomical structure morphogenesis // negative regulation of apoptotic process // positive regulation of protein catabolic process // negative regulation of glycol…	inferred from electronic annotation // inferred from electronic annotation // inferred from electronic annotation // traceable author statement // inferred from electronic annotation // inferred from electronic annotation // traceable author statement // traceable author statement // inferred from electronic annotation // inferred from electronic annotation // inferred from electronic annotation …	GO:0005634 // GO:0016021 // GO:0016020 // GO:0005575	nucleus // integral component of membrane // membrane // cellular_component	inferred from direct assay // inferred from electronic annotation // inferred from electronic annotation // no biological data available	GO:0005515 // GO:0003674	protein binding // molecular_function	inferred from physical interaction // no biological data available	---	---
TC0600007336.hg.1	5.35845	4.4368	5.0979	3.91737	3.80836	7.53489	8.58254	7.60927	7.65379	8.58013		4.52378	7.99213		3.46835	11.0682	2.11174e-05		---	---	---	---	NONHSAT108347 // NONHSAT108347	lncRNAWiki // NONCODE	Non-coding transcript identified by NONCODE // Non-coding transcript identified by NONCODE: Linc	100 // 100	100 // 100	0 // 0	--- // ---	FALSE // FALSE	---	---	chr6	+	27149892	27150839	---	---	---	---	---	---	---	---	---	---	---	---	---
TC0700011995.hg.1	7.90728	7.43349	7.96601	6.62223	7.32068	10.2931	11.6857	10.6192	11.0982	10.8459		7.44994	10.9084		3.45849	10.9928	7.13858e-06		uc064gdg.1	AC005071.4	---	---	uc064gdg.1	UCSC Genes	N/A	100	100	0	---	FALSE	---	---	chr7	-	100344375	100344475	---	---	---	---	---	---	---	---	---	---	---	---	---
TC1200008011.hg.1	7.29523	6.7341	7.24778	6.64714	6.62163	10.0113	11.1252	9.89933	10.2444	10.4601		6.90917	10.3481		3.4389	10.8445	1.12532e-06		plerkyby.aAug10-unspliced	plerkyby	Transcript Identified by AceView	---	plerkyby.aAug10-unspliced	Ace View	Transcript Identified by AceView	100	100	0	---	FALSE	---	---	chr12	+	64666238	64669890	---	---	---	---	---	---	---	---	---	---	---	---	---
TC0100009878.hg.1	7.85557	7.08184	7.37728	6.79768	7.02101	9.71688	11.2367	10.3535	10.7573	11.0153		7.22668	10.6159		3.38926	10.4778	6.14496e-06		histone.23.aAug10-unspliced	histone.23	Transcript Identified by AceView	---	histone.23.aAug10-unspliced	Ace View	Transcript Identified by AceView	100	100	0	---	FALSE	---	---	chr1	+	149859062	149860569	---	---	---	---	---	---	---	---	---	---	---	---	---
TC0100015700.hg.1	7.7638	7.41955	8.08205	7.10527	7.78777	10.2759	11.5159	10.2967	11.0602	11.6754		7.63169	10.9648		3.33312	10.0779	9.74039e-06		yukayo.aAug10-unspliced	yukayo	Transcript Identified by AceView	---	yukayo.aAug10-unspliced	Ace View	Transcript Identified by AceView	100	100	0	---	FALSE	---	---	chr1	-	149833245	149834754	---	---	---	---	---	---	---	---	---	---	---	---	---
TC0100007076.hg.1	12.5601	11.7639	11.9146	11.0014	12.2959	15.003	15.3949	14.895	15.333	15.5188		11.9072	15.2289		3.32175	9.99874	3.20388e-06		flawrobu.aAug10-unspliced	flawrobu	Transcript Identified by AceView	---	flawrobu.aAug10-unspliced	Ace View	Transcript Identified by AceView	100	100	0	---	FALSE	---	---	chr1	+	16740790	16741967	---	---	---	---	---	---	---	---	---	---	---	---	---
TC0100015712.hg.1	5.55763	6.02784	5.83372	5.71268	5.32402	8.38255	9.18491	8.92128	8.78966	9.73586		5.69118	9.00285		3.31167	9.92916	1.14932e-06		---	---	---	---	T020289	miTranscriptome	Transcript identified by MiTranscriptome	100	100	0	---	FALSE	---	---	chr1	-	149888081	149889452	---	---	---	---	---	---	---	---	---	---	---	---	---
TC1200010890.hg.1	7.64819	7.53188	7.21971	6.48139	7.18722	10.2505	11.0504	10.1892	10.1483	10.9408		7.21368	10.5158		3.30216	9.86395	2.67756e-06		---	---	---	---	NONHSAT028748 // NONHSAT028748	lncRNAWiki // NONCODE	Non-coding transcript identified by NONCODE // Non-coding transcript identified by NONCODE: Antisense	100 // 100	100 // 100	0 // 0	--- // ---	FALSE // FALSE	---	---	chr12	-	56103124	56103508	---	---	---	---	---	---	---	---	---	---	---	---	---
TC0900011875.hg.1	9.74229	9.47176	8.96287	8.72008	9.71304	13.096	13.088	11.8407	12.7953	12.2116		9.32201	12.6063		3.2843	9.74255	7.5777e-06		NR_023344	RNU6ATAC	RNA, U6atac small nuclear (U12-dependent splicing)	9q34.2	NR_023344	RefSeq	Homo sapiens RNA, U6atac small nuclear (U12-dependent splicing) (RNU6ATAC), small nuclear RNA.	100	100	0	---	FALSE	Hs.545589	---	chr9	-	134164439	134164564	---	---	---	---	---	---	---	---	---	---	---	---	---
TC1100009682.hg.1	6.94065	6.62078	5.35957	5.94316	5.31275	8.32191	11.4503	7.95695	9.03864	9.70861		6.03538	9.29528		3.2599	9.57914	0.00161424		stertobo.aAug10-unspliced	stertobo	Transcript Identified by AceView	---	stertobo.aAug10-unspliced	Ace View	Transcript Identified by AceView	100	100	0	---	FALSE	---	---	chr11	-	585209	585546	---	---	---	---	---	---	---	---	---	---	---	---	---
TC1300008096.hg.1	9.24692	8.82067	9.17706	9.02557	9.62314	13.076	12.7417	11.5712	12.5633	12.1826		9.17867	12.427		3.24829	9.50237	3.64032e-06		---	---	---	---	NONHSAT035299 // NONHSAT035299	lncRNAWiki // NONCODE	Non-coding transcript identified by NONCODE // Non-coding transcript identified by NONCODE: Sense No Exonic	100 // 100	100 // 100	0 // 0	--- // ---	FALSE // FALSE	---	---	chr13	+	112872889	112873398	---	---	---	---	---	---	---	---	---	---	---	---	---
TC1600011189.hg.1	6.90842	7.39843	6.83049	6.94343	7.17259	9.84826	10.7221	9.68714	10.2584	10.5594		7.05067	10.2151		3.16439	8.96554	6.20655e-07		koyzy.aAug10-unspliced	koyzy	Transcript Identified by AceView	---	koyzy.aAug10-unspliced	Ace View	Transcript Identified by AceView	100	100	0	---	FALSE	---	---	chr16	-	87868116	87868581	---	---	---	---	---	---	---	---	---	---	---	---	---
TC0400006864.hg.1	4.57665	3.87919	5.14764	4.28679	3.89723	7.04218	7.75143	7.28849	7.92179	7.44277		4.3575	7.48933		3.13183	8.76548	4.09989e-06		---	---	---	---	T261189	miTranscriptome	Transcript identified by MiTranscriptome: lncrna	100	100	0	---	FALSE	---	---	chr4	+	10117053	10120454	---	---	---	---	---	---	---	---	---	---	---	---	---
TC0100015651.hg.1	8.94451	9.52422	8.50761	7.94771	8.16748	11.9586	13.0674	10.8065	11.2025	10.9183		8.61831	11.5907		2.97236	7.84817	0.000373763		NR_049810	MIR5087	microRNA 5087	---	NR_049810	RefSeq	Homo sapiens microRNA 5087 (MIR5087), microRNA.	100	100	0	---	FALSE	---	---	chr1	-	148334479	148334554	---	---	---	---	---	---	---	---	---	---	---	---	---
TC0700010694.hg.1	6.60563	6.66565	6.65713	6.08897	6.74301	8.77989	10.1409	8.675	9.69978	10.1875		6.55208	9.49662		2.94454	7.69831	2.81589e-05		NT5C3.mAug10-unspliced	NT5C3	Transcript Identified by AceView, Entrez Gene ID(s) 51251	---	NT5C3.mAug10-unspliced	Ace View	Transcript Identified by AceView, Entrez Gene ID(s) 51251	100	100	0	---	FALSE	---	---	chr7	-	33038514	33040103	---	---	---	---	---	---	---	---	---	---	---	---	---
TC1800009257.hg.1	8.02032	7.51314	6.89997	7.21954	8.25962	10.0976	11.3978	9.81973	10.2853	10.9567		7.58252	10.5114		2.9289	7.61532	6.05802e-05		ENST00000563722.1	RP11-973H7.1	---	---	ENST00000563722.1	lncRNAWiki	N/A	100	100	0	---	FALSE	---	---	chr18	-	12774650	12775923	---	---	---	---	---	---	---	---	---	---	---	---	---
TC2000008347.hg.1	4.05521	4.87549	4.86773	3.99905	3.93858	6.73593	7.12978	6.87213	7.75638	7.74636		4.34721	7.24812		2.90091	7.46895	1.20148e-05		sheykor.aAug10-unspliced	sheykor	Transcript Identified by AceView	---	sheykor.aAug10-unspliced	Ace View	Transcript Identified by AceView	100	100	0	---	FALSE	---	---	chr20	-	8014996	8017268	---	---	---	---	---	---	---	---	---	---	---	---	---
TC0100015547.hg.1	6.35358	5.46716	5.25897	5.3436	6.06439	8.30986	8.48355	7.82859	8.77463	9.28258		5.69754	8.53584		2.8383	7.15178	2.27802e-05		blamorbo.aAug10-unspliced	blamorbo	Transcript Identified by AceView	---	blamorbo.aAug10-unspliced	Ace View	Transcript Identified by AceView	100	100	0	---	FALSE	---	---	chr1	-	143900403	143901663	---	---	---	---	---	---	---	---	---	---	---	---	---
TC1700011437.hg.1	7.26098	7.3745	6.68252	7.31757	7.55188	9.02135	10.7683	9.14613	10.4742	10.8029		7.23749	10.0426		2.80509	6.98904	0.000162618		speysa.aAug10-unspliced	speysa	Transcript Identified by AceView	---	speysa.aAug10-unspliced	Ace View	Transcript Identified by AceView	100	100	0	---	FALSE	---	---	chr17	-	64125932	64127466	---	---	---	---	---	---	---	---	---	---	---	---	---
TC0900009880.hg.1	7.44653	7.74099	7.2346	7.13599	7.9366	9.72935	10.2555	9.64641	10.738	11.0716		7.49894	10.2882		2.78924	6.91266	2.13224e-05		vysoby.aAug10-unspliced	vysoby	Transcript Identified by AceView	---	vysoby.aAug10-unspliced	Ace View	Transcript Identified by AceView	100	100	0	---	FALSE	---	---	chr9	-	34048184	34048669	---	---	---	---	---	---	---	---	---	---	---	---	---
TC1300008024.hg.1	3.85022	3.65242	4.37098	3.48177	4.05642	6.98736	7.07362	5.82281	7.24634	6.11136		3.88236	6.6483		2.76594	6.8019	2.76207e-05		styzey.aAug10-unspliced	styzey	Transcript Identified by AceView	---	styzey.aAug10-unspliced	Ace View	Transcript Identified by AceView	100	100	0	---	FALSE	---	---	chr13	+	110706871	110707374	---	---	---	---	---	---	---	---	---	---	---	---	---
TC2200007540.hg.1	4.04542	3.8713	3.88608	3.23815	3.5004	6.68498	7.055	5.28735	6.89904	6.38142		3.70827	6.46156		2.75329	6.74251	4.67822e-05		plulu.aAug10-unspliced	plulu	Transcript Identified by AceView	---	plulu.aAug10-unspliced	Ace View	Transcript Identified by AceView	100	100	0	---	FALSE	---	---	chr22	+	43015377	43016543	---	---	---	---	---	---	---	---	---	---	---	---	---
TC0500010799.hg.1	7.83151	7.69211	7.10772	7.16055	8.13057	11.1071	10.6676	9.53765	10.3998	9.78145		7.58449	10.2987		2.71423	6.56245	5.2578e-05		uc063dst.1	RNU6ATAC2P	RNA, U6atac small nuclear 2, pseudogene [Source:HGNC Symbol;Acc:HGNC:34092]	---	uc063dst.1	UCSC Genes	RNA, U6atac small nuclear 2, pseudogene [Source:HGNC Symbol;Acc:HGNC:34092]	100	100	0	---	FALSE	---	---	chr5	-	56297564	56297689	---	---	---	---	---	---	---	---	---	---	---	---	---
TC0100007087.hg.1	10.7316	10.2752	10.4839	10.1312	10.4882	13.1155	13.4415	12.1782	12.8009	14.0561		10.422	13.1184		2.69641	6.48188	3.753e-05		fluweybo.aAug10-unspliced	fluweybo	Transcript Identified by AceView	---	fluweybo.aAug10-unspliced	Ace View	Transcript Identified by AceView	100	100	0	---	FALSE	---	---	chr1	+	16897178	16897495	---	---	---	---	---	---	---	---	---	---	---	---	---
TC2000007987.hg.1	6.14903	5.86746	5.24095	4.612	5.66652	7.96103	8.48565	7.49954	8.29449	8.68732		5.50719	8.18561		2.67841	6.40151	4.89429e-05		---	---	---	---	T221597	miTranscriptome	Transcript identified by MiTranscriptome	100	100	0	---	FALSE	---	---	chr20	+	62072674	62073958	---	---	---	---	---	---	---	---	---	---	---	---	---
TC0100014663.hg.1	10.2851	10.7574	9.55482	9.68489	10.0478	12.892	13.9246	11.662	11.8974	12.9576		10.066	12.6667		2.60074	6.06598	0.000486753		ENST00000608684.1	RP11-386I14.4	---	---	ENST00000608684.1	lncRNAWiki	N/A	100	100	0	---	FALSE	---	---	chr1	-	78004346	78004554	---	---	---	---	---	---	---	---	---	---	---	---	---
TC1000007990.hg.1	7.719	7.67972	7.96241	9.12315	8.6755	9.96724	9.78641	10.2421	12.3913	11.6338		8.23196	10.8042		2.57223	5.94729	0.00234247		NM_019058	DDIT4	DNA damage inducible transcript 4	10q22.1	NM_019058	RefSeq	Homo sapiens DNA-damage-inducible transcript 4 (DDIT4), mRNA.	100	100	0	---	FALSE	Hs.744875	adipose tissue| adrenal gland| ascites| bladder| blood| bone| bone marrow| brain| cervix| connective tissue| embryonic tissue| esophagus| eye| heart| intestine| kidney| larynx| liver| lung| lymph| lymph node| mammary gland| mouth| muscle| nerve| ovary| pancreas| parathyroid| pituitary gland| placenta| prostate| salivary gland| skin| stomach| testis| thymus| thyroid| trachea| umbilical cord| uteru…	chr10	+	72273919	72276039	NM_019058	Q9NX09	GO:0001666 // GO:0001764 // GO:0006367 // GO:0007420 // GO:0008283 // GO:0010467 // GO:0010801 // GO:0030182 // GO:0032007 // GO:0033137 // GO:0042771 // GO:0043241 // GO:0045820 // GO:0048011 // GO:0051607 // GO:0072593 // GO:1901216 // GO:1902532 // GO:0006915 // GO:0009968 // GO:0042771	response to hypoxia // neuron migration // transcription initiation from RNA polymerase II promoter // brain development // cell proliferation // gene expression // negative regulation of peptidyl-threonine phosphorylation // neuron differentiation // negative regulation of TOR signaling // negative regulation of peptidyl-serine phosphorylation // intrinsic apoptotic signaling pathway in response…	inferred from direct assay // inferred from sequence or structural similarity // traceable author statement // inferred from sequence or structural similarity // inferred from sequence or structural similarity // traceable author statement // inferred from sequence or structural similarity // inferred from sequence or structural similarity // inferred from mutant phenotype // inferred from sequen…	GO:0005622 // GO:0005737 // GO:0005739 // GO:0005829 // GO:0005737 // GO:0005829	intracellular // cytoplasm // mitochondrion // cytosol // cytoplasm // cytosol	inferred from direct assay // inferred from direct assay // inferred from electronic annotation // traceable author statement // inferred from electronic annotation // inferred from electronic annotation	GO:0071889	14-3-3 protein binding	inferred from electronic annotation	---	---
TC1200010969.hg.1	6.76422	5.77428	6.64108	6.20789	6.79492	8.85551	9.22883	8.19038	9.02966	9.43785		6.43648	8.94845		2.51197	5.70397	2.42437e-05		NR_030346	MIR616	microRNA 616	12q13.3	NR_030346	RefSeq	Homo sapiens microRNA 616 (MIR616), microRNA.	100	100	0	---	FALSE	---	---	chr12	-	57519163	57519259	---	---	---	---	---	---	---	---	---	---	---	---	---
TC0100015977.hg.1	7.11077	6.75329	6.26073	6.28371	7.3039	10.4622	10.1861	7.79695	9.43499	8.22098		6.74248	9.22025		2.47777	5.57034	0.0023909		NR_002974	SNORA80E	small nucleolar RNA, H/ACA box 80E	1q22	NR_002974	RefSeq	Homo sapiens small nucleolar RNA, H/ACA box 80E (SNORA80E), small nucleolar RNA.	100	100	0	---	FALSE	Hs.676501	blood| liver| muscle| normal| adult	chr1	-	155919909	155920045	---	---	---	---	---	---	---	---	---	---	---	---	---
TC0200006892.hg.1	5.20885	4.85098	5.40701	4.12568	4.68798	6.66861	7.93339	6.73932	7.37049	7.94508		4.8561	7.33138		2.47528	5.56075	0.000115703		ENST00000448241.1	AC023137.2	---	---	ENST00000448241.1	lncRNAWiki	N/A	100	100	0	---	FALSE	---	---	chr2	+	20450536	20454619	---	---	---	---	---	---	---	---	---	---	---	---	---
TC1900010892.hg.1	6.12095	6.04339	5.50108	6.11554	5.6649	7.36944	9.71981	7.90097	8.12157	8.6664		5.88917	8.35564		2.46647	5.52688	0.00037079		---	---	---	---	T176856	miTranscriptome	Transcript identified by MiTranscriptome	100	100	0	---	FALSE	---	---	chr19	-	44411347	44411591	---	---	---	---	---	---	---	---	---	---	---	---	---
TC0100018324.hg.1	6.18436	6.20848	5.7022	5.69483	5.79602	7.3018	9.13513	7.94866	8.58723	8.88647		5.91718	8.37186		2.45468	5.48192	0.000116706		ENST00000606938.1	RP11-309G3.3	---	---	ENST00000606938.1	lncRNAWiki	N/A	100	100	0	---	FALSE	---	---	chr1	+	181091109	181092899	---	---	---	---	---	---	---	---	---	---	---	---	---
TC1900010755.hg.1	5.1	5.59722	4.99697	4.65326	4.97467	7.41552	8.20459	6.252	7.56908	8.00829		5.06442	7.48989		2.42547	5.37204	0.000189424		---	---	---	---	T175957	miTranscriptome	Transcript identified by MiTranscriptome: lncrna	100	100	0	---	FALSE	---	---	chr19	-	41530745	41532249	---	---	---	---	---	---	---	---	---	---	---	---	---
TC0400008392.hg.1	12.5858	12.0504	12.0368	11.5604	13.0761	14.7326	15.1362	14.1745	14.7667	14.6004		12.2619	14.6821		2.42022	5.35251	4.41104e-05		ENST00000384530	RNU6-35P	RNA, U6 small nuclear 35, pseudogene	---	ENST00000384530	ENSEMBL	RNA, U6 small nuclear 35, pseudogene [gene_biotype:snRNA transcript_biotype:snRNA]	100	100	0	---	FALSE	---	---	chr4	+	109992325	109992431	---	---	---	---	---	---	---	---	---	---	---	---	---
TC0300013078.hg.1	11.3352	11.6194	10.999	10.527	11.4766	13.7378	14.1256	13.0751	13.7132	13.3891		11.1914	13.6082		2.41671	5.33953	1.6242e-05		uc062pup.1	RNU6-637P	RNA, U6 small nuclear 637, pseudogene [Source:HGNC Symbol;Acc:HGNC:47600]	---	uc062pup.1	UCSC Genes	RNA, U6 small nuclear 637, pseudogene [Source:HGNC Symbol;Acc:HGNC:47600]	100	100	0	---	FALSE	---	---	chr3	-	169720187	169720293	---	---	---	---	---	---	---	---	---	---	---	---	---
TC0900007864.hg.1	8.70127	8.83037	7.98394	8.51099	8.55999	10.5988	11.2309	10.7114	10.9622	11.0997		8.51731	10.9206		2.40326	5.28999	1.24301e-06		NR_036108	MIR3153	microRNA 3153	---	NR_036108	RefSeq	Homo sapiens microRNA 3153 (MIR3153), microRNA.	100	100	0	---	FALSE	---	---	chr9	+	89312225	89312306	---	---	---	---	---	---	---	---	---	---	---	---	---
TC0100009872.hg.1	7.18124	6.23896	5.95632	6.03774	6.55577	8.03805	8.83921	8.21139	8.98205	9.81746		6.39401	8.77763		2.38363	5.21846	0.00026744		choypabu.aAug10-unspliced	choypabu	Transcript Identified by AceView	---	choypabu.aAug10-unspliced	Ace View	Transcript Identified by AceView	100	100	0	---	FALSE	---	---	chr1	+	149836867	149838083	---	---	---	---	---	---	---	---	---	---	---	---	---
TC1600010465.hg.1	14.5992	14.4924	14.1407	13.6706	14.5635	17.0035	17.1139	16.2744	16.0587	16.8489		14.2933	16.6599		2.36658	5.15717	2.41912e-05		uc059uyk.1	RNU6-20P	RNA, U6 small nuclear 20, pseudogene [Source:HGNC Symbol;Acc:HGNC:34264]	---	uc059uyk.1	UCSC Genes	RNA, U6 small nuclear 20, pseudogene [Source:HGNC Symbol;Acc:HGNC:34264]	100	100	0	---	FALSE	---	---	chr16	-	57830536	57830642	---	---	---	---	---	---	---	---	---	---	---	---	---
TC2200007526.hg.1	10.3159	10.4949	10.0717	9.7068	9.63404	12.6624	13.0736	11.9113	12.1663	12.1803		10.0447	12.3988		2.3541	5.11275	2.14545e-05		NR_029422	RNU12	RNA, U12 small nuclear	22q13.2	NR_029422	RefSeq	Homo sapiens RNA, U12 small nuclear (RNU12), small nuclear RNA.	100	100	0	---	FALSE	Hs.574857	bone marrow| liver| normal| soft tissue/muscle tissue tumor| adult	chr22	+	42614914	42616588	---	---	---	---	---	---	---	---	---	---	---	---	---
TC1100012328.hg.1	12.8441	12.6113	12.4621	12.5998	13.3634	15.3845	15.2801	14.5057	14.8839	15.4429		12.7761	15.0994		2.32329	5.00472	1.03031e-05		uc058hjg.1	RNU6-44P	RNA, U6 small nuclear 44, pseudogene [Source:HGNC Symbol;Acc:HGNC:34288]	---	uc058hjg.1	UCSC Genes	RNA, U6 small nuclear 44, pseudogene [Source:HGNC Symbol;Acc:HGNC:34288]	100	100	0	---	FALSE	---	---	chr11	-	112352556	112352662	---	---	---	---	---	---	---	---	---	---	---	---	---
TC1700011885.hg.1	5.75812	6.24078	5.51762	5.8433	5.76913	8.27735	7.97723	7.63948	8.56082	8.26672		5.82579	8.14432		2.31853	4.98824	2.34293e-06		---	---	---	---	NONHSAT056176 // NONHSAT056176	lncRNAWiki // NONCODE	Non-coding transcript identified by NONCODE // Non-coding transcript identified by NONCODE: Linc	100 // 100	100 // 100	0 // 0	--- // ---	FALSE // FALSE	---	---	chr17	-	77957548	77958388	---	---	---	---	---	---	---	---	---	---	---	---	---
TC1300006695.hg.1	13.9246	13.6981	13.2975	12.9425	13.7421	15.8697	16.2746	15.4035	15.6865	15.915		13.521	15.8298		2.30887	4.95494	7.64236e-06		uc058wbv.1	RNU6-73P	RNA, U6 small nuclear 73, pseudogene [Source:HGNC Symbol;Acc:HGNC:42563]	---	uc058wbv.1	UCSC Genes	RNA, U6 small nuclear 73, pseudogene [Source:HGNC Symbol;Acc:HGNC:42563]	100	100	0	---	FALSE	---	---	chr13	+	27828763	27828869	---	---	---	---	---	---	---	---	---	---	---	---	---
TC1300007520.hg.1	11.1868	11.2692	10.7482	10.6276	10.9047	13.4708	13.7148	12.9748	12.6838	13.3968		10.9473	13.2482		2.3009	4.92766	6.53436e-06		uc058xly.1	RNU6-38P	RNA, U6 small nuclear 38, pseudogene [Source:HGNC Symbol;Acc:HGNC:34282]	---	uc058xly.1	UCSC Genes	RNA, U6 small nuclear 38, pseudogene [Source:HGNC Symbol;Acc:HGNC:34282]	100	100	0	---	FALSE	---	---	chr13	+	75109587	75109693	---	---	---	---	---	---	---	---	---	---	---	---	---
TC0X00010578.hg.1	8.58857	8.79964	8.58994	8.29553	7.49342	10.7912	11.9762	9.64354	10.085	10.7079		8.35342	10.6408		2.28737	4.88166	0.00103843		bygar.aAug10-unspliced	bygar	Transcript Identified by AceView	---	bygar.aAug10-unspliced	Ace View	Transcript Identified by AceView	100	100	0	---	FALSE	---	---	chrX	-	115854449	115856073	---	---	---	---	---	---	---	---	---	---	---	---	---
TC0X00010585.hg.1	8.58857	8.79964	8.58994	8.29553	7.49342	10.7912	11.9762	9.64354	10.085	10.7079		8.35342	10.6408		2.28737	4.88166	0.00103843		florgar.aAug10-unspliced	florgar	Transcript Identified by AceView	---	florgar.aAug10-unspliced	Ace View	Transcript Identified by AceView	100	100	0	---	FALSE	---	---	chrX	-	115881305	115882921	---	---	---	---	---	---	---	---	---	---	---	---	---
TC1700007946.hg.1	9.68978	10.2563	9.57459	9.33429	9.51402	12.0466	12.799	11.6082	11.3145	12.0214		9.6738	11.958		2.28416	4.8708	5.58104e-05		---	---	---	---	lnc-TMEM106A-1:1	lncRNAWiki	Transcript Originally Identified by LNCipedia, alternate transcript name: NONHSAT053845	100	100	0	---	FALSE	---	---	chr17	+	43315935	43316545	---	---	---	---	---	---	---	---	---	---	---	---	---
TC0X00010575.hg.1	8.60403	8.88913	8.62209	8.38552	7.54332	10.9053	11.9762	9.55171	10.3221	10.7079		8.40882	10.6926		2.28381	4.86963	0.00107137		skafo.aAug10-unspliced	skafo	Transcript Identified by AceView	---	skafo.aAug10-unspliced	Ace View	Transcript Identified by AceView	100	100	0	---	FALSE	---	---	chrX	-	115845503	115847130	---	---	---	---	---	---	---	---	---	---	---	---	---
TC0X00010576.hg.1	8.60403	8.88913	8.62209	8.38552	7.54332	10.9053	11.9762	9.55171	10.3221	10.7079		8.40882	10.6926		2.28381	4.86963	0.00107137		seevy.aAug10-unspliced	seevy	Transcript Identified by AceView	---	seevy.aAug10-unspliced	Ace View	Transcript Identified by AceView	100	100	0	---	FALSE	---	---	chrX	-	115848484	115850111	---	---	---	---	---	---	---	---	---	---	---	---	---
TC0X00010582.hg.1	8.60403	8.88913	8.62209	8.38552	7.54332	10.9053	11.9762	9.55171	10.3221	10.7079		8.40882	10.6926		2.28381	4.86963	0.00107137		smygar.aAug10-unspliced	smygar	Transcript Identified by AceView	---	smygar.aAug10-unspliced	Ace View	Transcript Identified by AceView	100	100	0	---	FALSE	---	---	chrX	-	115869386	115871002	---	---	---	---	---	---	---	---	---	---	---	---	---
TC2200006456.hg.1	7.10433	6.51928	6.64092	5.34099	5.42862	8.51442	9.13831	7.73176	8.91963	8.14713		6.20683	8.49025		2.28342	4.86831	0.000748936		---	---	---	---	T228509	miTranscriptome	Transcript identified by MiTranscriptome	100	100	0	---	FALSE	---	---	chr22	+	15642683	15648500	---	---	---	---	---	---	---	---	---	---	---	---	---
TC1200011586.hg.1	9.48479	9.25621	9.20166	8.59428	9.00826	11.5276	12.2632	10.8709	10.8721	11.3002		9.10904	11.3668		2.25775	4.78245	6.38096e-05		uc058ryb.1	RNU6-735P	RNA, U6 small nuclear 735, pseudogene [Source:HGNC Symbol;Acc:HGNC:47698]	---	uc058ryb.1	UCSC Genes	RNA, U6 small nuclear 735, pseudogene [Source:HGNC Symbol;Acc:HGNC:47698]	100	100	0	---	FALSE	---	---	chr12	-	95438737	95438843	---	---	---	---	---	---	---	---	---	---	---	---	---
TC1500007105.hg.1	13.8027	12.9716	12.5951	12.3617	13.3378	15.3923	15.7279	14.6892	14.6791	15.7851		13.0138	15.2547		2.24096	4.7271	0.000224878		uc059irj.1	RNU6-1332P	RNA, U6 small nuclear 1332, pseudogene [Source:HGNC Symbol;Acc:HGNC:48295]	---	uc059irj.1	UCSC Genes	RNA, U6 small nuclear 1332, pseudogene [Source:HGNC Symbol;Acc:HGNC:48295]	100	100	0	---	FALSE	---	---	chr15	+	44962830	44962933	---	---	---	---	---	---	---	---	---	---	---	---	---
TC0600011811.hg.1	11.9501	11.316	11.3827	10.5822	12.0515	13.8629	14.3994	12.6662	13.8445	13.7093		11.4565	13.6964		2.23993	4.72375	0.000409562		uc063one.1	RNU6-761P	RNA, U6 small nuclear 761, pseudogene [Source:HGNC Symbol;Acc:HGNC:47724]	---	uc063one.1	UCSC Genes	RNA, U6 small nuclear 761, pseudogene [Source:HGNC Symbol;Acc:HGNC:47724]	100	100	0	---	FALSE	---	---	chr6	-	42018408	42018514	---	---	---	---	---	---	---	---	---	---	---	---	---
TC0100011254.hg.1	9.9765	10.399	9.5262	8.67314	10.2045	11.7891	12.3285	11.5535	11.7928	12.4975		9.75587	11.9923		2.23641	4.71224	0.000236011		leykarbu.aAug10-unspliced	leykarbu	Transcript Identified by AceView	---	leykarbu.aAug10-unspliced	Ace View	Transcript Identified by AceView	100	100	0	---	FALSE	---	---	chr1	+	203305962	203306583	---	---	---	---	---	---	---	---	---	---	---	---	---
TC0800008648.hg.1	8.36743	8.94293	7.92918	7.72977	8.08762	9.76746	10.9656	9.73988	10.8508	10.9		8.21139	10.4448		2.23336	4.70229	0.000224082		zofyby.aAug10-unspliced	zofyby	Transcript Identified by AceView	---	zofyby.aAug10-unspliced	Ace View	Transcript Identified by AceView	100	100	0	---	FALSE	---	---	chr8	+	118111995	118112663	---	---	---	---	---	---	---	---	---	---	---	---	---
TC1600010763.hg.1	11.3217	10.99	11.0489	10.6282	11.3994	13.8989	14.0026	12.3952	13.0788	13.1319		11.0776	13.3015		2.22391	4.67157	0.000133975		ENST00000363283	RNU6-23P	RNA, U6 small nuclear 23, pseudogene	---	ENST00000363283	ENSEMBL	RNA, U6 small nuclear 23, pseudogene [gene_biotype:snRNA transcript_biotype:snRNA]	100	100	0	---	FALSE	---	---	chr16	-	70445293	70445399	---	---	---	---	---	---	---	---	---	---	---	---	---
TC0100009871.hg.1	6.47551	6.66143	7.06349	5.52676	7.277	7.77948	9.19332	8.264	9.26994	9.58716		6.60084	8.81878		2.21794	4.65228	0.00125674		noyplo.aAug10-unspliced	noyplo	Transcript Identified by AceView	---	noyplo.aAug10-unspliced	Ace View	Transcript Identified by AceView	100	100	0	---	FALSE	---	---	chr1	+	149834845	149836526	---	---	---	---	---	---	---	---	---	---	---	---	---
TC0600011186.hg.1	7.23502	7.30434	7.30807	6.85226	7.39208	9.1617	10.1939	8.6565	9.0639	10.055		7.21835	9.42622		2.20786	4.61991	0.000106584		---	---	---	---	lnc-HIST1H2BJ-1:1	lncRNAWiki	Transcript Originally Identified by LNCipedia	100	100	0	---	FALSE	---	---	chr6	-	27142094	27145881	---	---	---	---	---	---	---	---	---	---	---	---	---
TC1300008295.hg.1	10.4952	9.99204	9.77704	9.43822	10.4579	12.3921	12.8278	11.2745	12.083	12.5672		10.0321	12.2289		2.19685	4.58477	0.000177697		ENST00000384787	RNU6-59P	RNA, U6 small nuclear 59, pseudogene	---	ENST00000384787	ENSEMBL	RNA, U6 small nuclear 59, pseudogene [gene_biotype:snRNA transcript_biotype:snRNA]	100	100	0	---	FALSE	---	---	chr13	-	21551304	21551410	---	---	---	---	---	---	---	---	---	---	---	---	---
TC1900008764.hg.1	8.72193	8.93134	8.50737	8.67273	8.95379	11.1737	11.1792	10.6352	10.4068	11.3747		8.75743	10.9539		2.19647	4.58358	4.5426e-06		uc061ckt.1	RNU6-698P	RNA, U6 small nuclear 698, pseudogene [Source:HGNC Symbol;Acc:HGNC:47661]	---	uc061ckt.1	UCSC Genes	RNA, U6 small nuclear 698, pseudogene [Source:HGNC Symbol;Acc:HGNC:47661]	100	100	0	---	FALSE	---	---	chr19	+	53653685	53653791	---	---	---	---	---	---	---	---	---	---	---	---	---
TSUnmapped00000340.hg.1	12.5854	14.5777	15.0494	14.5299	14.0023	16.3692	16.4456	16.538	15.2664	17.0989		14.1489	16.3436		2.19468	4.57787	0.00287899		ENST00000627983	SNORD24	small nucleolar RNA, C/D box 24 [Source:HGNC Symbol;Acc:HGNC:10146]	---	ENST00000627983	ENSEMBL	proj_ncrna:novel chromosome:GRCh38:CHR_HG2030_PATCH:133349544:133349618:1 gene:ENSG00000280889 gene_biotype:snoRNA transcript_biotype:snoRNA	100	100	0	---	FALSE	---	---	---	---	0	0	---	---	---	---	---	---	---	---	---	---	---	---	---
TSUnmapped00000845.hg.1	12.5854	14.5777	15.0494	14.5299	14.0023	16.3692	16.4456	16.538	15.2664	17.0989		14.1489	16.3436		2.19468	4.57787	0.00287899		---	---	---	---	URS000052FCE0	RNACentral	U24 SnoRNA	100	100	0	---	FALSE	---	---	---	---	0	0	---	---	---	---	---	---	---	---	---	---	---	---	---
TC0200014715.hg.1	12.0373	11.657	11.2868	10.9002	12.235	14.0578	14.5303	13.1806	13.3775	13.9212		11.6233	13.8135		2.19019	4.56367	0.000214213		uc061ovi.1	RNU6-580P	RNA, U6 small nuclear 580, pseudogene [Source:HGNC Symbol;Acc:HGNC:47543]	---	uc061ovi.1	UCSC Genes	RNA, U6 small nuclear 580, pseudogene [Source:HGNC Symbol;Acc:HGNC:47543]	100	100	0	---	FALSE	---	---	chr2	-	159027036	159027142	---	---	---	---	---	---	---	---	---	---	---	---	---
TC1500009799.hg.1	14.2546	13.8527	13.6085	13.611	14.5927	16.356	16.7119	15.5141	16.0033	16.2381		13.9839	16.1647		2.18073	4.53382	4.86939e-05		ENST00000384718	RNU6-19P	RNA, U6 small nuclear 19, pseudogene	---	ENST00000384718	ENSEMBL	RNA, U6 small nuclear 19, pseudogene [gene_biotype:snRNA transcript_biotype:snRNA]	100	100	0	---	FALSE	---	---	chr15	-	65553081	65553187	---	---	---	---	---	---	---	---	---	---	---	---	---
TC1200008023.hg.1	13.7081	13.9056	13.5327	13.6577	14.2198	16.0902	16.4193	15.3975	15.8703	16.1241		13.8048	15.9803		2.17547	4.51733	6.04797e-06		uc058qkx.1	RNU6-166P	RNA, U6 small nuclear 166, pseudogene [Source:HGNC Symbol;Acc:HGNC:47129]	---	uc058qkx.1	UCSC Genes	RNA, U6 small nuclear 166, pseudogene [Source:HGNC Symbol;Acc:HGNC:47129]	100	100	0	---	FALSE	---	---	chr12	+	65095749	65095855	---	---	---	---	---	---	---	---	---	---	---	---	---
TC0X00010586.hg.1	8.56973	9.11203	8.66284	8.26737	7.46662	10.5632	11.9763	9.64354	10.0102	10.7079		8.41572	10.5802		2.16449	4.48309	0.00204484		spagar.aAug10-unspliced	spagar	Transcript Identified by AceView	---	spagar.aAug10-unspliced	Ace View	Transcript Identified by AceView	100	100	0	---	FALSE	---	---	chrX	-	115884314	115885949	---	---	---	---	---	---	---	---	---	---	---	---	---
TC0600007294.hg.1	4.26506	4.00287	4.19743	3.68457	4.04671	5.62298	6.67554	5.46859	5.50536	7.72809		4.03933	6.20011		2.16078	4.47157	0.00141991		---	---	---	---	T299204	miTranscriptome	Transcript identified by MiTranscriptome	100	100	0	---	FALSE	---	---	chr6	+	26277005	26281128	---	---	---	---	---	---	---	---	---	---	---	---	---
TC0100007567.hg.1	11.6187	11.8697	11.1094	11.3265	12.3465	13.9767	15.0919	13.112	13.5214	13.326		11.6542	13.8056		2.15145	4.44275	0.000809525		NR_004407	RNU11	RNA, U11 small nuclear	1p35.3	NR_004407	RefSeq	Homo sapiens RNA, U11 small nuclear (RNU11), small nuclear RNA.	100	100	0	---	FALSE	Hs.640266	kidney| normal| fetus	chr1	+	28648599	28648734	---	---	---	---	---	---	---	---	---	---	---	---	---
TC2000007083.hg.1	4.16319	4.30779	4.59699	4.31888	4.60971	5.89146	7.32784	5.8304	6.53526	7.10785		4.39931	6.53856		2.13925	4.40533	0.000148176		NM_002165	ID1	inhibitor of DNA binding 1, dominant negative helix-loop-helix protein	20q11	NM_002165	RefSeq	Homo sapiens inhibitor of DNA binding 1, dominant negative helix-loop-helix protein (ID1), transcript variant 1, mRNA.	100	100	0	---	FALSE	Hs.504609	adipose tissue| ascites| bladder| blood| bone| brain| cervix| connective tissue| ear| embryonic tissue| esophagus| eye| heart| intestine| kidney| liver| lung| lymph| lymph node| mammary gland| mouth| muscle| nerve| ovary| pancreas| parathyroid| pharynx| placenta| prostate| salivary gland| skin| stomach| testis| thymus| thyroid| trachea| uterus| vascular| bladder carcinoma| breast (mammary gland) …	chr20	+	31605283	31606515	NM_002165	P41134	GO:0000122 // GO:0001525 // GO:0006351 // GO:0007179 // GO:0007420 // GO:0010621 // GO:0010628 // GO:0030182 // GO:0032091 // GO:0032233 // GO:0036164 // GO:0043066 // GO:0043433 // GO:0043534 // GO:0045602 // GO:0045892 // GO:0048511 // GO:0048514 // GO:0050679 // GO:0050774 // GO:0071364 // GO:1901342 // GO:1901653 // GO:1903026 // GO:1903351 // GO:1990090 // GO:0006355 // GO:0007275 // GO:0014…	negative regulation of transcription from RNA polymerase II promoter // angiogenesis // transcription, DNA-templated // transforming growth factor beta receptor signaling pathway // brain development // negative regulation of transcription by transcription factor localization // positive regulation of gene expression // neuron differentiation // negative regulation of protein binding // positive …	inferred from electronic annotation // traceable author statement // inferred from electronic annotation // traceable author statement // inferred from electronic annotation // traceable author statement // inferred from electronic annotation // inferred from electronic annotation // inferred from electronic annotation // inferred from electronic annotation // inferred from electronic annotation …	GO:0005634 // GO:0005654 // GO:0005654 // GO:0005794 // GO:0005813 // GO:0005634 // GO:0005737	nucleus // nucleoplasm // nucleoplasm // Golgi apparatus // centrosome // nucleus // cytoplasm	inferred by curator // inferred from direct assay // traceable author statement // inferred from direct assay // inferred from electronic annotation // inferred from electronic annotation // inferred from electronic annotation	GO:0005515 // GO:0008022 // GO:0008134 // GO:0042803 // GO:0047485 // GO:0070628 // GO:0046983	protein binding // protein C-terminus binding // transcription factor binding // protein homodimerization activity // protein N-terminus binding // proteasome binding // protein dimerization activity	inferred from physical interaction // inferred from electronic annotation // inferred from electronic annotation // inferred from electronic annotation // inferred from electronic annotation // inferred from electronic annotation // inferred from electronic annotation	---	---
TC0600008702.hg.1	6.91305	6.90171	6.77537	6.66171	6.77294	8.48974	10.0122	8.19078	8.86507	9.15624		6.80496	8.94281		2.13785	4.40106	0.000145882		---	---	---	---	NONHSAT113852 // NONHSAT113852	lncRNAWiki // NONCODE	Non-coding transcript identified by NONCODE // Non-coding transcript identified by NONCODE: Linc	100 // 100	100 // 100	0 // 0	--- // ---	FALSE // FALSE	---	---	chr6	+	85675423	85678394	---	---	---	---	---	---	---	---	---	---	---	---	---
TC0100015708.hg.1	6.07248	5.52039	5.38348	5.79277	6.76387	7.5079	8.4007	6.97445	8.52216	8.80218		5.9066	8.04148		2.13488	4.39201	0.000977037		paplo.aAug10-unspliced	paplo	Transcript Identified by AceView	---	paplo.aAug10-unspliced	Ace View	Transcript Identified by AceView	100	100	0	---	FALSE	---	---	chr1	-	149857294	149858971	---	---	---	---	---	---	---	---	---	---	---	---	---
TC2000007670.hg.1	4.95853	4.32551	4.94763	4.75622	4.54252	6.07455	7.50175	6.40452	6.48022	7.72348		4.70608	6.8369		2.13082	4.37967	0.000281243		NM_005985	SNAI1	snail family zinc finger 1	20q13.2	NM_005985	RefSeq	Homo sapiens snail family zinc finger 1 (SNAI1), mRNA.	100	100	0	---	FALSE	Hs.48029	ascites| blood| bone| bone marrow| brain| connective tissue| embryonic tissue| eye| intestine| kidney| lung| mammary gland| ovary| pancreas| placenta| skin| stomach| testis| uterus| vascular| breast (mammary gland) tumor| chondrosarcoma| gastrointestinal tumor| germ cell tumor| kidney tumor| leukemia| lung tumor| non-neoplasia| normal| ovarian tumor| pancreatic tumor| primitive neuroectodermal tu…	chr20	+	49982976	49988886	NM_005985	O95863	GO:0000122 // GO:0000122 // GO:0000122 // GO:0001649 // GO:0001707 // GO:0001837 // GO:0001837 // GO:0010718 // GO:0010718 // GO:0010957 // GO:0016477 // GO:0030335 // GO:0031069 // GO:0043518 // GO:0045893 // GO:0060021 // GO:0060536 // GO:0060707 // GO:0060806 // GO:0060972 // GO:0061314 // GO:1902230 // GO:2000810 // GO:0001707 // GO:0006357 // GO:0007275 // GO:0007498 // GO:0045892 // GO:0061…	negative regulation of transcription from RNA polymerase II promoter // negative regulation of transcription from RNA polymerase II promoter // negative regulation of transcription from RNA polymerase II promoter // osteoblast differentiation // mesoderm formation // epithelial to mesenchymal transition // epithelial to mesenchymal transition // positive regulation of epithelial to mesenchymal tr…	inferred from direct assay // inferred from mutant phenotype // inferred from sequence or structural similarity // inferred from expression pattern // inferred from sequence or structural similarity // inferred from direct assay // inferred from sequence or structural similarity // inferred from mutant phenotype // traceable author statement // inferred from direct assay // inferred from electron…	GO:0005634 // GO:0005634 // GO:0005737 // GO:0005737 // GO:0005634 // GO:0005737	nucleus // nucleus // cytoplasm // cytoplasm // nucleus // cytoplasm	inferred from direct assay // inferred from sequence or structural similarity // inferred from direct assay // inferred from sequence or structural similarity // inferred from electronic annotation // inferred from electronic annotation	GO:0000977 // GO:0001078 // GO:0005515 // GO:0019900 // GO:0046872 // GO:0001227 // GO:0003676 // GO:0003677 // GO:0043565	RNA polymerase II regulatory region sequence-specific DNA binding // transcriptional repressor activity, RNA polymerase II core promoter proximal region sequence-specific binding // protein binding // kinase binding // metal ion binding // transcriptional repressor activity, RNA polymerase II transcription regulatory region sequence-specific binding // nucleic acid binding // DNA binding // seque…	inferred from electronic annotation // inferred from direct assay // inferred from physical interaction // inferred from physical interaction // inferred from electronic annotation // inferred from electronic annotation // inferred from electronic annotation // inferred from electronic annotation // inferred from electronic annotation	---	---
TC1000009898.hg.1	12.08	11.6029	11.6601	11.1464	12.16	14.0633	13.8566	13.8532	13.7678	13.7181		11.7299	13.8518		2.12192	4.35272	4.03553e-06		uc057sab.1	RNU6-1075P	RNA, U6 small nuclear 1075, pseudogene [Source:HGNC Symbol;Acc:HGNC:48038]	---	uc057sab.1	UCSC Genes	RNA, U6 small nuclear 1075, pseudogene [Source:HGNC Symbol;Acc:HGNC:48038]	100	100	0	---	FALSE	---	---	chr10	-	16207821	16207927	---	---	---	---	---	---	---	---	---	---	---	---	---
TC0100007552.hg.1	7.75017	7.82041	8.15116	9.14048	9.54396	10.471	9.46716	10.6379	11.1984	11.2224		8.48124	10.5994		2.11814	4.34135	0.00236912		NM_031459	SESN2	sestrin 2	1p35.3	NM_031459	RefSeq	Homo sapiens sestrin 2 (SESN2), mRNA.	100	100	0	---	FALSE	Hs.469543	adrenal gland| ascites| blood| bone| brain| cervix| connective tissue| embryonic tissue| eye| heart| intestine| kidney| liver| lung| lymph| mammary gland| muscle| ovary| pancreas| pituitary gland| placenta| prostate| salivary gland| skin| stomach| testis| thymus| uterus|adrenal tumor| breast (mammary gland) tumor| cervical tumor| chondrosarcoma| colorectal tumor| gastrointestinal tumor| germ cell…	chr1	+	28259452	28282491	NM_031459	P58004	GO:0006367 // GO:0006635 // GO:0006914 // GO:0009749 // GO:0010467 // GO:0032042 // GO:0032868 // GO:0043491 // GO:0046323 // GO:0070328 // GO:0090526 // GO:1901031 // GO:2000479 // GO:0001932 // GO:0007005 // GO:0042593	transcription initiation from RNA polymerase II promoter // fatty acid beta-oxidation // autophagy // response to glucose // gene expression // mitochondrial DNA metabolic process // response to insulin // protein kinase B signaling // glucose import // triglyceride homeostasis // regulation of gluconeogenesis involved in cellular glucose homeostasis // regulation of response to reactive oxygen s…	traceable author statement // inferred from electronic annotation // inferred from electronic annotation // inferred from electronic annotation // traceable author statement // inferred from electronic annotation // inferred from electronic annotation // inferred from electronic annotation // inferred from electronic annotation // inferred from electronic annotation // inferred from electronic an…	GO:0005634 // GO:0005737 // GO:0005739 // GO:0005829	nucleus // cytoplasm // mitochondrion // cytosol	inferred from electronic annotation // inferred from direct assay // inferred from electronic annotation // traceable author statement	GO:0005515	protein binding	inferred from physical interaction	---	---
TC1800007403.hg.1	9.13411	8.30711	8.23069	8.17468	9.16199	11.1127	11.2582	9.50314	11.0233	10.692		8.60171	10.7179		2.11614	4.33534	0.000612797		uc060pno.1	RNU6-742P	RNA, U6 small nuclear 742, pseudogene [Source:HGNC Symbol;Acc:HGNC:47705]	---	uc060pno.1	UCSC Genes	RNA, U6 small nuclear 742, pseudogene [Source:HGNC Symbol;Acc:HGNC:47705]	100	100	0	---	FALSE	---	---	chr18	+	57755394	57755500	---	---	---	---	---	---	---	---	---	---	---	---	---
TC0X00007346.hg.1	13.9679	13.2718	13.1744	12.4184	13.6832	15.6765	15.7804	14.8443	15.6943	15.0842		13.3031	15.4159		2.11279	4.32528	0.00018467		uc064zmk.1	RNU6-434P	RNA, U6 small nuclear 434, pseudogene [Source:HGNC Symbol;Acc:HGNC:47397]	---	uc064zmk.1	UCSC Genes	RNA, U6 small nuclear 434, pseudogene [Source:HGNC Symbol;Acc:HGNC:47397]	100	100	0	---	FALSE	---	---	chrX	+	54343546	54343652	---	---	---	---	---	---	---	---	---	---	---	---	---
TC0100014349.hg.1	7.97494	7.70155	9.51324	9.17225	9.64982	10.6424	10.7728	11.1052	10.5472	11.5062		8.80236	10.9148		2.11242	4.32415	0.00135417		NM_002228	JUN	jun proto-oncogene	1p32-p31	NM_002228	RefSeq	Homo sapiens jun proto-oncogene (JUN), mRNA.	100	100	0	---	FALSE	Hs.696684	adipose tissue| adrenal gland| ascites| blood| bone| bone marrow| brain| cervix| connective tissue| ear| embryonic tissue| esophagus| eye| heart| intestine| kidney| liver| lung| lymph node| mammary gland| muscle| nerve| ovary| pancreas| parathyroid| pituitary gland| placenta| prostate| skin| stomach| testis| thymus| thyroid| uterus| vascular|adrenal tumor| breast (mammary gland) tumor| chondrosar…	chr1	-	58780788	58784327	NM_002228	P05412	GO:0001525 // GO:0001774 // GO:0001836 // GO:0001889 // GO:0001938 // GO:0002224 // GO:0002755 // GO:0002756 // GO:0003151 // GO:0006366 // GO:0007179 // GO:0007184 // GO:0007568 // GO:0007612 // GO:0007623 // GO:0008285 // GO:0009314 // GO:0009612 // GO:0010941 // GO:0030224 // GO:0031103 // GO:0031953 // GO:0032496 // GO:0032870 // GO:0034097 // GO:0034134 // GO:0034138 // GO:0034142 // GO:0034…	angiogenesis // microglial cell activation // release of cytochrome c from mitochondria // liver development // positive regulation of endothelial cell proliferation // toll-like receptor signaling pathway // MyD88-dependent toll-like receptor signaling pathway // MyD88-independent toll-like receptor signaling pathway // outflow tract morphogenesis // transcription from RNA polymerase II promoter…	inferred from electronic annotation // inferred from electronic annotation // inferred from electronic annotation // inferred from electronic annotation // inferred from electronic annotation // traceable author statement // traceable author statement // traceable author statement // inferred from electronic annotation // inferred from electronic annotation // inferred from direct assay // inferr…	GO:0000228 // GO:0005634 // GO:0005654 // GO:0005654 // GO:0005667 // GO:0005719 // GO:0005829 // GO:0017053 // GO:0000790 // GO:0005634 // GO:0005667 // GO:0005667	nuclear chromosome // nucleus // nucleoplasm // nucleoplasm // transcription factor complex // nuclear euchromatin // cytosol // transcriptional repressor complex // nuclear chromatin // nucleus // transcription factor complex // transcription factor complex	traceable author statement // inferred from direct assay // inferred from direct assay // traceable author statement // not recorded // inferred from direct assay // inferred from electronic annotation // inferred from electronic annotation // inferred from electronic annotation // inferred from electronic annotation // --- // inferred from electronic annotation	GO:0000978 // GO:0000980 // GO:0000981 // GO:0001077 // GO:0001102 // GO:0001190 // GO:0003677 // GO:0003682 // GO:0003700 // GO:0003705 // GO:0003705 // GO:0003713 // GO:0005096 // GO:0005515 // GO:0008134 // GO:0019899 // GO:0035497 // GO:0044212 // GO:0044822 // GO:0070412 // GO:0071837 // GO:0000978 // GO:0003677 // GO:0003690 // GO:0003700 // GO:0008134 // GO:0043565	RNA polymerase II core promoter proximal region sequence-specific DNA binding // RNA polymerase II distal enhancer sequence-specific DNA binding // RNA polymerase II transcription factor activity, sequence-specific DNA binding // transcriptional activator activity, RNA polymerase II core promoter proximal region sequence-specific binding // RNA polymerase II activating transcription factor bindin…	not recorded // inferred from direct assay // inferred by curator // inferred from electronic annotation // inferred from physical interaction // inferred by curator // traceable author statement // inferred from electronic annotation // inferred from direct assay // inferred by curator // inferred from direct assay // inferred from direct assay // inferred from direct assay // inferred from phys…	GenMAPP // GenMAPP // GenMAPP // GenMAPP // GenMAPP // GenMAPP	Apoptosis // Apoptosis_GenMAPP // MAPK_Cascade // TGF_Beta_Signaling_Pathway // Wnt_signaling // Smooth_muscle_contraction
TC1000008533.hg.1	13.5079	13.016	12.9714	13.3378	13.3093	15.6701	15.5338	14.7882	15.2808	15.4081		13.2285	15.3362		2.10775	4.31017	2.88157e-06		uc057vcb.1	RNU6-271P	RNA, U6 small nuclear 271, pseudogene [Source:HGNC Symbol;Acc:HGNC:47234]	---	uc057vcb.1	UCSC Genes	RNA, U6 small nuclear 271, pseudogene [Source:HGNC Symbol;Acc:HGNC:47234]	100	100	0	---	FALSE	---	---	chr10	+	96112747	96112851	---	---	---	---	---	---	---	---	---	---	---	---	---
TC1100008256.hg.1	14.5432	14.0424	13.8614	13.175	14.5838	16.7151	16.6316	15.4192	15.9611	16.0127		14.0412	16.1479		2.10678	4.30728	0.000324735		uc058erl.1	RNU6-1175P	RNA, U6 small nuclear 1175, pseudogene [Source:HGNC Symbol;Acc:HGNC:48138]	---	uc058erl.1	UCSC Genes	RNA, U6 small nuclear 1175, pseudogene [Source:HGNC Symbol;Acc:HGNC:48138]	100	100	0	---	FALSE	---	---	chr11	+	70075363	70075469	---	---	---	---	---	---	---	---	---	---	---	---	---
TC1700010783.hg.1	8.9204	9.5778	9.41776	8.5186	9.17033	11.301	11.6317	10.7267	10.8909	11.581		9.12098	11.2262		2.10525	4.30273	4.08978e-05		ENST00000624705	CTD-3014M21.1	---	---	ENST00000624705	ENSEMBL	N/A	100	100	0	---	FALSE	---	---	chr17	-	43360041	43361361	---	---	---	---	---	---	---	---	---	---	---	---	---
TC0300011817.hg.1	12.8343	12.3391	12.5152	12.2576	13.1138	15.1594	15.0974	14.2563	14.201	14.8556		12.612	14.7139		2.10196	4.29292	4.01355e-05		ENST00000383985	RNU6-26P	RNA, U6 small nuclear 26, pseudogene	---	ENST00000383985	ENSEMBL	RNA, U6 small nuclear 26, pseudogene [gene_biotype:snRNA transcript_biotype:snRNA]	100	100	0	---	FALSE	---	---	chr3	-	98804978	98805084	---	---	---	---	---	---	---	---	---	---	---	---	---
TC1200009954.hg.1	15.2977	15.4272	14.4552	14.5936	14.9054	17.8059	17.3203	16.4913	16.5436	16.9995		14.9358	17.0321		2.09627	4.27601	0.00014674		---	---	---	---	NONHSAT026956	NONCODE	Non-coding transcript identified by NONCODE	100	100	0	---	FALSE	---	---	chr12	-	11791890	11926173	---	---	---	---	---	---	---	---	---	---	---	---	---
TC1700011264.hg.1	10.7965	11.5079	10.7775	10.2315	9.8509	12.9202	13.9964	12.3619	11.9652	12.342		10.6329	12.7172		2.0843	4.24069	0.0017424		uc060hzu.1	U3	Small nucleolar RNA U3 [Source:RFAM;Acc:RF00012]	---	uc060hzu.1	UCSC Genes	Small nucleolar RNA U3 [Source:RFAM;Acc:RF00012]	100	100	0	---	FALSE	---	---	chr17	-	58631641	58631836	---	---	---	---	---	---	---	---	---	---	---	---	---
TC0400008363.hg.1	9.25591	9.06519	8.8886	8.62239	9.25363	11.0106	11.6017	10.3864	11.1024	11.3973		9.01714	11.0997		2.08252	4.23545	2.36833e-05		uc062yxt.1	RNU6-431P	RNA, U6 small nuclear 431, pseudogene [Source:HGNC Symbol;Acc:HGNC:47394]	---	uc062yxt.1	UCSC Genes	RNA, U6 small nuclear 431, pseudogene [Source:HGNC Symbol;Acc:HGNC:47394]	100	100	0	---	FALSE	---	---	chr4	+	108652150	108652256	---	---	---	---	---	---	---	---	---	---	---	---	---
TC1100008788.hg.1	13.0346	13.4828	12.9033	12.5972	13.1452	15.3816	15.793	14.4651	14.8264	15.1043		13.0326	15.1141		2.08148	4.23242	5.6985e-05		NR_002569	SCARNA9	small Cajal body-specific RNA 9	11q21	NR_002569	RefSeq	Homo sapiens small Cajal body-specific RNA 9 (SCARNA9), guide RNA.	100	100	0	---	FALSE	---	---	chr11	+	93721513	93721866	---	---	---	---	---	---	---	---	---	---	---	---	---
TC0500012082.hg.1	10.8127	10.3442	10.3439	9.78182	10.891	12.7355	12.838	12.1643	12.4149	12.4206		10.4347	12.5147		2.07996	4.22796	1.98659e-05		uc063hcj.1	RNU6-1164P	RNA, U6 small nuclear 1164, pseudogene [Source:HGNC Symbol;Acc:HGNC:48127]	---	uc063hcj.1	UCSC Genes	RNA, U6 small nuclear 1164, pseudogene [Source:HGNC Symbol;Acc:HGNC:48127]	100	100	0	---	FALSE	---	---	chr5	-	134701172	134701278	---	---	---	---	---	---	---	---	---	---	---	---	---
TC1300009349.hg.1	10.3459	9.73769	9.78189	9.12772	10.3626	12.0926	12.3533	11.209	12.0517	11.9761		9.87117	11.9366		2.06539	4.18548	0.000123465		uc058xrj.1	RNU6-61P	RNA, U6 small nuclear 61, pseudogene [Source:HGNC Symbol;Acc:HGNC:42551]	---	uc058xrj.1	UCSC Genes	RNA, U6 small nuclear 61, pseudogene [Source:HGNC Symbol;Acc:HGNC:42551]	100	100	0	---	FALSE	---	---	chr13	-	80369426	80369534	---	---	---	---	---	---	---	---	---	---	---	---	---
TC0600007616.hg.1	9.84046	9.20163	10.2427	10.3648	11.6706	12.2685	12.467	13.1924	11.4206	12.2863		10.264	12.327		2.06295	4.1784	0.00311707		ENST00000375650	HSPA1B	heat shock 70kDa protein 1B	6p21.3	ENST00000375650	ENSEMBL	heat shock 70kDa protein 1B [gene_biotype:protein_coding transcript_biotype:protein_coding]	100	100	0	---	FALSE	Hs.719966	adipose tissue| adrenal gland| ascites| bladder| blood| bone marrow| brain| cervix| connective tissue| embryonic tissue| esophagus| eye| heart| intestine| kidney| larynx| liver| lung| lymph node| mammary gland| mouth| muscle| nerve| ovary| pancreas| placenta| prostate| skin| spleen| stomach| testis| thymus| thyroid| trachea| uterus| vascular| bladder carcinoma| breast (mammary gland) tumor| cervi…	chr6	+	31827735	31830255	ENST00000375650	P0DMV9	GO:0010628 // GO:0010941 // GO:0031397 // GO:0032757 // GO:0034599 // GO:0034605 // GO:0034605 // GO:0042026 // GO:0046034 // GO:0046718 // GO:0050821 // GO:0050821 // GO:0051092 // GO:0060548 // GO:0060548 // GO:0070370 // GO:0070434 // GO:0090084 // GO:1900034 // GO:1903265 // GO:2001240	positive regulation of gene expression // regulation of cell death // negative regulation of protein ubiquitination // positive regulation of interleukin-8 production // cellular response to oxidative stress // cellular response to heat // cellular response to heat // protein refolding // ATP metabolic process // viral entry into host cell // protein stabilization // protein stabilization // posi…	inferred from mutant phenotype // inferred from mutant phenotype // inferred from direct assay // inferred from mutant phenotype // traceable author statement // inferred from direct assay // traceable author statement // inferred from direct assay // inferred from direct assay // inferred from electronic annotation // inferred from mutant phenotype // traceable author statement // inferred from …	GO:0000151 // GO:0005654 // GO:0005737 // GO:0005814 // GO:0005829 // GO:0005829 // GO:0005925 // GO:0016234 // GO:0048471 // GO:0072562 // GO:0005737	ubiquitin ligase complex // nucleoplasm // cytoplasm // centriole // cytosol // cytosol // focal adhesion // inclusion body // perinuclear region of cytoplasm // blood microparticle // cytoplasm	inferred from direct assay // traceable author statement // inferred from direct assay // inferred from direct assay // inferred from direct assay // traceable author statement // inferred from direct assay // inferred from direct assay // inferred from direct assay // inferred from direct assay // inferred from electronic annotation	GO:0001618 // GO:0001664 // GO:0005102 // GO:0005515 // GO:0005524 // GO:0016887 // GO:0019899 // GO:0031072 // GO:0031625 // GO:0042623 // GO:0044183 // GO:0051082 // GO:0051082 // GO:0055131 // GO:0000166 // GO:0005524	virus receptor activity // G-protein coupled receptor binding // receptor binding // protein binding // ATP binding // ATPase activity // enzyme binding // heat shock protein binding // ubiquitin protein ligase binding // ATPase activity, coupled // protein binding involved in protein folding // unfolded protein binding // unfolded protein binding // C3HC4-type RING finger domain binding // nucle…	inferred from electronic annotation // inferred from direct assay // inferred from physical interaction // inferred from physical interaction // inferred from direct assay // inferred from direct assay // inferred from physical interaction // inferred from physical interaction // inferred from physical interaction // inferred from direct assay // inferred from direct assay // inferred from direct…	---	---
TC0400008013.hg.1	9.06205	8.25433	8.31446	8.46539	8.83844	10.7675	11.06	10.2578	10.3306	10.8195		8.58693	10.6471		2.06012	4.17021	1.31588e-05		uc062xxa.1	RNU6-774P	RNA, U6 small nuclear 774, pseudogene [Source:HGNC Symbol;Acc:HGNC:47737]	---	uc062xxa.1	UCSC Genes	RNA, U6 small nuclear 774, pseudogene [Source:HGNC Symbol;Acc:HGNC:47737]	100	100	0	---	FALSE	---	---	chr4	+	84233657	84233763	---	---	---	---	---	---	---	---	---	---	---	---	---
TC1300009228.hg.1	10.4503	10.5381	10.5865	10.2787	10.9795	12.9	12.8639	12.1784	12.3828	12.7145		10.5666	12.6079		2.04132	4.11621	3.64209e-06		uc058xkp.1	RNU6-80P	RNA, U6 small nuclear 80, pseudogene [Source:HGNC Symbol;Acc:HGNC:42570]	---	uc058xkp.1	UCSC Genes	RNA, U6 small nuclear 80, pseudogene [Source:HGNC Symbol;Acc:HGNC:42570]	100	100	0	---	FALSE	---	---	chr13	-	72706017	72706123	---	---	---	---	---	---	---	---	---	---	---	---	---
TC0700009595.hg.1	9.11528	8.92125	8.24789	8.11331	8.34412	10.8964	11.3578	10.1692	10.3247	10.1981		8.54837	10.5893		2.04088	4.11497	0.000155689		NR_004393	RNY4	RNA, Ro-associated Y4	7q36	NR_004393	RefSeq	Homo sapiens RNA, Ro-associated Y4 (RNY4), Y RNA.	100	100	0	---	FALSE	---	---	chr7	+	148963315	148963410	---	---	---	---	---	---	---	---	---	---	---	---	---
TC1800007597.hg.1	15.6643	15.4017	14.897	14.7571	15.5846	17.6311	17.6739	16.8612	17.074	17.2688		15.2609	17.3018		2.04088	4.11496	2.94746e-05		ENST00000384344	RNU6-39P	RNA, U6 small nuclear 39, pseudogene	---	ENST00000384344	ENSEMBL	RNA, U6 small nuclear 39, pseudogene [gene_biotype:snRNA transcript_biotype:snRNA]	100	100	0	---	FALSE	---	---	chr18	+	68858934	68859040	---	---	---	---	---	---	---	---	---	---	---	---	---
TC0X00010583.hg.1	5.90327	6.54588	6.83483	6.20575	5.93706	8.54312	8.84554	7.72703	7.95588	8.54528		6.28536	8.32337		2.03801	4.10679	7.39644e-05		porgar.aAug10-unspliced	porgar	Transcript Identified by AceView	---	porgar.aAug10-unspliced	Ace View	Transcript Identified by AceView	100	100	0	---	FALSE	---	---	chrX	-	115872357	115876958	---	---	---	---	---	---	---	---	---	---	---	---	---
TC0800007584.hg.1	5.15465	5.07792	5.10736	5.07734	5.31624	7.07842	8.23796	6.73072	6.68023	7.18251		5.1467	7.18197		2.03527	4.09898	9.72098e-05		---	---	---	---	NONHSAT126513 // NONHSAT126513	lncRNAWiki // NONCODE	Non-coding transcript identified by NONCODE // Non-coding transcript identified by NONCODE: Linc	100 // 100	100 // 100	0 // 0	--- // ---	FALSE // FALSE	---	---	chr8	+	49307111	49308220	---	---	---	---	---	---	---	---	---	---	---	---	---
TC1100008169.hg.1	11.2808	11.0014	10.8148	10.7616	11.2658	13.4957	13.5861	12.6629	12.8028	12.7348		11.0249	13.0565		2.03158	4.08852	1.95235e-05		ENST00000383860	RNU6-46P	RNA, U6 small nuclear 46, pseudogene	---	ENST00000383860	ENSEMBL	RNA, U6 small nuclear 46, pseudogene [gene_biotype:snRNA transcript_biotype:snRNA]	100	100	0	---	FALSE	---	---	chr11	+	67895631	67895737	---	---	---	---	---	---	---	---	---	---	---	---	---
TC0100011904.hg.1	11.9632	12.6793	12.2668	12.4217	12.9835	14.8514	14.6939	13.9968	14.5239	14.3693		12.4629	14.4871		2.02415	4.06753	2.04273e-05		uc057qfx.1	RNU6-180P	RNA, U6 small nuclear 180, pseudogene [Source:HGNC Symbol;Acc:HGNC:47143]	---	uc057qfx.1	UCSC Genes	RNA, U6 small nuclear 180, pseudogene [Source:HGNC Symbol;Acc:HGNC:47143]	100	100	0	---	FALSE	---	---	chr1	+	229383128	229383188	---	---	---	---	---	---	---	---	---	---	---	---	---
TC0100010969.hg.1	7.94593	7.90093	7.50412	7.24044	7.46869	9.39007	10.6065	9.26867	9.1108	9.77654		7.61202	9.63052		2.0185	4.05161	0.000147733		---	---	---	---	lnc-PLA2G4A-7:1	lncRNAWiki	Transcript Originally Identified by LNCipedia, alternate transcript name: NONHSAT008483	100	100	0	---	FALSE	---	---	chr1	+	189149786	189307877	---	---	---	---	---	---	---	---	---	---	---	---	---
TC0200012400.hg.1	10.0869	9.75171	10.0871	10.0254	9.91688	11.9596	12.6175	10.8742	12.0289	12.4735		9.97359	11.9907		2.01713	4.04777	0.000198223		uc061iqj.1	RNU6-242P	RNA, U6 small nuclear 242, pseudogene [Source:HGNC Symbol;Acc:HGNC:47205]	---	uc061iqj.1	UCSC Genes	RNA, U6 small nuclear 242, pseudogene [Source:HGNC Symbol;Acc:HGNC:47205]	100	100	0	---	FALSE	---	---	chr2	-	43091388	43091494	---	---	---	---	---	---	---	---	---	---	---	---	---
TC1800008252.hg.1	9.96258	8.90288	9.09376	8.74695	9.93979	11.4908	11.6054	10.6322	11.3788	11.6051		9.32919	11.3425		2.01326	4.03694	0.000222727		uc060nvp.1	RNU6-702P	RNA, U6 small nuclear 702, pseudogene [Source:HGNC Symbol;Acc:HGNC:47665]	---	uc060nvp.1	UCSC Genes	RNA, U6 small nuclear 702, pseudogene [Source:HGNC Symbol;Acc:HGNC:47665]	100	100	0	---	FALSE	---	---	chr18	-	22180112	22180218	---	---	---	---	---	---	---	---	---	---	---	---	---
TC0600012478.hg.1	4.96169	4.93488	5.18535	3.53752	4.09945	5.11309	7.27195	6.11347	6.99832	7.27206		4.54378	6.55378		2.01	4.02782	0.00486945		choybley.aAug10-unspliced	choybley	Transcript Identified by AceView	---	choybley.aAug10-unspliced	Ace View	Transcript Identified by AceView	100	100	0	---	FALSE	---	---	chr6	-	85667735	85671335	---	---	---	---	---	---	---	---	---	---	---	---	---
TC0700011922.hg.1	10.8534	10.5343	10.3775	9.62708	10.8883	12.8422	12.4519	11.5423	12.6716	12.8216		10.4561	12.4659		2.00982	4.02733	0.000306242		uc064frm.1	RNU6-393P	RNA, U6 small nuclear 393, pseudogene [Source:HGNC Symbol;Acc:HGNC:47356]	---	uc064frm.1	UCSC Genes	RNA, U6 small nuclear 393, pseudogene [Source:HGNC Symbol;Acc:HGNC:47356]	100	100	0	---	FALSE	---	---	chr7	-	98794718	98794824	---	---	---	---	---	---	---	---	---	---	---	---	---
TC2000006788.hg.1	15.0834	14.7849	14.4162	14.3252	14.8807	16.9944	17.2828	15.9558	16.7263	16.5721		14.6981	16.7063		2.0082	4.02279	6.4399e-05		uc061vns.1	RNU6-27P	RNA, U6 small nuclear 27, pseudogene [Source:HGNC Symbol;Acc:HGNC:34271]	---	uc061vns.1	UCSC Genes	RNA, U6 small nuclear 27, pseudogene [Source:HGNC Symbol;Acc:HGNC:34271]	100	100	0	---	FALSE	---	---	chr20	+	17187510	17187616	---	---	---	---	---	---	---	---	---	---	---	---	---
TC1700008108.hg.1	5.88439	6.09969	5.15394	5.29441	6.25192	8.31597	8.2994	7.24352	6.91844	7.9023		5.73687	7.73593		1.99905	3.99738	0.000508946		uc060glr.1	RNU6ATAC3P	RNA, U6atac small nuclear 3, pseudogene [Source:HGNC Symbol;Acc:HGNC:34093]	---	uc060glr.1	UCSC Genes	RNA, U6atac small nuclear 3, pseudogene [Source:HGNC Symbol;Acc:HGNC:34093]	100	100	0	---	FALSE	---	---	chr17	+	46921124	46921249	---	---	---	---	---	---	---	---	---	---	---	---	---
TC0100012741.hg.1	3.40182	3.29222	3.36508	3.36506	3.41996	4.83881	5.97746	5.93352	4.19902	5.88492		3.36883	5.36674		1.99792	3.99423	0.000556631		niroma.aAug10-unspliced	niroma	Transcript Identified by AceView	---	niroma.aAug10-unspliced	Ace View	Transcript Identified by AceView	100	100	0	---	FALSE	---	---	chr1	-	8020553	8023757	---	---	---	---	---	---	---	---	---	---	---	---	---
TC1200007904.hg.1	5.17729	4.8785	4.90311	5.06107	5.37743	7.43747	7.08838	7.14584	6.83359	6.86694		5.07948	7.07444		1.99496	3.98606	6.71042e-07		skerpleyby.aAug10-unspliced	skerpleyby	Transcript Identified by AceView	---	skerpleyby.aAug10-unspliced	Ace View	Transcript Identified by AceView	100	100	0	---	FALSE	---	---	chr12	+	57847221	57847548	---	---	---	---	---	---	---	---	---	---	---	---	---
TC1200008445.hg.1	14.1078	13.6085	13.6583	12.817	14.0446	15.8434	15.9398	15.0086	15.7292	15.6616		13.6472	15.6365		1.98928	3.97038	0.00010879		uc058rsb.1	RNU6-1329P	RNA, U6 small nuclear 1329, pseudogene [Source:HGNC Symbol;Acc:HGNC:48292]	---	uc058rsb.1	UCSC Genes	RNA, U6 small nuclear 1329, pseudogene [Source:HGNC Symbol;Acc:HGNC:48292]	100	100	0	---	FALSE	---	---	chr12	+	92952639	92952745	---	---	---	---	---	---	---	---	---	---	---	---	---
TC1200008425.hg.1	5.32142	4.43151	5.13606	4.83568	5.12579	6.92713	6.95875	6.75925	7.2277	6.92036		4.97009	6.95864		1.98855	3.96837	2.96243e-06		ENST00000499685.2	RP11-796E2.4	---	---	ENST00000499685.2	lncRNAWiki	N/A	100	100	0	---	FALSE	---	---	chr12	+	92145573	92189660	---	---	---	---	---	---	---	---	---	---	---	---	---
TC1700011265.hg.1	5.53344	5.89947	5.84819	5.30436	5.87912	7.37275	7.95513	7.58763	7.97464	7.49783		5.69292	7.6776		1.98468	3.95775	2.61599e-06		blorwee.aAug10-unspliced	blorwee	Transcript Identified by AceView	---	blorwee.aAug10-unspliced	Ace View	Transcript Identified by AceView	100	100	0	---	FALSE	---	---	chr17	-	58658122	58659396	---	---	---	---	---	---	---	---	---	---	---	---	---
TC1600010537.hg.1	14.4362	13.972	13.8576	13.3199	13.9168	16.3255	16.2274	15.469	15.3821	16.0161		13.9005	15.884		1.98355	3.95464	6.69746e-05		ENST00000384710	RNU6-21P	RNA, U6 small nuclear 21, pseudogene	---	ENST00000384710	ENSEMBL	RNA, U6 small nuclear 21, pseudogene [gene_biotype:snRNA transcript_biotype:snRNA]	100	100	0	---	FALSE	---	---	chr16	-	62187540	62187646	---	---	---	---	---	---	---	---	---	---	---	---	---
TC0400008321.hg.1	14.5634	14.0198	14.0226	13.4402	14.2891	16.0888	16.4756	15.6883	15.8984	16.0756		14.067	16.0454		1.97834	3.9404	2.34088e-05		uc062yst.1	RNU6-553P	RNA, U6 small nuclear 553, pseudogene [Source:HGNC Symbol;Acc:HGNC:47516]	---	uc062yst.1	UCSC Genes	RNA, U6 small nuclear 553, pseudogene [Source:HGNC Symbol;Acc:HGNC:47516]	100	100	0	---	FALSE	---	---	chr4	+	105406997	105407092	---	---	---	---	---	---	---	---	---	---	---	---	---
TC2200007488.hg.1	8.23833	7.57255	7.61393	7.91564	7.92528	10.1249	10.2979	9.24628	9.76013	9.72127		7.85315	9.8301		1.97695	3.9366	1.79558e-05		uc062ert.1	RNU6-476P	RNA, U6 small nuclear 476, pseudogene [Source:HGNC Symbol;Acc:HGNC:47439]	---	uc062ert.1	UCSC Genes	RNA, U6 small nuclear 476, pseudogene [Source:HGNC Symbol;Acc:HGNC:47439]	100	100	0	---	FALSE	---	---	chr22	+	41679711	41679817	---	---	---	---	---	---	---	---	---	---	---	---	---
TC0200010427.hg.1	16.433	15.8346	15.9125	15.3228	16.2055	18.0142	18.4564	17.386	17.6952	18.0409		15.9417	17.9185		1.97686	3.93635	6.30535e-05		ENST00000384388	RNU6-31P	RNA, U6 small nuclear 31, pseudogene	---	ENST00000384388	ENSEMBL	RNA, U6 small nuclear 31, pseudogene [gene_biotype:snRNA transcript_biotype:snRNA]	100	100	0	---	FALSE	---	---	chr2	+	200830009	200830116	---	---	---	---	---	---	---	---	---	---	---	---	---
TC0800011264.hg.1	6.93581	7.92632	7.38345	7.99263	7.63761	8.87808	10.6891	9.29435	9.07387	9.8125		7.57516	9.54958		1.97442	3.9297	0.000798789		mahare.aAug10-unspliced	mahare	Transcript Identified by AceView	---	mahare.aAug10-unspliced	Ace View	Transcript Identified by AceView	100	100	0	---	FALSE	---	---	chr8	-	100719084	100720758	---	---	---	---	---	---	---	---	---	---	---	---	---
TC0500008590.hg.1	5.92472	5.65167	5.95713	5.68696	6.06217	8.86799	8.0696	7.55019	7.29381	7.33241		5.85653	7.8228		1.96627	3.90756	0.000204612		uc063grb.1	RNU6ATAC10P	RNA, U6atac small nuclear 10, pseudogene [Source:HGNC Symbol;Acc:HGNC:46909]	---	uc063grb.1	UCSC Genes	RNA, U6atac small nuclear 10, pseudogene [Source:HGNC Symbol;Acc:HGNC:46909]	100	100	0	---	FALSE	---	---	chr5	+	129974891	129975001	---	---	---	---	---	---	---	---	---	---	---	---	---
TC0X00010805.hg.1	5.85615	5.7841	5.30276	5.85877	5.87023	7.07562	8.10991	7.22234	7.75467	8.31128		5.7344	7.69476		1.96036	3.89159	7.5524e-05		uc065bca.1	RNU6-1130P	RNA, U6 small nuclear 1130, pseudogene [Source:HGNC Symbol;Acc:HGNC:48093]	---	uc065bca.1	UCSC Genes	RNA, U6 small nuclear 1130, pseudogene [Source:HGNC Symbol;Acc:HGNC:48093]	100	100	0	---	FALSE	---	---	chrX	-	130310072	130310178	---	---	---	---	---	---	---	---	---	---	---	---	---
TC1900010009.hg.1	7.25647	5.82484	6.8058	5.92361	6.85354	9.06063	8.56223	8.81136	7.59629	8.40628		6.53285	8.48736		1.9545	3.87582	0.000811105		NM_001286968	JUND	jun D proto-oncogene	19p13.2	NM_001286968	RefSeq	Homo sapiens jun D proto-oncogene (JUND), transcript variant 1, mRNA.	100	100	0	---	FALSE	Hs.2780	adrenal gland| blood| bone| bone marrow| brain| connective tissue| ear| eye| heart| intestine| kidney| larynx| liver| lung| lymph node| mammary gland| muscle| ovary| pancreas| placenta| prostate| salivary gland| skin| spleen| stomach| testis| thymus| tonsil| uterus| vascular|adrenal tumor| breast (mammary gland) tumor| chondrosarcoma| colorectal tumor| gastrointestinal tumor| germ cell tumor| gli…	chr19	-	18279694	18281656	NM_001286968	P17535	GO:0000122 // GO:0002076 // GO:0006357 // GO:0006366 // GO:0007568 // GO:0007623 // GO:0009314 // GO:0009416 // GO:0009612 // GO:0010941 // GO:0032496 // GO:0032870 // GO:0034097 // GO:0042127 // GO:0042493 // GO:0043434 // GO:0045597 // GO:0045669 // GO:0045944 // GO:0051591 // GO:0051726 // GO:0071277 // GO:0000122 // GO:0006351 // GO:0006355 // GO:0006357 // GO:0009314 // GO:0009612 // GO:0009…	negative regulation of transcription from RNA polymerase II promoter // osteoblast development // regulation of transcription from RNA polymerase II promoter // transcription from RNA polymerase II promoter // aging // circadian rhythm // response to radiation // response to light stimulus // response to mechanical stimulus // regulation of cell death // response to lipopolysaccharide // cellular…	not recorded // inferred from electronic annotation // traceable author statement // inferred from electronic annotation // inferred from electronic annotation // inferred from electronic annotation // not recorded // inferred from electronic annotation // not recorded // not recorded // not recorded // not recorded // not recorded // not recorded // not recorded // inferred from electronic annot…	GO:0000785 // GO:0000790 // GO:0005634 // GO:0005667 // GO:0032993 // GO:0000790 // GO:0005634 // GO:0005667 // GO:0043234	chromatin // nuclear chromatin // nucleus // transcription factor complex // protein-DNA complex // nuclear chromatin // nucleus // transcription factor complex // protein complex	traceable author statement // not recorded // inferred from direct assay // not recorded // inferred from electronic annotation // --- // inferred from electronic annotation // --- // inferred from electronic annotation	GO:0000978 // GO:0000981 // GO:0003713 // GO:0005515 // GO:0008134 // GO:0016922 // GO:0019899 // GO:0044212 // GO:0000978 // GO:0000978 // GO:0000981 // GO:0003677 // GO:0003690 // GO:0003700 // GO:0003713 // GO:0008134 // GO:0008134 // GO:0043565 // GO:0044212	RNA polymerase II core promoter proximal region sequence-specific DNA binding // RNA polymerase II transcription factor activity, sequence-specific DNA binding // transcription coactivator activity // protein binding // transcription factor binding // ligand-dependent nuclear receptor binding // enzyme binding // transcription regulatory region DNA binding // RNA polymerase II core promoter proxi…	not recorded // not recorded // not recorded // inferred from physical interaction // not recorded // inferred from electronic annotation // inferred from physical interaction // inferred from direct assay // --- // inferred from electronic annotation // --- // inferred from electronic annotation // inferred from electronic annotation // inferred from electronic annotation // --- // --- // inferr…	GenMAPP	Hypertrophy_model
TC0500007438.hg.1	5.63388	5.14636	4.75205	4.57894	5.25123	6.87021	7.50556	7.05845	6.61736	7.07642		5.07249	7.0256		1.95311	3.87208	3.52795e-05		uc063dso.1	RNU6-299P	RNA, U6 small nuclear 299, pseudogene [Source:HGNC Symbol;Acc:HGNC:47262]	---	uc063dso.1	UCSC Genes	RNA, U6 small nuclear 299, pseudogene [Source:HGNC Symbol;Acc:HGNC:47262]	100	100	0	---	FALSE	---	---	chr5	+	56125671	56125770	---	---	---	---	---	---	---	---	---	---	---	---	---
TC0100016644.hg.1	14.7066	13.8342	13.7105	13.0278	14.2736	16.0088	15.9507	15.569	15.8277	15.9466		13.9105	15.8605		1.95003	3.86382	0.000159021		uc057nvd.1	RNU6-41P	RNA, U6 small nuclear 41, pseudogene [Source:HGNC Symbol;Acc:HGNC:34247]	---	uc057nvd.1	UCSC Genes	RNA, U6 small nuclear 41, pseudogene [Source:HGNC Symbol;Acc:HGNC:34247]	100	100	0	---	FALSE	---	---	chr1	-	182982212	182982318	---	---	---	---	---	---	---	---	---	---	---	---	---
TC0100008538.hg.1	5.97524	5.54089	5.63691	5.85155	6.05504	7.69371	7.94687	7.09424	7.60189	8.42294		5.81192	7.75193		1.94001	3.83708	3.87961e-05		uc057hco.1	RNU6-414P	RNA, U6 small nuclear 414, pseudogene [Source:HGNC Symbol;Acc:HGNC:47377]	---	uc057hco.1	UCSC Genes	RNA, U6 small nuclear 414, pseudogene [Source:HGNC Symbol;Acc:HGNC:47377]	100	100	0	---	FALSE	---	---	chr1	+	61816419	61816522	---	---	---	---	---	---	---	---	---	---	---	---	---
TC0300009961.hg.1	16.1196	15.8099	15.3367	15.0796	15.7988	17.7438	17.8397	17.2962	17.5117	17.4411		15.6289	17.5665		1.93758	3.83061	1.57855e-05		uc062rqn.1	RNU6-25P	RNA, U6 small nuclear 25, pseudogene [Source:HGNC Symbol;Acc:HGNC:34251]	---	uc062rqn.1	UCSC Genes	RNA, U6 small nuclear 25, pseudogene [Source:HGNC Symbol;Acc:HGNC:34251]	100	100	0	---	FALSE	---	---	chr3	+	195214787	195214893	---	---	---	---	---	---	---	---	---	---	---	---	---
TC0100013482.hg.1	12.2952	12.1168	12.1781	11.6561	12.1344	14.1807	14.4937	13.5618	13.6532	14.1526		12.0761	14.0084		1.93231	3.81665	1.38204e-05		NR_003077	SNORD99	small nucleolar RNA, C/D box 99	1p35.3	NR_003077	RefSeq	Homo sapiens small nucleolar RNA, C/D box 99 (SNORD99), small nucleolar RNA.	100	100	0	---	FALSE	---	---	chr1	-	28578721	28579020	---	---	---	---	---	---	---	---	---	---	---	---	---
TC0400010616.hg.1	9.80842	9.69021	8.80242	9.65026	9.88193	11.8177	11.8471	10.8524	11.2312	11.7094		9.56665	11.4916		1.92491	3.79714	0.000114833		ENST00000363399	RNU6-838P	RNA, U6 small nuclear 838, pseudogene [Source:HGNC Symbol;Acc:HGNC:47801]	---	ENST00000363399	ENSEMBL	RNA, U6 small nuclear 838, pseudogene [gene_biotype:snRNA transcript_biotype:snRNA]	100	100	0	---	FALSE	---	---	chr4	-	48106081	48106188	---	---	---	---	---	---	---	---	---	---	---	---	---
TC0300007577.hg.1	9.78848	9.47078	9.44767	9.33773	9.53336	11.3042	11.6252	10.9791	11.6408	11.6307		9.5156	11.436		1.92041	3.78529	1.36214e-06		uc062kxd.1	RNU6-1181P	RNA, U6 small nuclear 1181, pseudogene [Source:HGNC Symbol;Acc:HGNC:48144]	---	uc062kxd.1	UCSC Genes	RNA, U6 small nuclear 1181, pseudogene [Source:HGNC Symbol;Acc:HGNC:48144]	100	100	0	---	FALSE	---	---	chr3	+	57512450	57512555	---	---	---	---	---	---	---	---	---	---	---	---	---
TC0100009920.hg.1	6.72048	6.43331	6.54489	6.14963	6.65166	9.06086	8.40613	7.61321	8.45012	8.56777		6.49999	8.41962		1.91962	3.78324	6.47229e-05		uc057kpq.1	RNU6-1042P	RNA, U6 small nuclear 1042, pseudogene [Source:HGNC Symbol;Acc:HGNC:48005]	---	uc057kpq.1	UCSC Genes	RNA, U6 small nuclear 1042, pseudogene [Source:HGNC Symbol;Acc:HGNC:48005]	100	100	0	---	FALSE	---	---	chr1	+	150701866	150701972	---	---	---	---	---	---	---	---	---	---	---	---	---
TC1500007068.hg.1	7.21938	6.39618	6.7171	6.2766	6.78643	9.03213	9.34558	7.84772	8.64054	8.06236		6.67914	8.58567		1.90653	3.74906	0.000395386		uc059imi.1	RNU6-353P	RNA, U6 small nuclear 353, pseudogene [Source:HGNC Symbol;Acc:HGNC:47316]	---	uc059imi.1	UCSC Genes	RNA, U6 small nuclear 353, pseudogene [Source:HGNC Symbol;Acc:HGNC:47316]	100	100	0	---	FALSE	---	---	chr15	+	43702363	43702470	---	---	---	---	---	---	---	---	---	---	---	---	---
TC0200007232.hg.1	7.75836	7.98681	7.37546	7.42352	7.69626	9.80914	9.93157	9.21698	8.54241	10.2184		7.64808	9.54369		1.89561	3.72079	0.000347278		uc061ibu.1	RNU6-1117P	RNA, U6 small nuclear 1117, pseudogene [Source:HGNC Symbol;Acc:HGNC:48080]	---	uc061ibu.1	UCSC Genes	RNA, U6 small nuclear 1117, pseudogene [Source:HGNC Symbol;Acc:HGNC:48080]	100	100	0	---	FALSE	---	---	chr2	+	35471605	35471708	---	---	---	---	---	---	---	---	---	---	---	---	---
TSUnmapped00000026.hg.1	8.765	8.32893	8.02669	7.93553	8.63565	10.7214	10.9963	8.83125	10.368	10.2384		8.33836	10.2311		1.89269	3.71328	0.0016758		ENST00000384746	RNU6-318P	RNA, U6 small nuclear 318, pseudogene [Source:HGNC Symbol;Acc:HGNC:47281]	---	ENST00000384746	ENSEMBL	RNA, U6 small nuclear 1295, pseudogene [gene_biotype:snRNA transcript_biotype:snRNA]	100	100	0	---	FALSE	---	---	---	---	0	0	---	---	---	---	---	---	---	---	---	---	---	---	---
TC0100007045.hg.1	8.42985	7.88461	8.49304	7.38885	7.84786	9.63924	10.0187	9.69266	9.54741	10.5879		8.00884	9.89718		1.88834	3.70209	0.000143393		snurawbo.aAug10-unspliced	snurawbo	Transcript Identified by AceView	---	snurawbo.aAug10-unspliced	Ace View	Transcript Identified by AceView	100	100	0	---	FALSE	---	---	chr1	+	16510399	16512048	---	---	---	---	---	---	---	---	---	---	---	---	---
TC0400012255.hg.1	12.2548	12.0951	11.9526	12.2142	12.4934	14.5812	14.4959	13.2416	13.9049	14.2162		12.202	14.0879		1.8859	3.69583	8.44629e-05		uc063aqh.1	RNU6-128P	RNA, U6 small nuclear 128, pseudogene [Source:HGNC Symbol;Acc:HGNC:47091]	---	uc063aqh.1	UCSC Genes	RNA, U6 small nuclear 128, pseudogene [Source:HGNC Symbol;Acc:HGNC:47091]	100	100	0	---	FALSE	---	---	chr4	-	158794590	158794696	---	---	---	---	---	---	---	---	---	---	---	---	---
TC0M00006451.hg.1	10.9724	10.3337	9.97693	11.2104	11.7541	12.5276	12.9774	12.0848	13.4842	12.5865		10.8495	12.7321		1.88258	3.68734	0.00138603		uc022bqx.2	MT-TP	mitochondrially encoded tRNA proline [Source:HGNC Symbol;Acc:HGNC:7494]	---	uc022bqx.2	UCSC Genes	mitochondrially encoded tRNA proline [Source:HGNC Symbol;Acc:HGNC:7494]	100	100	0	---	FALSE	---	---	chrM	-	15954	16023	---	---	---	---	---	---	---	---	---	---	---	---	---
TC1100010221.hg.1	14.8107	14.4032	14.3002	13.8669	14.5824	16.3907	16.6147	15.7727	16.0389	16.5485		14.3927	16.2731		1.8804	3.68178	3.12721e-05		---	---	---	---	NONHSAT018193	NONCODE	Non-coding transcript identified by NONCODE	100	100	0	---	FALSE	---	---	chr11	-	16974421	16974488	---	---	---	---	---	---	---	---	---	---	---	---	---
TC0100009542.hg.1	4.82484	4.6767	5.04137	3.70485	5.31876	5.97961	6.43177	6.57888	6.71938	7.25333		4.71331	6.5926		1.87929	3.67894	0.000593403		flyreebo.aAug10-unspliced	flyreebo	Transcript Identified by AceView	---	flyreebo.aAug10-unspliced	Ace View	Transcript Identified by AceView	100	100	0	---	FALSE	---	---	chr1	+	116377955	116382173	---	---	---	---	---	---	---	---	---	---	---	---	---
TC1200009962.hg.1	8.0627	7.0041	7.35956	7.00836	8.06745	9.78173	10.1389	8.39444	9.42944	9.13249		7.50044	9.37541		1.87497	3.66795	0.00118106		uc058lie.1	RNU6-1295P	RNA, U6 small nuclear 1295, pseudogene [Source:HGNC Symbol;Acc:HGNC:48258]	---	uc058lie.1	UCSC Genes	RNA, U6 small nuclear 1295, pseudogene [Source:HGNC Symbol;Acc:HGNC:48258]	100	100	0	---	FALSE	---	---	chr12	-	12289227	12289329	---	---	---	---	---	---	---	---	---	---	---	---	---
TC0100011533.hg.1	6.43873	6.03458	5.66972	6.2603	6.65148	7.61131	7.17005	8.43937	8.64388	8.55156		6.21096	8.08324		1.87227	3.66108	0.000551466		NM_001030287	ATF3	activating transcription factor 3	1q32.3	NM_001030287	RefSeq	Homo sapiens activating transcription factor 3 (ATF3), transcript variant 3, mRNA.	100	100	0	---	FALSE	Hs.460	adipose tissue| adrenal gland| ascites| bladder| blood| bone| bone marrow| brain| cervix| connective tissue| embryonic tissue| esophagus| eye| heart| intestine| kidney| liver| lung| lymph node| mammary gland| mouth| muscle| nerve| ovary| pancreas| parathyroid| pharynx| pituitary gland| placenta| prostate| skin| spleen| stomach| testis| thyroid| trachea| uterus| vascular| breast (mammary gland) tu…	chr1	+	212565334	212620777	NM_001030287	P18847	GO:0000122 // GO:0006094 // GO:0006366 // GO:0030968 // GO:0034198 // GO:0035914 // GO:0036499 // GO:0044267 // GO:0045944 // GO:0061394 // GO:0070373 // GO:1903984 // GO:1990440 // GO:0006351 // GO:0006355 // GO:0006357 // GO:0010628 // GO:0030968 // GO:0045892	negative regulation of transcription from RNA polymerase II promoter // gluconeogenesis // transcription from RNA polymerase II promoter // endoplasmic reticulum unfolded protein response // cellular response to amino acid starvation // skeletal muscle cell differentiation // PERK-mediated unfolded protein response // cellular protein metabolic process // positive regulation of transcription from…	inferred from direct assay // inferred from electronic annotation // inferred by curator // traceable author statement // inferred from electronic annotation // inferred from electronic annotation // traceable author statement // traceable author statement // inferred from direct assay // traceable author statement // inferred from electronic annotation // inferred from mutant phenotype // inferr…	GO:0005634 // GO:0005654 // GO:0005730 // GO:1990622 // GO:0005634	nucleus // nucleoplasm // nucleolus // CHOP-ATF3 complex // nucleus	inferred from direct assay // traceable author statement // inferred from direct assay // inferred from direct assay // inferred from electronic annotation	GO:0000976 // GO:0000977 // GO:0000978 // GO:0000982 // GO:0001078 // GO:0001228 // GO:0003700 // GO:0003714 // GO:0005515 // GO:0042802 // GO:0042803 // GO:0044212 // GO:0046982 // GO:0000978 // GO:0000978 // GO:0000982 // GO:0003677 // GO:0003700 // GO:0003700 // GO:0043565	transcription regulatory region sequence-specific DNA binding // RNA polymerase II regulatory region sequence-specific DNA binding // RNA polymerase II core promoter proximal region sequence-specific DNA binding // transcription factor activity, RNA polymerase II core promoter proximal region sequence-specific binding // transcriptional repressor activity, RNA polymerase II core promoter proximal…	inferred from direct assay // inferred from direct assay // not recorded // not recorded // inferred from electronic annotation // inferred by curator // inferred from genetic interaction // traceable author statement // inferred from physical interaction // inferred from physical interaction // inferred from direct assay // inferred from direct assay // inferred from physical interaction // --- …	GenMAPP // GenMAPP	Hypertrophy_model // Smooth_muscle_contraction
TC1600007171.hg.1	9.8018	8.6987	8.54858	8.86753	9.62011	10.8657	11.2653	10.3877	11.4204	10.9528		9.10735	10.9784		1.87103	3.65793	0.000310775		uc059rvw.1	RNU6-1005P	RNA, U6 small nuclear 1005, pseudogene [Source:HGNC Symbol;Acc:HGNC:47968]	---	uc059rvw.1	UCSC Genes	RNA, U6 small nuclear 1005, pseudogene [Source:HGNC Symbol;Acc:HGNC:47968]	100	100	0	---	FALSE	---	---	chr16	+	21642054	21642160	---	---	---	---	---	---	---	---	---	---	---	---	---
TC0800008826.hg.1	8.49602	8.2095	8.22537	8.00048	8.24966	10.0082	10.3521	9.97125	10.1513	10.0491		8.2362	10.1064		1.87018	3.65577	9.60534e-08		uc064qcs.1	RNU6-869P	RNA, U6 small nuclear 869, pseudogene [Source:HGNC Symbol;Acc:HGNC:47832]	---	uc064qcs.1	UCSC Genes	RNA, U6 small nuclear 869, pseudogene [Source:HGNC Symbol;Acc:HGNC:47832]	100	100	0	---	FALSE	---	---	chr8	+	126504763	126504869	---	---	---	---	---	---	---	---	---	---	---	---	---
TC0300011874.hg.1	7.12635	7.52753	6.73745	7.23107	7.65705	9.02736	9.52059	9.23038	8.82414	9.00716		7.25589	9.12193		1.86604	3.6453	1.43651e-05		uc062mcr.1	RNU6-461P	RNA, U6 small nuclear 461, pseudogene [Source:HGNC Symbol;Acc:HGNC:47424]	---	uc062mcr.1	UCSC Genes	RNA, U6 small nuclear 461, pseudogene [Source:HGNC Symbol;Acc:HGNC:47424]	100	100	0	---	FALSE	---	---	chr3	-	102755064	102755170	---	---	---	---	---	---	---	---	---	---	---	---	---
TC1000007131.hg.1	13.2496	13.0769	12.2363	12.1824	12.9944	14.5156	14.8957	14.3856	14.388	14.8614		12.7479	14.6093		1.86135	3.63348	7.41095e-05		uc057sly.1	RNU6-1067P	RNA, U6 small nuclear 1067, pseudogene [Source:HGNC Symbol;Acc:HGNC:48030]	---	uc057sly.1	UCSC Genes	RNA, U6 small nuclear 1067, pseudogene [Source:HGNC Symbol;Acc:HGNC:48030]	100	100	0	---	FALSE	---	---	chr10	+	28667919	28668025	---	---	---	---	---	---	---	---	---	---	---	---	---
TC0100018323.hg.1	7.37246	6.98257	7.22013	6.40301	6.78179	8.51128	9.26337	8.39355	8.75595	9.13289		6.95199	8.81141		1.85942	3.62861	5.55397e-05		NM_016545	IER5	immediate early response 5	1q25.3	NM_016545	RefSeq	Homo sapiens immediate early response 5 (IER5), mRNA.	100	100	0	---	FALSE	Hs.15725	ascites| bladder| blood| bone| bone marrow| brain| cervix| connective tissue| embryonic tissue| eye| intestine| kidney| liver| lung| lymph| lymph node| mammary gland| muscle| ovary| pancreas| placenta| prostate| skin| stomach| testis| thymus| uterus| vascular| breast (mammary gland) tumor| cervical tumor| chondrosarcoma| colorectal tumor| gastrointestinal tumor| germ cell tumor| glioma| kidney tu…	chr1	+	181088502	181090843	NM_016545	Q5VY09	---	---	---	---	---	---	---	---	---	---	---
TC0300011791.hg.1	9.33858	9.22595	8.8286	8.32793	9.52164	11.243	11.0717	10.425	10.8777	10.9187		9.04854	10.9072		1.85869	3.62679	8.02436e-05		uc062ltx.1	RNU6-1094P	RNA, U6 small nuclear 1094, pseudogene [Source:HGNC Symbol;Acc:HGNC:48057]	---	uc062ltx.1	UCSC Genes	RNA, U6 small nuclear 1094, pseudogene [Source:HGNC Symbol;Acc:HGNC:48057]	100	100	0	---	FALSE	---	---	chr3	-	96608814	96608917	---	---	---	---	---	---	---	---	---	---	---	---	---
TC1600010095.hg.1	13.6043	13.1695	12.6868	13.4106	13.3427	15.8405	15.5714	13.8739	14.7212	15.4743		13.2428	15.0963		1.85351	3.61379	0.00143878		---	---	---	---	NONHSAT142099	NONCODE	Non-coding transcript identified by NONCODE	100	100	0	---	FALSE	---	---	chr16	-	33661040	33760776	---	---	---	---	---	---	---	---	---	---	---	---	---
TC1600007097.hg.1	9.68707	9.56185	10.1143	9.83872	9.97111	11.8152	12.626	10.5783	11.7028	11.7164		9.83461	11.6877		1.85312	3.6128	0.000616571		uc059rld.1	RNU6-1340P	RNA, U6 small nuclear 1340, pseudogene [Source:HGNC Symbol;Acc:HGNC:48303]	---	uc059rld.1	UCSC Genes	RNA, U6 small nuclear 1340, pseudogene [Source:HGNC Symbol;Acc:HGNC:48303]	100	100	0	---	FALSE	---	---	chr16	+	19012157	19012263	---	---	---	---	---	---	---	---	---	---	---	---	---
TC0100007805.hg.1	5.19365	4.80415	5.18015	4.2956	4.90542	5.89108	6.59442	6.92905	6.90409	7.28039		4.87579	6.71981		1.84401	3.59008	0.000196698		choyrawbu.aAug10	choyrawbu	Transcript Identified by AceView	---	choyrawbu.aAug10	Ace View	Transcript Identified by AceView	100	100	0	---	FALSE	---	---	chr1	+	36385967	36393026	---	---	---	---	---	---	---	---	---	---	---	---	---
TC0500011203.hg.1	11.3526	10.8158	11.0015	11.6588	12.0726	13.4255	13.1873	12.783	13.3221	13.3986		11.3803	13.2233		1.84301	3.58758	8.89904e-05		NR_003014	SNORA47	small nucleolar RNA, H/ACA box 47	5q13.3	NR_003014	RefSeq	Homo sapiens small nucleolar RNA, H/ACA box 47 (SNORA47), small nucleolar RNA.	100	100	0	---	FALSE	Hs.693249	---	chr5	-	77080434	77080571	---	---	---	---	---	---	---	---	---	---	---	---	---
TC0300011422.hg.1	8.65921	8.35073	8.29464	8.14233	8.77449	10.5713	10.6018	9.74782	10.2615	10.2505		8.44428	10.2866		1.8423	3.5858	1.23115e-05		uc062lhv.1	RNU6-787P	RNA, U6 small nuclear 787, pseudogene [Source:HGNC Symbol;Acc:HGNC:47750]	---	uc062lhv.1	UCSC Genes	RNA, U6 small nuclear 787, pseudogene [Source:HGNC Symbol;Acc:HGNC:47750]	100	100	0	---	FALSE	---	---	chr3	-	66293114	66293220	---	---	---	---	---	---	---	---	---	---	---	---	---
TC2200009031.hg.1	6.3615	5.95334	5.94601	5.2783	5.85414	7.798	8.6375	6.96784	7.87162	7.32615		5.87866	7.72022		1.84156	3.58398	0.000536208		ENST00000564152.1	CTA-29F11.1	---	---	ENST00000564152.1	lncRNAWiki	N/A	100	100	0	---	FALSE	---	---	chr22	-	46761894	46762563	---	---	---	---	---	---	---	---	---	---	---	---	---
TC1000007268.hg.1	7.58051	7.57063	7.50377	7.87598	8.33863	9.85403	9.81564	9.04085	9.69584	9.66571		7.77391	9.61441		1.84051	3.58136	2.59718e-05		uc057srs.1	RNU6-847P	RNA, U6 small nuclear 847, pseudogene [Source:HGNC Symbol;Acc:HGNC:47810]	---	uc057srs.1	UCSC Genes	RNA, U6 small nuclear 847, pseudogene [Source:HGNC Symbol;Acc:HGNC:47810]	100	100	0	---	FALSE	---	---	chr10	+	34926775	34926882	---	---	---	---	---	---	---	---	---	---	---	---	---
TC0600007061.hg.1	5.22371	5.9494	4.90051	5.51426	5.13005	6.48097	8.1501	6.39429	7.85355	7.03838		5.34359	7.18346		1.83987	3.57979	0.00171223		zarfleyby.aAug10-unspliced	zarfleyby	Transcript Identified by AceView	---	zarfleyby.aAug10-unspliced	Ace View	Transcript Identified by AceView	100	100	0	---	FALSE	---	---	chr6	+	16129956	16130379	---	---	---	---	---	---	---	---	---	---	---	---	---
TC1100007923.hg.1	12.7763	12.3949	12.0331	11.7164	12.7416	14.1832	14.6155	13.7691	14.1429	14.14		12.3325	14.1701		1.83768	3.57434	6.88128e-05		ENST00000384471	RNU6-45P	RNA, U6 small nuclear 45, pseudogene	---	ENST00000384471	ENSEMBL	RNA, U6 small nuclear 45, pseudogene [gene_biotype:snRNA transcript_biotype:snRNA]	100	100	0	---	FALSE	---	---	chr11	+	63970470	63970576	---	---	---	---	---	---	---	---	---	---	---	---	---
TC0100015682.hg.1	8.87872	9.46129	8.85477	9.14742	8.65254	10.8185	10.8543	10.2782	10.7246	11.4961		8.99895	10.8343		1.83538	3.56866	6.01246e-05		uc057kke.1	RNU1-59P	RNA, U1 small nuclear 59, pseudogene [Source:HGNC Symbol;Acc:HGNC:48401]	---	uc057kke.1	UCSC Genes	RNA, U1 small nuclear 59, pseudogene [Source:HGNC Symbol;Acc:HGNC:48401]	100	100	0	---	FALSE	---	---	chr1	-	149151705	149162944	---	---	---	---	---	---	---	---	---	---	---	---	---
TC1400008911.hg.1	4.04313	3.93157	3.3985	3.30195	4.02405	4.69976	6.23073	5.58178	4.50798	6.84533		3.73984	5.57312		1.83327	3.56345	0.00467797		---	---	---	---	chr14_35020919_35024118	Guo	circRNA transcript identified by Guo, et al. on chr14 from 35020919-35024118 on Hg19	100	100	0	---	FALSE	---	---	chr14	-	34551713	34554912	---	---	---	---	---	---	---	---	---	---	---	---	---
TC0X00010603.hg.1	14.3644	13.9135	13.5608	13.2599	13.984	16.0182	16.1471	15.1616	15.2454	15.6766		13.8165	15.6498		1.83327	3.56343	0.000153068		uc065avb.1	RNU6-1323P	RNA, U6 small nuclear 1323, pseudogene [Source:HGNC Symbol;Acc:HGNC:48286]	---	uc065avb.1	UCSC Genes	RNA, U6 small nuclear 1323, pseudogene [Source:HGNC Symbol;Acc:HGNC:48286]	100	100	0	---	FALSE	---	---	chrX	-	116850839	116850945	---	---	---	---	---	---	---	---	---	---	---	---	---
TC0X00009473.hg.1	6.65637	6.3501	6.09819	5.96151	6.80069	8.29693	9.09364	7.70019	8.17721	7.76485		6.37337	8.20656		1.83319	3.56325	0.000263227		uc064yrg.1	RNU6-1124P	RNA, U6 small nuclear 1124, pseudogene [Source:HGNC Symbol;Acc:HGNC:48087]	---	uc064yrg.1	UCSC Genes	RNA, U6 small nuclear 1124, pseudogene [Source:HGNC Symbol;Acc:HGNC:48087]	100	100	0	---	FALSE	---	---	chrX	-	42174279	42174385	---	---	---	---	---	---	---	---	---	---	---	---	---
TC1900009744.hg.1	14.7154	15.9804	15.5881	15.0012	15.0361	17.2506	18.018	16.8666	16.4894	16.8599		15.2642	17.0969		1.83269	3.56201	0.000727677		NR_002751	SNORD41	small nucleolar RNA, C/D box 41	19p13.2	NR_002751	RefSeq	Homo sapiens small nucleolar RNA, C/D box 41 (SNORD41), small nucleolar RNA.	100	100	0	---	FALSE	---	---	chr19	-	12706449	12706518	---	---	---	---	---	---	---	---	---	---	---	---	---
TC1200011714.hg.1	15.7515	15.7681	15.3517	15.3761	16.1425	18.1277	17.4187	17.1205	17.2974	17.5873		15.678	17.5103		1.83231	3.56108	3.94146e-05		uc058siq.1	RNU6-1183P	RNA, U6 small nuclear 1183, pseudogene [Source:HGNC Symbol;Acc:HGNC:48146]	---	uc058siq.1	UCSC Genes	RNA, U6 small nuclear 1183, pseudogene [Source:HGNC Symbol;Acc:HGNC:48146]	100	100	0	---	FALSE	---	---	chr12	-	101871742	101871801	---	---	---	---	---	---	---	---	---	---	---	---	---
TC0700012801.hg.1	6.90797	5.23311	6.5949	5.04298	6.74319	7.43912	8.58263	6.95124	8.50273	8.20765		6.10443	7.93667		1.83224	3.5609	0.0070853		uc064ina.1	RNU6-797P	RNA, U6 small nuclear 797, pseudogene [Source:HGNC Symbol;Acc:HGNC:47760]	---	uc064ina.1	UCSC Genes	RNA, U6 small nuclear 797, pseudogene [Source:HGNC Symbol;Acc:HGNC:47760]	100	100	0	---	FALSE	---	---	chr7	-	140209563	140209671	---	---	---	---	---	---	---	---	---	---	---	---	---
TC1000010829.hg.1	8.00947	7.76543	7.40391	7.86863	8.15944	10.3116	10.175	8.75576	9.39407	9.70659		7.84138	9.66861		1.82724	3.54857	0.00035492		uc057tpk.1	RNU6-523P	RNA, U6 small nuclear 523, pseudogene [Source:HGNC Symbol;Acc:HGNC:47486]	---	uc057tpk.1	UCSC Genes	RNA, U6 small nuclear 523, pseudogene [Source:HGNC Symbol;Acc:HGNC:47486]	100	100	0	---	FALSE	---	---	chr10	-	67858818	67858871	---	---	---	---	---	---	---	---	---	---	---	---	---
TC1500008859.hg.1	16.8161	16.2789	15.6791	15.6062	16.4283	18.2129	18.2875	17.6007	17.9428	17.8987		16.1617	17.9885		1.82682	3.54754	0.000110557		uc059hba.1	RNU6-17P	RNA, U6 small nuclear 17, pseudogene [Source:HGNC Symbol;Acc:HGNC:34261]	---	uc059hba.1	UCSC Genes	RNA, U6 small nuclear 17, pseudogene [Source:HGNC Symbol;Acc:HGNC:34261]	100	100	0	---	FALSE	---	---	chr15	-	30254402	30254508	---	---	---	---	---	---	---	---	---	---	---	---	---
TC1600008241.hg.1	6.86254	6.81882	6.0613	6.33508	6.01699	8.23153	9.60662	7.57176	8.1553	7.65332		6.41894	8.24371		1.82476	3.54249	0.00205705		---	---	---	---	NONHSAT143371	NONCODE	Non-coding transcript identified by NONCODE	100	100	0	---	FALSE	---	---	chr16	+	69781037	69781128	---	---	---	---	---	---	---	---	---	---	---	---	---
TC0300009676.hg.1	3.9888	4.14862	3.1644	3.21509	3.31255	5.45114	5.8158	4.19404	5.1496	6.32883		3.56589	5.38788		1.82199	3.53568	0.00227115		shermubu.aAug10-unspliced	shermubu	Transcript Identified by AceView	---	shermubu.aAug10-unspliced	Ace View	Transcript Identified by AceView	100	100	0	---	FALSE	---	---	chr3	+	183641514	183642608	---	---	---	---	---	---	---	---	---	---	---	---	---
TC0X00006960.hg.1	11.8528	11.4844	11.4308	11.0433	11.7128	13.8211	13.8238	12.4173	13.3346	13.2233		11.5048	13.324		1.81918	3.52882	0.000254694		uc064ynl.1	RNU6-49P	RNA, U6 small nuclear 49, pseudogene [Source:HGNC Symbol;Acc:HGNC:34293]	---	uc064ynl.1	UCSC Genes	RNA, U6 small nuclear 49, pseudogene [Source:HGNC Symbol;Acc:HGNC:34293]	100	100	0	---	FALSE	---	---	chrX	+	37870109	37870215	---	---	---	---	---	---	---	---	---	---	---	---	---
TSUnmapped00000899.hg.1	11.8528	11.4844	11.4308	11.0433	11.7128	13.8211	13.8238	12.4173	13.3346	13.2233		11.5048	13.324		1.81918	3.52882	0.000254694		---	---	---	---	URS000068F0FA	RNACentral	U6 spliceosomal RNA	100	100	0	---	FALSE	---	---	---	---	0	0	---	---	---	---	---	---	---	---	---	---	---	---	---
TC2000007431.hg.1	13.8553	13.3302	12.8676	12.4698	13.4766	15.0428	15.4681	14.4594	14.9669	15.1489		13.1999	15.0172		1.81729	3.5242	0.000250963		uc061xcv.1	RNU6-1251P	RNA, U6 small nuclear 1251, pseudogene [Source:HGNC Symbol;Acc:HGNC:48214]	---	uc061xcv.1	UCSC Genes	RNA, U6 small nuclear 1251, pseudogene [Source:HGNC Symbol;Acc:HGNC:48214]	100	100	0	---	FALSE	---	---	chr20	+	43473013	43473119	---	---	---	---	---	---	---	---	---	---	---	---	---
TC0100010062.hg.1	5.3335	5.82777	5.00809	5.25852	5.65999	7.00488	7.8398	6.57743	7.53982	7.19971		5.41757	7.23233		1.81475	3.518	0.000121076		---	---	---	---	T021542	miTranscriptome	Transcript identified by MiTranscriptome	100	100	0	---	FALSE	---	---	chr1	+	153995170	153995607	---	---	---	---	---	---	---	---	---	---	---	---	---
TC0X00010581.hg.1	7.89116	8.35752	8.14804	7.60722	7.30647	9.76772	11.0009	8.53752	9.29048	9.78002		7.86208	9.67533		1.81325	3.51432	0.003461		skorfo.aAug10-unspliced	skorfo	Transcript Identified by AceView	---	skorfo.aAug10-unspliced	Ace View	Transcript Identified by AceView	100	100	0	---	FALSE	---	---	chrX	-	115866202	115868023	---	---	---	---	---	---	---	---	---	---	---	---	---
TC0X00010584.hg.1	7.89116	8.35752	8.14804	7.60722	7.30647	9.76772	11.0009	8.53752	9.29048	9.78002		7.86208	9.67533		1.81325	3.51432	0.003461		vawgar.aAug10-unspliced	vawgar	Transcript Identified by AceView	---	vawgar.aAug10-unspliced	Ace View	Transcript Identified by AceView	100	100	0	---	FALSE	---	---	chrX	-	115878122	115879951	---	---	---	---	---	---	---	---	---	---	---	---	---
TC1100011896.hg.1	15.9484	15.6444	15.3118	15.2534	15.9	17.3818	17.4868	17.0499	17.3548	17.8294		15.6116	17.4205		1.80893	3.50381	1.27727e-05		ENST00000384385	RNU6-16P	RNA, U6 small nuclear 16, pseudogene	---	ENST00000384385	ENSEMBL	RNA, U6 small nuclear 16, pseudogene [gene_biotype:snRNA transcript_biotype:snRNA]	100	100	0	---	FALSE	---	---	chr11	-	88612805	88612911	---	---	---	---	---	---	---	---	---	---	---	---	---
TC1700008593.hg.1	7.46636	7.82993	7.74226	7.39985	7.27214	9.29839	9.84767	9.1835	9.09051	9.32846		7.54211	9.34971		1.8076	3.50059	5.00507e-06		NR_002995	SNORA50C	small nucleolar RNA, H/ACA box 50C	17q23.3	NR_002995	RefSeq	Homo sapiens small nucleolar RNA, H/ACA box 76C (SNORA76C), small nucleolar RNA.	100	100	0	---	FALSE	Hs.405444	brain| embryonic tissue| kidney| lymph node| pancreas| glioma| normal|embryoid body| blastocyst	chr17	+	64145970	64147434	---	---	---	---	---	---	---	---	---	---	---	---	---
TC0100015657.hg.1	15.7547	15.9039	15.5368	15.2549	15.8399	17.7282	17.839	16.7323	17.5309	17.4653		15.658	17.4592		1.80112	3.48491	4.62573e-05		ENST00000384499	RNU1-13P	RNA, U1 small nuclear 13, pseudogene	1q21.1	ENST00000384499	ENSEMBL	RNA, U1 small nuclear 13, pseudogene [gene_biotype:snRNA transcript_biotype:snRNA]	100	100	0	---	FALSE	---	---	chr1	-	148388490	148388651	---	---	---	---	---	---	---	---	---	---	---	---	---
TC1800007491.hg.1	15.4694	14.9586	14.7764	14.317	15.4454	17.1401	16.9147	16.4569	16.6199	16.8383		14.9934	16.794		1.8006	3.48364	8.39339e-05		uc060psc.1	RNU6-116P	RNA, U6 small nuclear 116, pseudogene [Source:HGNC Symbol;Acc:HGNC:47079]	---	uc060psc.1	UCSC Genes	RNA, U6 small nuclear 116, pseudogene [Source:HGNC Symbol;Acc:HGNC:47079]	100	100	0	---	FALSE	---	---	chr18	+	61391595	61391703	---	---	---	---	---	---	---	---	---	---	---	---	---
TSUnmapped00000906.hg.1	15.4694	14.9586	14.7764	14.317	15.4454	17.1401	16.9147	16.4569	16.6199	16.8383		14.9934	16.794		1.8006	3.48364	8.39339e-05		---	---	---	---	URS000069AD23	RNACentral	U6 spliceosomal RNA	100	100	0	---	FALSE	---	---	---	---	0	0	---	---	---	---	---	---	---	---	---	---	---	---	---
TC0600007613.hg.1	9.68201	9.26152	10.2401	9.66003	11.0657	11.747	11.7607	12.8753	10.9523	11.5643		9.98188	11.7799		1.79803	3.47746	0.00354046		NM_005345	HSPA1A	heat shock 70kDa protein 1A	6p21.3	NM_005345	RefSeq	Homo sapiens heat shock 70kDa protein 1A (HSPA1A), mRNA.	100	100	0	---	FALSE	Hs.274402 // Hs.702139	adipose tissue| adrenal gland| ascites| bladder| blood| bone| bone marrow| brain| cervix| connective tissue| ear| embryonic tissue| esophagus| eye| heart| intestine| kidney| liver| lung| mammary gland| mouth| muscle| nerve| pancreas| placenta| prostate| skin| spleen| stomach| testis| thymus| thyroid| trachea| uterus| vascular| bladder carcinoma| breast (mammary gland) tumor| cervical tumor| chond…	chr6	+	31815464	31817946	NM_005345	P0DMV8	GO:0010467 // GO:0010628 // GO:0010941 // GO:0031397 // GO:0032757 // GO:0034599 // GO:0034605 // GO:0034605 // GO:0042026 // GO:0043488 // GO:0046034 // GO:0046718 // GO:0050821 // GO:0050821 // GO:0051092 // GO:0060548 // GO:0070370 // GO:0070434 // GO:0090084 // GO:1900034 // GO:1901029 // GO:1902236 // GO:1902380 // GO:1903265 // GO:1904722 // GO:2001240 // GO:0060548	gene expression // positive regulation of gene expression // regulation of cell death // negative regulation of protein ubiquitination // positive regulation of interleukin-8 production // cellular response to oxidative stress // cellular response to heat // cellular response to heat // protein refolding // regulation of mRNA stability // ATP metabolic process // viral entry into host cell // pro…	traceable author statement // inferred from mutant phenotype // inferred from mutant phenotype // inferred from direct assay // inferred from mutant phenotype // traceable author statement // inferred from direct assay // traceable author statement // inferred from direct assay // traceable author statement // inferred from direct assay // inferred from electronic annotation // inferred from muta…	GO:0000151 // GO:0005654 // GO:0005737 // GO:0005814 // GO:0005829 // GO:0005829 // GO:0005925 // GO:0016234 // GO:0048471 // GO:0072562 // GO:0005737 // GO:0070062	ubiquitin ligase complex // nucleoplasm // cytoplasm // centriole // cytosol // cytosol // focal adhesion // inclusion body // perinuclear region of cytoplasm // blood microparticle // cytoplasm // extracellular exosome	inferred from direct assay // traceable author statement // inferred from direct assay // inferred from direct assay // inferred from direct assay // traceable author statement // inferred from direct assay // inferred from direct assay // inferred from direct assay // inferred from direct assay // inferred from electronic annotation // inferred from direct assay	GO:0001618 // GO:0001664 // GO:0005102 // GO:0005515 // GO:0005524 // GO:0016887 // GO:0019899 // GO:0031072 // GO:0031625 // GO:0042623 // GO:0044183 // GO:0051082 // GO:0051082 // GO:0055131 // GO:0000166 // GO:0005524	virus receptor activity // G-protein coupled receptor binding // receptor binding // protein binding // ATP binding // ATPase activity // enzyme binding // heat shock protein binding // ubiquitin protein ligase binding // ATPase activity, coupled // protein binding involved in protein folding // unfolded protein binding // unfolded protein binding // C3HC4-type RING finger domain binding // nucle…	inferred from electronic annotation // inferred from direct assay // inferred from physical interaction // inferred from physical interaction // inferred from direct assay // inferred from direct assay // inferred from physical interaction // inferred from physical interaction // inferred from physical interaction // inferred from direct assay // inferred from direct assay // inferred from direct…	---	---
TSUnmapped00000604.hg.1	8.94325	8.87041	8.60112	8.31408	8.90441	10.825	10.881	9.96941	10.4676	10.4757		8.72666	10.5237		1.79709	3.47517	2.01957e-05		ENST00000633131	AC092034.1	---	---	ENST00000633131	ENSEMBL	proj_ncrna:novel chromosome:GRCh38:CHR_HG2235_PATCH:66293210:66293316:-1 gene:ENSG00000282510 gene_biotype:snRNA transcript_biotype:snRNA	100	100	0	---	FALSE	---	---	---	---	0	0	---	---	---	---	---	---	---	---	---	---	---	---	---
TC1700008969.hg.1	11.321	11.688	11.1114	11.1668	11.5479	13.541	13.6976	12.673	12.7174	13.1874		11.367	13.1633		1.79626	3.4732	6.18688e-05		uc060knl.1	RNU6-97P	RNA, U6 small nuclear 97, pseudogene [Source:HGNC Symbol;Acc:HGNC:47060]	---	uc060knl.1	UCSC Genes	RNA, U6 small nuclear 97, pseudogene [Source:HGNC Symbol;Acc:HGNC:47060]	100	100	0	---	FALSE	---	---	chr17	+	76752912	76753015	---	---	---	---	---	---	---	---	---	---	---	---	---
TC0100013569.hg.1	14.3793	13.8382	13.7561	13.4342	14.0907	15.7348	16.1231	15.2284	15.5748	15.7549		13.8997	15.6832		1.78351	3.44262	3.3992e-05		uc057eec.1	RNU6-40P	RNA, U6 small nuclear 40, pseudogene [Source:HGNC Symbol;Acc:HGNC:34248]	---	uc057eec.1	UCSC Genes	RNA, U6 small nuclear 40, pseudogene [Source:HGNC Symbol;Acc:HGNC:34248]	100	100	0	---	FALSE	---	---	chr1	-	31497577	31497683	---	---	---	---	---	---	---	---	---	---	---	---	---
TC0400011920.hg.1	7.10412	7.46328	7.39974	8.45689	8.74169	9.03174	8.97446	9.72384	10.5047	9.847		7.83315	9.61634		1.7832	3.44188	0.00317368		NM_014331	SLC7A11	solute carrier family 7 (anionic amino acid transporter light chain, xc- system), member 11	4q28.3	NM_014331	RefSeq	Homo sapiens solute carrier family 7 (anionic amino acid transporter light chain, xc- system), member 11 (SLC7A11), mRNA.	100	100	0	---	FALSE	Hs.390594	ascites| bladder| blood| bone marrow| brain| cervix| connective tissue| ear| embryonic tissue| esophagus| eye| intestine| kidney| liver| lung| lymph| mammary gland| mouth| muscle| ovary| pancreas| pharynx| placenta| prostate| skin| stomach| testis| trachea| uterus| vascular| breast (mammary gland) tumor| cervical tumor| chondrosarcoma| colorectal tumor| esophageal tumor| gastrointestinal tumor| g…	chr4	-	138164094	138242349	NM_014331	Q9UPY5	GO:0006811 // GO:0006865 // GO:0006979 // GO:0007420 // GO:0007596 // GO:0009636 // GO:0035094 // GO:0050900 // GO:0055085 // GO:0070306 // GO:0070527 // GO:0089711 // GO:0003333 // GO:0006810 // GO:0006865	ion transport // amino acid transport // response to oxidative stress // brain development // blood coagulation // response to toxic substance // response to nicotine // leukocyte migration // transmembrane transport // lens fiber cell differentiation // platelet aggregation // L-glutamate transmembrane transport // amino acid transmembrane transport // transport // amino acid transport	traceable author statement // traceable author statement // inferred from electronic annotation // inferred from electronic annotation // traceable author statement // inferred from direct assay // inferred from electronic annotation // traceable author statement // traceable author statement // inferred from electronic annotation // inferred from electronic annotation // traceable author stateme…	GO:0005791 // GO:0005856 // GO:0005886 // GO:0005887 // GO:0009986 // GO:0016021 // GO:0005886 // GO:0005887 // GO:0016020 // GO:0016021 // GO:0043231	rough endoplasmic reticulum // cytoskeleton // plasma membrane // integral component of plasma membrane // cell surface // integral component of membrane // plasma membrane // integral component of plasma membrane // membrane // integral component of membrane // intracellular membrane-bounded organelle	inferred from electronic annotation // inferred from electronic annotation // traceable author statement // not recorded // inferred from direct assay // traceable author statement // inferred from electronic annotation // --- // inferred from electronic annotation // inferred from electronic annotation // inferred from electronic annotation	GO:0005515 // GO:0015327 // GO:0015171	protein binding // cystine:glutamate antiporter activity // amino acid transmembrane transporter activity	inferred from physical interaction // traceable author statement // inferred from electronic annotation	---	---
TC0X00007077.hg.1	7.24718	8.00801	7.07204	7.68236	7.86855	9.40384	9.3692	8.89768	9.52335	9.5791		7.57563	9.35463		1.77901	3.4319	3.5782e-05		---	---	---	---	NONHSAT136784	NONCODE	Non-coding transcript identified by NONCODE	100	100	0	---	FALSE	---	---	chrX	+	44885505	44885565	---	---	---	---	---	---	---	---	---	---	---	---	---
TC1400007443.hg.1	7.04659	6.88884	7.44266	7.79618	7.66871	8.933	9.69001	8.82731	8.82591	9.45524		7.3686	9.14629		1.7777	3.42879	0.000101818		NM_021979	HSPA2	heat shock 70kDa protein 2	14q24.1	NM_021979	RefSeq	Homo sapiens heat shock 70kDa protein 2 (HSPA2), mRNA.	100	100	0	---	FALSE	Hs.432648	adrenal gland| blood| bone marrow| brain| cervix| connective tissue| ear| embryonic tissue| esophagus| eye| heart| intestine| kidney| liver| lung| mammary gland| mouth| muscle| ovary| pancreas| pharynx| pituitary gland| placenta| prostate| salivary gland| skin| spleen| stomach| testis| thymus| tonsil| trachea| umbilical cord| uterus| vascular|adrenal tumor| breast (mammary gland) tumor| cervical …	chr14	+	64535905	64546173	NM_021979	P54652	GO:0006986 // GO:0007140 // GO:0007141 // GO:0007286 // GO:0009408 // GO:0009409 // GO:0031662 // GO:0042026 // GO:0070194 // GO:0090084 // GO:1901896 // GO:0001934 // GO:0007140 // GO:0007286 // GO:0032781	response to unfolded protein // male meiosis // male meiosis I // spermatid development // response to heat // response to cold // positive regulation of cyclin-dependent protein serine/threonine kinase activity involved in G2/M transition of mitotic cell cycle // protein refolding // synaptonemal complex disassembly // negative regulation of inclusion body assembly // positive regulation of calc…	traceable author statement // traceable author statement // inferred from electronic annotation // inferred from electronic annotation // inferred from sequence or structural similarity // inferred from sequence or structural similarity // inferred from electronic annotation // inferred from direct assay // inferred from electronic annotation // inferred from direct assay // inferred from electro…	GO:0000795 // GO:0001673 // GO:0005634 // GO:0005739 // GO:0005829 // GO:0009986 // GO:0016020 // GO:0036128 // GO:0043209 // GO:0070062 // GO:0072562 // GO:0036128	synaptonemal complex // male germ cell nucleus // nucleus // mitochondrion // cytosol // cell surface // membrane // CatSper complex // myelin sheath // extracellular exosome // blood microparticle // CatSper complex	inferred from electronic annotation // inferred from electronic annotation // inferred from direct assay // inferred from electronic annotation // inferred from direct assay // inferred from electronic annotation // inferred from direct assay // inferred from sequence or structural similarity // inferred from electronic annotation // inferred from direct assay // inferred from direct assay // inf…	GO:0005515 // GO:0005524 // GO:0019899 // GO:0051082 // GO:0051861 // GO:0000166 // GO:0051082	protein binding // ATP binding // enzyme binding // unfolded protein binding // glycolipid binding // nucleotide binding // unfolded protein binding	inferred from physical interaction // inferred from electronic annotation // inferred from physical interaction // inferred from direct assay // inferred from electronic annotation // inferred from electronic annotation // traceable author statement	---	---
TC0100015652.hg.1	6.12615	6.50559	6.43551	5.89046	5.63207	8.1554	9.10304	7.35652	7.27632	7.54941		6.11796	7.88814		1.77018	3.41097	0.00157643		uc057khi.1	RNU1-122P	RNA, U1 small nuclear 122, pseudogene [Source:HGNC Symbol;Acc:HGNC:48464]	---	uc057khi.1	UCSC Genes	RNA, U1 small nuclear 122, pseudogene [Source:HGNC Symbol;Acc:HGNC:48464]	100	100	0	---	FALSE	---	---	chr1	-	148334612	148334767	---	---	---	---	---	---	---	---	---	---	---	---	---
TC0100007553.hg.1	3.76776	3.33164	3.65732	4.143	5.04182	5.79584	5.3	5.42748	5.01696	7.2508		3.98831	5.75821		1.76991	3.41032	0.00693346		dobey.aAug10-unspliced	dobey	Transcript Identified by AceView	---	dobey.aAug10-unspliced	Ace View	Transcript Identified by AceView	100	100	0	---	FALSE	---	---	chr1	+	28262963	28263259	---	---	---	---	---	---	---	---	---	---	---	---	---
TC1100008018.hg.1	11.1771	11.8178	11.3767	11.368	12.674	13.0808	13.7694	13.1523	13.0492	14.2075		11.6827	13.4518		1.76911	3.40845	0.00106171		NR_028272	NEAT1	nuclear paraspeckle assembly transcript 1 (non-protein coding)	11q13.1	NR_028272	RefSeq	Homo sapiens nuclear paraspeckle assembly transcript 1 (non-protein coding) (NEAT1), transcript variant MENepsilon, long non-coding RNA.	100	100	0	---	FALSE	Hs.523789	adipose tissue| adrenal gland| ascites| bladder| blood| bone| bone marrow| brain| cervix| connective tissue| ear| embryonic tissue| esophagus| eye| heart| intestine| kidney| larynx| liver| lung| lymph node| mammary gland| mouth| muscle| nerve| ovary| pancreas| parathyroid| pharynx| pituitary gland| placenta| prostate| salivary gland| skin| spleen| stomach| testis| thymus| thyroid| tonsil| trachea…	chr11	+	65416655	65450093	NR_028272	Q15810	---	---	---	---	---	---	---	---	---	---	---
TC1600009094.hg.1	7.34996	7.77615	7.432	7.06689	7.64385	9.22813	9.48127	8.69147	9.24789	9.46468		7.45377	9.22269		1.76892	3.40798	1.3517e-05		NR_132114	SNHG19	small nucleolar RNA host gene 19	16p13.3	NR_132114	RefSeq	Homo sapiens small nucleolar RNA host gene 19 (SNHG19), long non-coding RNA.	100	100	0	---	FALSE	Hs.369728	blood| bone| brain| embryonic tissue| eye| heart| intestine| larynx| lung| lymph node| mammary gland| pancreas| placenta| prostate| stomach| tonsil| uterus| vascular| breast (mammary gland) tumor| chondrosarcoma| colorectal tumor| germ cell tumor| glioma| head and neck tumor| normal| pancreatic tumor| primitive neuroectodermal tumor of the CNS| prostate cancer| uterine tumor| blastocyst| fetus| a…	chr16	-	2154782	2155358	---	---	---	---	---	---	---	---	---	---	---	---	---
TC1900011438.hg.1	15.2924	14.9071	15.0667	14.4924	15.6544	16.8969	16.9617	16.5948	16.614	17.1757		15.0826	16.8486		1.76601	3.40111	4.65305e-05		uc061ctn.1	RNU6-222P	RNA, U6 small nuclear 222, pseudogene [Source:HGNC Symbol;Acc:HGNC:47185]	---	uc061ctn.1	UCSC Genes	RNA, U6 small nuclear 222, pseudogene [Source:HGNC Symbol;Acc:HGNC:47185]	100	100	0	---	FALSE	---	---	chr19	-	54868939	54869045	---	---	---	---	---	---	---	---	---	---	---	---	---
TC0100015566.hg.1	12.442	12.5615	12.4247	12.8742	12.6368	14.3146	14.9436	13.6413	14.4185	14.4456		12.5878	14.3527		1.76491	3.39853	4.85602e-05		uc057jzc.1	U1	U1 spliceosomal RNA [Source:RFAM;Acc:RF00003]	---	uc057jzc.1	UCSC Genes	U1 spliceosomal RNA [Source:RFAM;Acc:RF00003]	100	100	0	---	FALSE	---	---	chr1	-	144523860	144524021	---	---	---	---	---	---	---	---	---	---	---	---	---
TC1400007845.hg.1	4.77432	4.2573	4.32853	4.31847	4.5702	6.42914	6.70324	5.94202	5.84702	6.14927		4.44976	6.21414		1.76437	3.39727	1.22613e-05		uc059dzg.1	RNU6ATAC28P	RNA, U6atac small nuclear 28, pseudogene [Source:HGNC Symbol;Acc:HGNC:46927]	---	uc059dzg.1	UCSC Genes	RNA, U6atac small nuclear 28, pseudogene [Source:HGNC Symbol;Acc:HGNC:46927]	100	100	0	---	FALSE	---	---	chr14	+	83750384	83750501	---	---	---	---	---	---	---	---	---	---	---	---	---
TC1100008658.hg.1	7.12056	6.6099	6.52589	6.70421	7.15582	8.80473	8.89773	8.21185	8.24791	8.77363		6.82328	8.58717		1.76389	3.39613	1.97456e-05		uc058gfo.1	RNU6-560P	RNA, U6 small nuclear 560, pseudogene [Source:HGNC Symbol;Acc:HGNC:47523]	---	uc058gfo.1	UCSC Genes	RNA, U6 small nuclear 560, pseudogene [Source:HGNC Symbol;Acc:HGNC:47523]	100	100	0	---	FALSE	---	---	chr11	+	86153227	86153334	---	---	---	---	---	---	---	---	---	---	---	---	---
TC0100015709.hg.1	4.92608	5.12281	5.3311	5.68859	4.70678	6.91806	7.00293	6.73755	6.70615	7.22895		5.15507	6.91873		1.76365	3.39557	1.70991e-05		gakarbo.aAug10-unspliced	gakarbo	Transcript Identified by AceView	---	gakarbo.aAug10-unspliced	Ace View	Transcript Identified by AceView	100	100	0	---	FALSE	---	---	chr1	-	149873317	149873823	---	---	---	---	---	---	---	---	---	---	---	---	---
TC0400011366.hg.1	15.0638	14.7074	14.598	14.5134	15.0097	16.665	16.731	16.1375	16.4715	16.6717		14.7784	16.5353		1.7569	3.3797	3.26127e-06		ENST00000364874	RNU6-34P	RNA, U6 small nuclear 34, pseudogene	---	ENST00000364874	ENSEMBL	RNA, U6 small nuclear 34, pseudogene [gene_biotype:snRNA transcript_biotype:snRNA]	100	100	0	---	FALSE	---	---	chr4	-	96152297	96152403	---	---	---	---	---	---	---	---	---	---	---	---	---
TC0200015967.hg.1	11.7586	11.7658	11.5405	12.2142	11.7216	13.8277	13.9832	12.8163	13.3979	13.7515		11.8001	13.5553		1.75518	3.37569	7.36597e-05		uc061thq.1	RNU6-964P	RNA, U6 small nuclear 964, pseudogene [Source:HGNC Symbol;Acc:HGNC:47927]	---	uc061thq.1	UCSC Genes	RNA, U6 small nuclear 964, pseudogene [Source:HGNC Symbol;Acc:HGNC:47927]	100	100	0	---	FALSE	---	---	chr2	-	229937814	229937882	---	---	---	---	---	---	---	---	---	---	---	---	---
TC0X00007962.hg.1	5.70798	5.47662	5.55934	5.24033	6.08768	7.39757	7.69753	6.68257	7.34005	7.7273		5.61439	7.369		1.75461	3.37436	7.13713e-05		uc065aja.1	RNU6-345P	RNA, U6 small nuclear 345, pseudogene [Source:HGNC Symbol;Acc:HGNC:47308]	---	uc065aja.1	UCSC Genes	RNA, U6 small nuclear 345, pseudogene [Source:HGNC Symbol;Acc:HGNC:47308]	100	100	0	---	FALSE	---	---	chrX	+	101915589	101915695	---	---	---	---	---	---	---	---	---	---	---	---	---
TC0800008483.hg.1	15.1645	15.0587	14.6601	14.4131	15.3315	16.6622	16.9272	16.41	16.4754	16.9129		14.9256	16.6775		1.75198	3.36821	2.29213e-05		uc064piq.1	RNU6-1011P	RNA, U6 small nuclear 1011, pseudogene [Source:HGNC Symbol;Acc:HGNC:47974]	---	uc064piq.1	UCSC Genes	RNA, U6 small nuclear 1011, pseudogene [Source:HGNC Symbol;Acc:HGNC:47974]	100	100	0	---	FALSE	---	---	chr8	+	103384961	103385067	---	---	---	---	---	---	---	---	---	---	---	---	---
TC2000006761.hg.1	8.64843	8.07694	8.47113	8.35965	8.83853	10.6017	10.519	9.64544	10.3719	10.0083		8.47894	10.2293		1.75032	3.36433	4.52032e-05		uc061vmt.1	RNU6-228P	RNA, U6 small nuclear 228, pseudogene [Source:HGNC Symbol;Acc:HGNC:47191]	---	uc061vmt.1	UCSC Genes	RNA, U6 small nuclear 228, pseudogene [Source:HGNC Symbol;Acc:HGNC:47191]	100	100	0	---	FALSE	---	---	chr20	+	14352320	14352425	---	---	---	---	---	---	---	---	---	---	---	---	---
TC0500010687.hg.1	8.99144	8.42098	8.34704	7.97981	8.89037	10.7831	11.0066	9.52224	9.96107	10.0932		8.52593	10.2732		1.74732	3.35734	0.000737585		uc063dmh.1	RNU6-480P	RNA, U6 small nuclear 480, pseudogene [Source:HGNC Symbol;Acc:HGNC:47443]	---	uc063dmh.1	UCSC Genes	RNA, U6 small nuclear 480, pseudogene [Source:HGNC Symbol;Acc:HGNC:47443]	100	100	0	---	FALSE	---	---	chr5	-	51055353	51055459	---	---	---	---	---	---	---	---	---	---	---	---	---
TC0600011460.hg.1	4.24144	4.10891	5.17383	4.24559	5.49077	6.37081	6.24882	7.6442	5.96353	5.75681		4.65211	6.39683		1.74473	3.35131	0.00387855		LOC100287365.aAug10-unspliced	LOC100287365	Transcript Identified by AceView, Entrez Gene ID(s) 100287365	---	LOC100287365.aAug10-unspliced	Ace View	Transcript Identified by AceView, Entrez Gene ID(s) 100287365	100	100	0	---	FALSE	---	---	chr6	-	31828022	31828350	---	---	---	---	---	---	---	---	---	---	---	---	---
TC0400007470.hg.1	6.74023	7.50096	6.84285	7.43575	7.10986	8.27206	10.4183	8.40064	8.78299	8.47711		7.12593	8.87021		1.74428	3.35029	0.00339175		---	---	---	---	T264518	miTranscriptome	Transcript identified by MiTranscriptome	100	100	0	---	FALSE	---	---	chr4	+	49119221	49123749	---	---	---	---	---	---	---	---	---	---	---	---	---
TC1500008273.hg.1	13.8623	13.0292	13.2895	13.1839	13.8316	15.4951	15.6655	14.7882	14.6397	15.3267		13.4393	15.183		1.74374	3.34903	0.00016706		uc059nbs.1	RNU6-132P	RNA, U6 small nuclear 132, pseudogene [Source:HGNC Symbol;Acc:HGNC:47095]	---	uc059nbs.1	UCSC Genes	RNA, U6 small nuclear 132, pseudogene [Source:HGNC Symbol;Acc:HGNC:47095]	100	100	0	---	FALSE	---	---	chr15	+	89714232	89714338	---	---	---	---	---	---	---	---	---	---	---	---	---
TC0800010155.hg.1	12.6747	12.248	12.1216	11.8501	12.9503	14.4336	14.792	13.6642	13.8248	13.8473		12.369	14.1124		1.74343	3.34831	0.000327699		uc064lzn.1	RNU6-323P	RNA, U6 small nuclear 323, pseudogene [Source:HGNC Symbol;Acc:HGNC:47286]	---	uc064lzn.1	UCSC Genes	RNA, U6 small nuclear 323, pseudogene [Source:HGNC Symbol;Acc:HGNC:47286]	100	100	0	---	FALSE	---	---	chr8	-	38166012	38166118	---	---	---	---	---	---	---	---	---	---	---	---	---
TC0400009525.hg.1	6.2957	6.4499	6.43689	5.55998	6.5409	8.9297	8.05481	7.54183	7.92675	7.54141		6.25667	7.9989		1.74223	3.34552	0.000505622		NM_181726	ANKRD37	ankyrin repeat domain 37	4q35.1	NM_181726	RefSeq	Homo sapiens ankyrin repeat domain 37 (ANKRD37), mRNA.	100	100	0	---	FALSE	Hs.508154	blood| bone| brain| connective tissue| ear| eye| intestine| kidney| lung| lymph node| muscle| ovary| pancreas| placenta| prostate| stomach| testis| thymus| uterus| vascular| chondrosarcoma| colorectal tumor| gastrointestinal tumor| glioma| normal| ovarian tumor| fetus| adult	chr4	+	185396021	185400628	NM_181726	Q7Z713	---	---	---	GO:0005634 // GO:0005737	nucleus // cytoplasm	inferred from electronic annotation // inferred from electronic annotation	---	---	---	---	---
TC1500009273.hg.1	8.06662	7.47303	7.36934	7.16387	7.7111	9.43375	9.81419	8.8306	8.71254	9.69848		7.55679	9.29791		1.74112	3.34294	0.000212304		uc059irg.1	RNU6-1108P	RNA, U6 small nuclear 1108, pseudogene [Source:HGNC Symbol;Acc:HGNC:48071]	---	uc059irg.1	UCSC Genes	RNA, U6 small nuclear 1108, pseudogene [Source:HGNC Symbol;Acc:HGNC:48071]	100	100	0	---	FALSE	---	---	chr15	-	44927600	44927703	---	---	---	---	---	---	---	---	---	---	---	---	---
TC0800008727.hg.1	6.22973	6.92129	5.666	6.76972	6.0191	7.63894	8.85417	7.4455	8.5176	7.8544		6.32117	8.06212		1.74095	3.34256	0.00119778		ENST00000628694	Y_RNA	Y RNA [Source:RFAM;Acc:RF00019]	---	ENST00000628694	ENSEMBL	Y RNA [Source:RFAM;Acc:RF00019]	100	100	0	---	FALSE	---	---	chr8	+	123044717	123044812	---	---	---	---	---	---	---	---	---	---	---	---	---
TC1200012155.hg.1	12.8309	12.0081	11.8009	12.3344	13.1311	14.5879	14.5587	13.3586	14.2222	14.0803		12.4211	14.1616		1.74047	3.34144	0.00080939		NR_003137	RNU4-2	RNA, U4 small nuclear 2	12q24.31	NR_003137	RefSeq	Homo sapiens RNA, U4 small nuclear 2 (RNU4-2), small nuclear RNA.	100	100	0	---	FALSE	---	---	chr12	-	120291760	120291903	---	---	---	---	---	---	---	---	---	---	---	---	---
TC1600010795.hg.1	10.673	11.2526	10.1646	9.76452	10.8031	13.005	14.0683	11.4626	11.282	11.525		10.5316	12.2686		1.73699	3.3334	0.0206275		NR_003059	SNORD71	small nucleolar RNA, C/D box 71	16q22.2	NR_003059	RefSeq	Homo sapiens small nucleolar RNA, C/D box 71 (SNORD71), small nucleolar RNA.	100	100	0	---	FALSE	---	---	chr16	-	71758392	71758495	---	---	---	---	---	---	---	---	---	---	---	---	---
TC0400011423.hg.1	5.85741	5.36568	4.97522	4.8936	4.79053	6.44007	7.68318	6.28501	7.04884	7.10586		5.17649	6.91259		1.7361	3.33134	0.000614842		ENST00000623099	RP11-15B17.4	---	---	ENST00000623099	ENSEMBL	N/A	100	100	0	---	FALSE	---	---	chr4	-	99942081	99942522	---	---	---	---	---	---	---	---	---	---	---	---	---
TC0700007560.hg.1	11.9066	11.7303	11.3827	11.2113	11.6065	13.6248	13.855	12.6351	13.3232	13.06		11.5675	13.2996		1.73211	3.32214	0.000110491		uc064drq.1	RNU1-14P	RNA, U1 small nuclear 14, pseudogene [Source:HGNC Symbol;Acc:HGNC:10139]	---	uc064drq.1	UCSC Genes	RNA, U1 small nuclear 14, pseudogene [Source:HGNC Symbol;Acc:HGNC:10139]	100	100	0	---	FALSE	---	---	chr7	+	53366058	53366211	---	---	---	---	---	---	---	---	---	---	---	---	---
TC0100015546.hg.1	5.55503	5.38786	4.76074	5.18938	5.85216	6.72297	7.5131	6.6106	6.95051	7.60575		5.34904	7.08059		1.73155	3.32084	0.000225735		haka.aAug10-unspliced	haka	Transcript Identified by AceView	---	haka.aAug10-unspliced	Ace View	Transcript Identified by AceView	100	100	0	---	FALSE	---	---	chr1	-	143897846	143900393	---	---	---	---	---	---	---	---	---	---	---	---	---
TC0800008763.hg.1	9.21264	8.03204	8.31087	7.54026	8.96583	10.5052	10.7067	9.52413	10.0949	9.87797		8.41233	10.1418		1.72944	3.31598	0.00164508		uc064pzd.1	RNU6-756P	RNA, U6 small nuclear 756, pseudogene [Source:HGNC Symbol;Acc:HGNC:47719]	---	uc064pzd.1	UCSC Genes	RNA, U6 small nuclear 756, pseudogene [Source:HGNC Symbol;Acc:HGNC:47719]	100	100	0	---	FALSE	---	---	chr8	+	124260646	124260752	---	---	---	---	---	---	---	---	---	---	---	---	---
TC1800006845.hg.1	8.90194	9.31334	8.67207	8.8123	8.88679	10.9985	10.7938	9.65476	10.8616	10.9076		8.91729	10.6433		1.72597	3.30803	0.000218153		uc060nvd.1	RNU6-1038P	RNA, U6 small nuclear 1038, pseudogene [Source:HGNC Symbol;Acc:HGNC:48001]	---	uc060nvd.1	UCSC Genes	RNA, U6 small nuclear 1038, pseudogene [Source:HGNC Symbol;Acc:HGNC:48001]	100	100	0	---	FALSE	---	---	chr18	+	21879801	21879904	---	---	---	---	---	---	---	---	---	---	---	---	---
TC0900011524.hg.1	6.68753	7.18863	6.31187	6.24845	6.46384	6.92043	9.04857	8.09214	8.20758	9.2497		6.58006	8.30368		1.72362	3.30264	0.00483084		---	---	---	---	chr9_128002616_128002954	Guo	circRNA transcript identified by Guo, et al. on chr9 from 128002616-128002954 on Hg19	100	100	0	---	FALSE	---	---	chr9	-	125240337	125240675	---	---	---	---	---	---	---	---	---	---	---	---	---
TC0300012971.hg.1	10.1753	10.5543	10.3169	10.1503	10.9505	12.3154	13.0989	11.2903	11.8905	12.1611		10.4295	12.1512		1.72177	3.29841	0.00080337		NR_003001	SCARNA7	small Cajal body-specific RNA 7	3q25.22	NR_003001	RefSeq	Homo sapiens small Cajal body-specific RNA 7 (SCARNA7), guide RNA.	100	100	0	---	FALSE	Hs.675953	blood| thyroid| head and neck tumor| adult	chr3	-	160514907	160515236	---	---	---	---	---	---	---	---	---	---	---	---	---
TC0600011047.hg.1	14.3279	13.7953	13.7209	13.5042	14.0937	15.7746	15.9907	15.1951	15.4122	15.6768		13.8884	15.6099		1.72145	3.29768	2.65719e-05		uc063mdf.1	RNU6-1060P	RNA, U6 small nuclear 1060, pseudogene [Source:HGNC Symbol;Acc:HGNC:48023]	---	uc063mdf.1	UCSC Genes	RNA, U6 small nuclear 1060, pseudogene [Source:HGNC Symbol;Acc:HGNC:48023]	100	100	0	---	FALSE	---	---	chr6	-	23124981	23125087	---	---	---	---	---	---	---	---	---	---	---	---	---
TC2000008983.hg.1	7.72768	8.36438	7.63471	7.4592	7.97336	9.90491	10.0359	9.16036	9.17318	9.49003		7.83186	9.55287		1.721	3.29666	9.50066e-05		uc061woz.1	RNU6-759P	RNA, U6 small nuclear 759, pseudogene [Source:HGNC Symbol;Acc:HGNC:47722]	---	uc061woz.1	UCSC Genes	RNA, U6 small nuclear 759, pseudogene [Source:HGNC Symbol;Acc:HGNC:47722]	100	100	0	---	FALSE	---	---	chr20	-	35647328	35647430	---	---	---	---	---	---	---	---	---	---	---	---	---
TC1000008742.hg.1	13.9959	13.3398	13.5005	12.862	13.5557	15.2873	15.5983	14.8101	14.926	15.2323		13.4508	15.1708		1.72003	3.29443	7.11227e-05		uc057vqx.1	RNU6-43P	RNA, U6 small nuclear 43, pseudogene [Source:HGNC Symbol;Acc:HGNC:34287]	---	uc057vqx.1	UCSC Genes	RNA, U6 small nuclear 43, pseudogene [Source:HGNC Symbol;Acc:HGNC:34287]	100	100	0	---	FALSE	---	---	chr10	+	102591524	102591630	---	---	---	---	---	---	---	---	---	---	---	---	---
TC0600009320.hg.1	13.268	13.3994	12.8578	13.0735	13.6104	14.9825	15.4279	14.2184	15.3326	14.8412		13.2418	14.9605		1.71871	3.29141	0.00013119		uc063rat.1	RNU1-18P	RNA, U1 small nuclear 18, pseudogene [Source:HGNC Symbol;Acc:HGNC:41944]	---	uc063rat.1	UCSC Genes	RNA, U1 small nuclear 18, pseudogene [Source:HGNC Symbol;Acc:HGNC:41944]	100	100	0	---	FALSE	---	---	chr6	+	122211648	122211811	---	---	---	---	---	---	---	---	---	---	---	---	---
TC1000007999.hg.1	6.1165	5.83286	5.48892	5.83193	6.31703	8.33189	7.98043	6.9746	7.31582	7.56818		5.91745	7.63418		1.71673	3.28692	0.000266025		uc057tyi.1	RNU6-805P	RNA, U6 small nuclear 805, pseudogene [Source:HGNC Symbol;Acc:HGNC:47768]	---	uc057tyi.1	UCSC Genes	RNA, U6 small nuclear 805, pseudogene [Source:HGNC Symbol;Acc:HGNC:47768]	100	100	0	---	FALSE	---	---	chr10	+	72391964	72392069	---	---	---	---	---	---	---	---	---	---	---	---	---
TC0800011828.hg.1	7.58946	7.65965	7.1934	7.55203	7.74015	9.63246	9.74441	8.45185	8.95359	9.52939		7.54694	9.26234		1.7154	3.28388	0.000177591		uc064qgk.1	RNU6-1255P	RNA, U6 small nuclear 1255, pseudogene [Source:HGNC Symbol;Acc:HGNC:48218]	---	uc064qgk.1	UCSC Genes	RNA, U6 small nuclear 1255, pseudogene [Source:HGNC Symbol;Acc:HGNC:48218]	100	100	0	---	FALSE	---	---	chr8	-	130069541	130069652	---	---	---	---	---	---	---	---	---	---	---	---	---
TC0300013723.hg.1	15.7768	15.547	15.3493	15.469	15.9182	17.4853	17.8105	17.0942	17.108	17.1362		15.612	17.3268		1.71479	3.28249	9.84362e-06		ENST00000384165	RNU6-42P	RNA, U6 small nuclear 42, pseudogene	---	ENST00000384165	ENSEMBL	RNA, U6 small nuclear 42, pseudogene [gene_biotype:snRNA transcript_biotype:snRNA]	100	100	0	---	FALSE	---	---	chr3	-	196784980	196785086	---	---	---	---	---	---	---	---	---	---	---	---	---
TC1600008917.hg.1	4.84581	5.37399	5.81528	5.23088	6.18532	8.19354	7.5911	6.48425	6.65696	7.09154		5.49025	7.20348		1.71322	3.27893	0.0023127		neereyby.aAug10-unspliced	neereyby	Transcript Identified by AceView	---	neereyby.aAug10-unspliced	Ace View	Transcript Identified by AceView	100	100	0	---	FALSE	---	---	chr16	+	90116799	90118063	---	---	---	---	---	---	---	---	---	---	---	---	---
TC1000008814.hg.1	7.15606	6.98146	6.91418	6.53744	7.36272	9.07065	9.14873	8.17464	8.38392	8.73741		6.99037	8.70307		1.7127	3.27773	8.18193e-05		uc057vuv.1	RNU6-463P	RNA, U6 small nuclear 463, pseudogene [Source:HGNC Symbol;Acc:HGNC:47426]	---	uc057vuv.1	UCSC Genes	RNA, U6 small nuclear 463, pseudogene [Source:HGNC Symbol;Acc:HGNC:47426]	100	100	0	---	FALSE	---	---	chr10	+	105534659	105534765	---	---	---	---	---	---	---	---	---	---	---	---	---
TC0100009640.hg.1	10.8791	11.2166	11.0336	11.4307	11.0565	12.5803	13.2994	12.3886	12.7703	13.1376		11.1233	12.8352		1.71193	3.27599	2.12228e-05		uc057jwk.1	U1	U1 spliceosomal RNA [Source:RFAM;Acc:RF00003]	---	uc057jwk.1	UCSC Genes	U1 spliceosomal RNA [Source:RFAM;Acc:RF00003]	100	100	0	---	FALSE	---	---	chr1	+	120354987	120355148	---	---	---	---	---	---	---	---	---	---	---	---	---
TC1100007865.hg.1	4.756	4.37628	4.66639	4.58935	4.50899	5.69557	6.80245	5.70177	6.25899	6.9935		4.5794	6.29045		1.71105	3.274	0.000270894		NM_001043229	METTL12	methyltransferase like 12	11q12.3	NM_001043229	RefSeq	Homo sapiens methyltransferase like 12 (METTL12), mRNA.	100	100	0	---	FALSE	Hs.640726	adrenal gland| bladder| blood| bone| bone marrow| brain| embryonic tissue| eye| heart| kidney| liver| mammary gland| muscle| pharynx| placenta| prostate| skin| spleen| testis| thymus| uterus| chondrosarcoma| germ cell tumor| glioma| normal| primitive neuroectodermal tumor of the CNS| prostate cancer| skin tumor|embryoid body| fetus| neonate| adult	chr11	+	62665307	62668496	NM_001043229	A8MUP2	GO:0032259	methylation	inferred from electronic annotation	GO:0005739	mitochondrion	inferred from electronic annotation	GO:0008168 // GO:0016740	methyltransferase activity // transferase activity	inferred from electronic annotation // inferred from electronic annotation	---	---
TC1700011018.hg.1	9.80778	9.33726	9.29508	9.35891	9.72208	11.4444	11.884	10.6893	11.0696	10.9861		9.50422	11.2147		1.71049	3.27271	7.97362e-05		uc060gzm.1	RNU1-42P	RNA, U1 small nuclear 42, pseudogene [Source:HGNC Symbol;Acc:HGNC:48384]	---	uc060gzm.1	UCSC Genes	RNA, U1 small nuclear 42, pseudogene [Source:HGNC Symbol;Acc:HGNC:48384]	100	100	0	---	FALSE	---	---	chr17	-	48949361	48949520	---	---	---	---	---	---	---	---	---	---	---	---	---
TC0100015662.hg.1	5.57622	5.07315	4.23707	5.33258	4.51274	5.98406	7.00588	6.09806	6.46409	7.72281		4.94635	6.65498		1.70863	3.2685	0.00300492		---	---	---	---	T019917	miTranscriptome	Transcript identified by MiTranscriptome	100	100	0	---	FALSE	---	---	chr1	-	148526217	148528698	---	---	---	---	---	---	---	---	---	---	---	---	---
TC0400011067.hg.1	9.07838	8.3194	7.77602	7.99925	8.86899	10.4763	9.86721	9.70505	10.5479	9.96251		8.40841	10.1118		1.70338	3.25663	0.000471917		uc032tmp.2	RNU6-145P	RNA, U6 small nuclear 145, pseudogene [Source:HGNC Symbol;Acc:HGNC:47108]	---	uc032tmp.2	UCSC Genes	RNA, U6 small nuclear 145, pseudogene [Source:HGNC Symbol;Acc:HGNC:47108]	100	100	0	---	FALSE	---	---	chr4	-	76532222	76532327	---	---	---	---	---	---	---	---	---	---	---	---	---
TC1100009163.hg.1	5.86812	5.98034	5.43779	5.6449	6.07411	7.6319	7.9646	6.85129	7.74876	7.32026		5.80105	7.50336		1.70231	3.25422	6.58507e-05		ENST00000363667	RNY4P6	RNA, Ro-associated Y4 pseudogene 6 [Source:HGNC Symbol;Acc:HGNC:34055]	---	ENST00000363667	ENSEMBL	RNA, Ro-associated Y4 pseudogene 6 [Source:HGNC Symbol;Acc:HGNC:34055]	100	100	0	---	FALSE	---	---	chr11	+	117015897	117015992	---	---	---	---	---	---	---	---	---	---	---	---	---
TC0500010931.hg.1	7.78658	7.55368	7.34112	7.60563	7.27301	9.09078	9.30931	9.18459	9.28954	9.17663		7.512	9.21017		1.69817	3.24488	1.59692e-07		uc063eam.1	RNU6-540P	RNA, U6 small nuclear 540, pseudogene [Source:HGNC Symbol;Acc:HGNC:47503]	---	uc063eam.1	UCSC Genes	RNA, U6 small nuclear 540, pseudogene [Source:HGNC Symbol;Acc:HGNC:47503]	100	100	0	---	FALSE	---	---	chr5	-	65604661	65604761	---	---	---	---	---	---	---	---	---	---	---	---	---
TC1200009032.hg.1	12.9721	12.8173	12.7714	13.2466	13.4347	15.0447	15.3105	13.9052	14.3197	15.1486		13.0484	14.7457		1.69728	3.24288	0.000462792		uc058tsz.1	RNU6-558P	RNA, U6 small nuclear 558, pseudogene [Source:HGNC Symbol;Acc:HGNC:47521]	---	uc058tsz.1	UCSC Genes	RNA, U6 small nuclear 558, pseudogene [Source:HGNC Symbol;Acc:HGNC:47521]	100	100	0	---	FALSE	---	---	chr12	+	116782105	116782208	---	---	---	---	---	---	---	---	---	---	---	---	---
TC1100008410.hg.1	6.34054	5.91462	5.49585	5.50189	5.99327	7.30023	7.86698	7.18064	7.1994	8.17009		5.84924	7.54347		1.69423	3.23605	0.000169619		---	---	---	---	NONHSAT022886 // NONHSAT022886	lncRNAWiki // NONCODE	Non-coding transcript identified by NONCODE // Non-coding transcript identified by NONCODE: Sense No Exonic	100 // 100	100 // 100	0 // 0	--- // ---	FALSE // FALSE	---	---	chr11	+	74171743	74172557	---	---	---	---	---	---	---	---	---	---	---	---	---
TC0200012977.hg.1	5.99153	5.54957	5.78171	4.82448	5.63354	6.67313	7.46017	6.48254	8.24986	7.35868		5.55617	7.24488		1.68871	3.22368	0.00188291		hsa_circ_0001026	MXD1	Memczak2013 ANTISENSE, coding, INTERNAL, intronic best transcript NM_001202514	---	hsa_circ_0001026	circbase	Memczak2013 ANTISENSE, coding, INTERNAL, intronic best transcript NM_001202514	100	100	0	---	FALSE	---	---	chr2	-	69916277	69917044	---	---	---	---	---	---	---	---	---	---	---	---	---
TC0100009731.hg.1	14.3756	14.6693	14.2182	14.235	14.4651	16.0391	16.4733	15.7207	15.9271	16.2279		14.3927	16.0776		1.68496	3.21531	4.10686e-06		NR_104075	RNVU1-14	RNA, variant U1 small nuclear 14	1q21.2	NR_104075	RefSeq	Homo sapiens RNA, variant U1 small nuclear 14 (RNVU1-14), small nuclear RNA.	100	100	0	---	FALSE	---	---	chr1	+	145281116	145281462	---	---	---	---	---	---	---	---	---	---	---	---	---
TC1700008960.hg.1	8.64255	8.38996	8.30368	8.19729	8.85633	10.3965	10.5517	9.32044	10.1798	10.3458		8.47796	10.1589		1.6809	3.20627	0.000143475		uc060klt.1	RNU6-227P	RNA, U6 small nuclear 227, pseudogene [Source:HGNC Symbol;Acc:HGNC:47190]	---	uc060klt.1	UCSC Genes	RNA, U6 small nuclear 227, pseudogene [Source:HGNC Symbol;Acc:HGNC:47190]	100	100	0	---	FALSE	---	---	chr17	+	76656320	76656422	---	---	---	---	---	---	---	---	---	---	---	---	---
TC0100008021.hg.1	11.3078	11.2171	11.0349	11.2356	11.3206	12.7779	12.8736	12.591	12.9793	13.2964		11.2232	12.9036		1.68045	3.20528	1.06573e-06		uc057fjm.1	RNU6-536P	RNA, U6 small nuclear 536, pseudogene [Source:HGNC Symbol;Acc:HGNC:47499]	---	uc057fjm.1	UCSC Genes	RNA, U6 small nuclear 536, pseudogene [Source:HGNC Symbol;Acc:HGNC:47499]	100	100	0	---	FALSE	---	---	chr1	+	42569033	42569139	---	---	---	---	---	---	---	---	---	---	---	---	---
TC0100016172.hg.1	5.32485	4.05885	4.36287	4.46506	4.90874	5.61598	6.79973	5.22632	7.24948	6.61978		4.62407	6.30226		1.67818	3.20025	0.00508726		blarpoybo.aAug10-unspliced	blarpoybo	Transcript Identified by AceView	---	blarpoybo.aAug10-unspliced	Ace View	Transcript Identified by AceView	100	100	0	---	FALSE	---	---	chr1	-	161313357	161314335	---	---	---	---	---	---	---	---	---	---	---	---	---
TC1700012204.hg.1	9.49135	9.54821	9.75376	9.73842	10.2084	11.1135	12.2282	10.8218	11.1362	11.8242		9.74803	11.4248		1.67677	3.19711	0.000401261		ENST00000507171	AC107982.4	---	---	ENST00000507171	ENSEMBL	havana:known chromosome:GRCh38:17:18835707:18842364:1 gene:ENSG00000250111 gene_biotype:unprocessed_pseudogene transcript_biotype:unprocessed_pseudogene	100	100	0	---	FALSE	---	---	chr17	+	18835707	18842364	---	---	---	---	---	---	---	---	---	---	---	---	---
TC0700011792.hg.1	12.9648	13.2801	12.3136	12.744	12.9822	14.9	14.9302	14.2466	14.194	14.3923		12.8569	14.5326		1.67566	3.19466	7.56991e-05		ENST00000384036	RNU6-10P	RNA, U6 small nuclear 10, pseudogene	---	ENST00000384036	ENSEMBL	RNA, U6 small nuclear 10, pseudogene [gene_biotype:snRNA transcript_biotype:snRNA]	100	100	0	---	FALSE	---	---	chr7	-	92701708	92701814	---	---	---	---	---	---	---	---	---	---	---	---	---
TC0600007577.hg.1	5.74369	5.51361	5.4144	5.35562	6.33073	7.52162	7.9019	6.85636	7.18659	7.26615		5.67161	7.34652		1.67491	3.193	0.000149412		uc063nai.1	RNU6-283P	RNA, U6 small nuclear 283, pseudogene [Source:HGNC Symbol;Acc:HGNC:47246]	---	uc063nai.1	UCSC Genes	RNA, U6 small nuclear 283, pseudogene [Source:HGNC Symbol;Acc:HGNC:47246]	100	100	0	---	FALSE	---	---	chr6	+	31370134	31370240	---	---	---	---	---	---	---	---	---	---	---	---	---
TC0400008969.hg.1	6.85753	6.10978	5.73651	5.55732	7.16716	8.22559	8.86401	7.35429	7.53644	7.8192		6.28566	7.9599		1.67424	3.19152	0.00369344		ENST00000384393	RNU6-1230P	RNA, U6 small nuclear 1230, pseudogene [Source:HGNC Symbol;Acc:HGNC:48193]	---	ENST00000384393	ENSEMBL	RNA, U6 small nuclear 1230, pseudogene [gene_biotype:snRNA transcript_biotype:snRNA]	100	100	0	---	FALSE	---	---	chr4	+	149934376	149934483	---	---	---	---	---	---	---	---	---	---	---	---	---
TC0700012403.hg.1	10.9646	10.991	10.794	10.994	11.4142	12.7728	13.0958	11.8375	13.0553	12.7478		11.0316	12.7018		1.67026	3.18271	0.00015344		uc064hln.1	RNU1-29P	RNA, U1 small nuclear 29, pseudogene [Source:HGNC Symbol;Acc:HGNC:48371]	---	uc064hln.1	UCSC Genes	RNA, U1 small nuclear 29, pseudogene [Source:HGNC Symbol;Acc:HGNC:48371]	100	100	0	---	FALSE	---	---	chr7	-	120005976	120006101	---	---	---	---	---	---	---	---	---	---	---	---	---
TC0900007669.hg.1	5.23797	4.16074	5.53752	5.79307	6.5194	6.48647	7.06841	6.28338	7.37474	8.37845		5.44974	7.11829		1.66855	3.17894	0.0142793		speeplorbu.aAug10-unspliced	speeplorbu	Transcript Identified by AceView	---	speeplorbu.aAug10-unspliced	Ace View	Transcript Identified by AceView	100	100	0	---	FALSE	---	---	chr9	+	78325100	78325966	---	---	---	---	---	---	---	---	---	---	---	---	---
TC0500008428.hg.1	9.84375	9.83814	9.83056	9.36268	10.7123	11.4427	11.9767	11.2566	11.299	11.942		9.91749	11.5834		1.66591	3.17313	0.000262947		---	---	---	---	NONHSAT103411	NONCODE	Non-coding transcript identified by NONCODE	100	100	0	---	FALSE	---	---	chr5	+	119007571	119007668	---	---	---	---	---	---	---	---	---	---	---	---	---
TC1100012595.hg.1	9.79865	9.08861	9.31792	9.10618	9.46594	11.1806	11.4456	10.515	10.8512	11.1111		9.35546	11.0207		1.66524	3.17165	3.93804e-05		uc058iod.1	RNU6-592P	RNA, U6 small nuclear 592, pseudogene [Source:HGNC Symbol;Acc:HGNC:47555]	---	uc058iod.1	UCSC Genes	RNA, U6 small nuclear 592, pseudogene [Source:HGNC Symbol;Acc:HGNC:47555]	100	100	0	---	FALSE	---	---	chr11	-	122579205	122579307	---	---	---	---	---	---	---	---	---	---	---	---	---
TC0400010703.hg.1	9.18616	8.68291	8.729	9.19922	9.49302	10.2461	11.316	10.146	11.243	10.6457		9.05806	10.7194		1.6613	3.16302	0.000423418		uc062wpj.1	RNU6-310P	RNA, U6 small nuclear 310, pseudogene [Source:HGNC Symbol;Acc:HGNC:47273]	---	uc062wpj.1	UCSC Genes	RNA, U6 small nuclear 310, pseudogene [Source:HGNC Symbol;Acc:HGNC:47273]	100	100	0	---	FALSE	---	---	chr4	-	53265461	53265567	---	---	---	---	---	---	---	---	---	---	---	---	---
TC1100011102.hg.1	3.88664	4.16849	4.05829	3.30002	4.40967	5.10607	5.89648	4.59598	5.87694	6.64619		3.96462	5.62433		1.65971	3.15953	0.00322464		NR_106769	MIR6514	microRNA 6514	---	NR_106769	RefSeq	Homo sapiens microRNA 6514 (MIR6514), microRNA.	100	100	0	---	FALSE	---	---	chr11	-	62792702	62792771	---	---	---	---	---	---	---	---	---	---	---	---	---
TC1100010229.hg.1	10.7664	11.611	11.2311	11.6468	11.5093	13.2384	13.6957	12.6074	12.692	12.8146		11.3529	13.0096		1.65669	3.15292	0.000219887		NR_000022	SNORD14A	small nucleolar RNA, C/D box 14A	11p15	NR_000022	RefSeq	Homo sapiens small nucleolar RNA, C/D box 14A (SNORD14A), small nucleolar RNA.	100	100	0	---	FALSE	---	---	chr11	-	17074653	17074744	---	---	---	---	---	---	---	---	---	---	---	---	---
TC1200011056.hg.1	15.2502	15.0519	15.245	15.0945	15.4398	17.1041	17.1887	16.31	16.9345	16.8013		15.2163	16.8677		1.65141	3.1414	1.01775e-05		uc058qhv.1	RNU1-83P	RNA, U1 small nuclear 83, pseudogene [Source:HGNC Symbol;Acc:HGNC:48425]	---	uc058qhv.1	UCSC Genes	RNA, U1 small nuclear 83, pseudogene [Source:HGNC Symbol;Acc:HGNC:48425]	100	100	0	---	FALSE	---	---	chr12	-	62850738	62850901	---	---	---	---	---	---	---	---	---	---	---	---	---
TC0800011002.hg.1	4.57981	4.19105	4.80772	4.3318	4.96021	5.62467	6.53879	5.72892	6.89439	6.32009		4.57412	6.22137		1.64725	3.13236	0.00037119		OTTHUMT00000475151	REXO1L10P	REX1, RNA exonuclease 1 homolog-like 10, pseudogene	8q21.2	OTTHUMT00000475151	Havana transcript	REX1, RNA exonuclease 1 homolog (S. cerevisiae) (REXO1) pseudogene[gene_biotype:processed_pseudogene transcript_biotype:processed_pseudogene]	100	100	0	---	FALSE	---	---	chr8	-	85744455	85748373	---	---	---	---	---	---	---	---	---	---	---	---	---
TC0200011076.hg.1	14.1482	14.0623	14.2697	14.2237	14.6469	16.0484	16.2674	15.5592	15.7836	15.919		14.2701	15.9155		1.64538	3.1283	5.75267e-06		uc061tno.1	RNU6-840P	RNA, U6 small nuclear 840, pseudogene [Source:HGNC Symbol;Acc:HGNC:47803]	---	uc061tno.1	UCSC Genes	RNA, U6 small nuclear 840, pseudogene [Source:HGNC Symbol;Acc:HGNC:47803]	100	100	0	---	FALSE	---	---	chr2	+	231757887	231757950	---	---	---	---	---	---	---	---	---	---	---	---	---
TC1700006693.hg.1	3.81138	4.24973	4.31222	3.97827	4.61758	6.13484	6.42925	5.1608	5.6741	5.79609		4.19384	5.83902		1.64518	3.12786	0.000205245		uc060adm.1	RNU6-1264P	RNA, U6 small nuclear 1264, pseudogene [Source:HGNC Symbol;Acc:HGNC:48227]	---	uc060adm.1	UCSC Genes	RNA, U6 small nuclear 1264, pseudogene [Source:HGNC Symbol;Acc:HGNC:48227]	100	100	0	---	FALSE	---	---	chr17	+	6207163	6207269	---	---	---	---	---	---	---	---	---	---	---	---	---
TC0500009376.hg.1	8.12881	7.53453	7.42974	7.70266	8.41984	9.82587	9.74539	8.99713	9.26913	9.58961		7.84312	9.48543		1.64231	3.12165	0.000143227		uc063jmq.1	RNU6-477P	RNA, U6 small nuclear 477, pseudogene [Source:HGNC Symbol;Acc:HGNC:47440]	---	uc063jmq.1	UCSC Genes	RNA, U6 small nuclear 477, pseudogene [Source:HGNC Symbol;Acc:HGNC:47440]	100	100	0	---	FALSE	---	---	chr5	+	169552449	169552555	---	---	---	---	---	---	---	---	---	---	---	---	---
TC1200007812.hg.1	8.21366	8.57998	8.21845	8.64159	8.71786	10.3264	10.537	9.69406	10.3406	9.68141		8.47431	10.1159		1.64157	3.12006	4.92314e-05		uc058pci.1	RNU1-69P	RNA, U1 small nuclear 69, pseudogene [Source:HGNC Symbol;Acc:HGNC:48411]	---	uc058pci.1	UCSC Genes	RNA, U1 small nuclear 69, pseudogene [Source:HGNC Symbol;Acc:HGNC:48411]	100	100	0	---	FALSE	---	---	chr12	+	55874678	55874841	---	---	---	---	---	---	---	---	---	---	---	---	---
TC0100009764.hg.1	13.1232	13.3732	13.2188	13.6091	13.2702	14.8493	15.4188	14.5012	14.825	15.2037		13.3189	14.9596		1.64071	3.11819	1.69483e-05		uc057kdj.1	U1	U1 spliceosomal RNA [Source:RFAM;Acc:RF00003]	---	uc057kdj.1	UCSC Genes	U1 spliceosomal RNA [Source:RFAM;Acc:RF00003]	100	100	0	---	FALSE	---	---	chr1	+	146409903	146410062	---	---	---	---	---	---	---	---	---	---	---	---	---
TC0100013986.hg.1	11.6091	11.2085	11.079	11.922	11.6993	13.223	13.8666	12.0561	13.5441	13.0304		11.5036	13.144		1.64045	3.11763	0.00142923		NR_002755	RNU5D-1	RNA, U5D small nuclear 1	1p34.1	NR_002755	RefSeq	Homo sapiens RNA, U5D small nuclear 1 (RNU5D-1), small nuclear RNA.	100	100	0	---	FALSE	---	---	chr1	-	44731055	44731170	---	---	---	---	---	---	---	---	---	---	---	---	---
TC1200010688.hg.1	8.01013	7.36414	7.32047	7.71373	7.86947	9.40867	9.77572	8.45246	9.56317	9.26147		7.65559	9.2923		1.63671	3.10956	0.00026271		uc058nzt.1	RNU6-87P	RNA, U6 small nuclear 87, pseudogene [Source:HGNC Symbol;Acc:HGNC:47050]	---	uc058nzt.1	UCSC Genes	RNA, U6 small nuclear 87, pseudogene [Source:HGNC Symbol;Acc:HGNC:47050]	100	100	0	---	FALSE	---	---	chr12	-	51014134	51014241	---	---	---	---	---	---	---	---	---	---	---	---	---
TC1700008943.hg.1	14.7847	14.2743	14.0744	14.1983	14.8687	16.1155	16.2636	15.8465	16.1324	16.0152		14.4401	16.0747		1.63456	3.10492	1.46043e-05		uc060kiu.1	RNU6-24P	RNA, U6 small nuclear 24, pseudogene [Source:HGNC Symbol;Acc:HGNC:34268]	---	uc060kiu.1	UCSC Genes	RNA, U6 small nuclear 24, pseudogene [Source:HGNC Symbol;Acc:HGNC:34268]	100	100	0	---	FALSE	---	---	chr17	+	76337316	76337422	---	---	---	---	---	---	---	---	---	---	---	---	---
TC0300007764.hg.1	5.43546	5.39154	5.5175	5.59032	5.86738	7.22154	7.76318	6.52715	6.85088	7.60719		5.56044	7.19399		1.63355	3.10276	0.000157215		uc062lll.1	RNU6-281P	RNA, U6 small nuclear 281, pseudogene [Source:HGNC Symbol;Acc:HGNC:47244]	---	uc062lll.1	UCSC Genes	RNA, U6 small nuclear 281, pseudogene [Source:HGNC Symbol;Acc:HGNC:47244]	100	100	0	---	FALSE	---	---	chr3	+	70808350	70808452	---	---	---	---	---	---	---	---	---	---	---	---	---
TC0600011461.hg.1	5.0247	6.07991	6.09546	5.9234	6.81524	7.3991	7.96656	8.31466	6.5726	7.83945		5.98774	7.61847		1.63073	3.09669	0.00432009		---	---	---	---	T301216	miTranscriptome	Transcript identified by MiTranscriptome	100	100	0	---	FALSE	---	---	chr6	-	31829932	31832117	---	---	---	---	---	---	---	---	---	---	---	---	---
TC0400008284.hg.1	5.75279	5.08657	5.47373	5.64669	5.78781	7.13762	6.83142	6.96434	7.65504	7.31155		5.54952	7.17999		1.63048	3.09616	2.87822e-05		hsa_circ_0001433	UBE2D3	Memczak2013 ANTISENSE, coding, INTERNAL, intronic best transcript NM_181893	---	hsa_circ_0001433	circbase	Memczak2013 ANTISENSE, coding, INTERNAL, intronic best transcript NM_181893	100	100	0	---	FALSE	---	---	chr4	+	102828495	102828751	---	---	---	---	---	---	---	---	---	---	---	---	---
TC1700008188.hg.1	7.43685	7.5523	7.64565	7.33872	8.22443	9.59034	9.35638	8.47375	9.44449	9.47462		7.63959	9.26791		1.62832	3.09153	0.000210828		uc060gzv.1	RNU6-826P	RNA, U6 small nuclear 826, pseudogene [Source:HGNC Symbol;Acc:HGNC:47789]	---	uc060gzv.1	UCSC Genes	RNA, U6 small nuclear 826, pseudogene [Source:HGNC Symbol;Acc:HGNC:47789]	100	100	0	---	FALSE	---	---	chr17	+	49036352	49036455	---	---	---	---	---	---	---	---	---	---	---	---	---
TC0300010751.hg.1	8.60781	8.18188	8.52028	8.54021	8.75837	10.691	10.1778	9.54506	9.88067	10.4556		8.52171	10.15		1.62831	3.09152	8.67546e-05		uc062igh.1	RNU6-235P	RNA, U6 small nuclear 235, pseudogene [Source:HGNC Symbol;Acc:HGNC:47198]	---	uc062igh.1	UCSC Genes	RNA, U6 small nuclear 235, pseudogene [Source:HGNC Symbol;Acc:HGNC:47198]	100	100	0	---	FALSE	---	---	chr3	-	38303773	38303879	---	---	---	---	---	---	---	---	---	---	---	---	---
TSUnmapped00000924.hg.1	15.2433	14.7137	14.5986	14.5626	15.1554	16.7445	16.6943	15.8628	16.2811	16.8295		14.8547	16.4824		1.62771	3.09023	0.000108778		---	---	---	---	URS00006B4EFA	RNACentral	U6 spliceosomal RNA	100	100	0	---	FALSE	---	---	---	---	0	0	---	---	---	---	---	---	---	---	---	---	---	---	---
TC1500009190.hg.1	12.4575	12.0372	12.0389	11.4234	12.12	13.8522	14.4708	12.9075	13.36	13.6239		12.0154	13.6429		1.62751	3.08979	0.000756407		uc059ieg.1	RNU6-188P	RNA, U6 small nuclear 188, pseudogene [Source:HGNC Symbol;Acc:HGNC:47151]	---	uc059ieg.1	UCSC Genes	RNA, U6 small nuclear 188, pseudogene [Source:HGNC Symbol;Acc:HGNC:47151]	100	100	0	---	FALSE	---	---	chr15	-	42427591	42427697	---	---	---	---	---	---	---	---	---	---	---	---	---
TC0800006805.hg.1	10.7254	10.6016	10.7226	10.023	10.7278	12.3661	12.4512	11.4641	11.9756	12.6546		10.5601	12.1823		1.62223	3.0785	0.000195391		uc064kkl.1	RNU6-842P	RNA, U6 small nuclear 842, pseudogene [Source:HGNC Symbol;Acc:HGNC:47805]	---	uc064kkl.1	UCSC Genes	RNA, U6 small nuclear 842, pseudogene [Source:HGNC Symbol;Acc:HGNC:47805]	100	100	0	---	FALSE	---	---	chr8	+	13044350	13044456	---	---	---	---	---	---	---	---	---	---	---	---	---
TC0100014348.hg.1	4.12114	3.23295	3.94918	3.24687	4.23717	5.59286	4.72196	5.68165	5.52514	5.37622		3.75746	5.37957		1.6221	3.07823	0.000372668		worperbu.aAug10-unspliced	worperbu	Transcript Identified by AceView	---	worperbu.aAug10-unspliced	Ace View	Transcript Identified by AceView	100	100	0	---	FALSE	---	---	chr1	-	58773452	58773831	---	---	---	---	---	---	---	---	---	---	---	---	---
TC1300009871.hg.1	6.49124	6.55366	6.58835	6.68413	7.18709	8.35644	8.46101	7.67682	7.96439	9.15075		6.70089	8.32188		1.62099	3.07586	0.000408814		---	---	---	---	NONHSAT035298	lncRNAWiki	Non-coding transcript identified by NONCODE	100	100	0	---	FALSE	---	---	chr13	-	112871321	112872989	---	---	---	---	---	---	---	---	---	---	---	---	---
TC0600013435.hg.1	7.84895	8.23114	7.19153	7.91991	8.0377	8.57989	9.04859	10.252	8.88797	10.5546		7.84585	9.46462		1.61877	3.07114	0.00557793		---	---	---	---	T313033	miTranscriptome	Transcript identified by MiTranscriptome	100	100	0	---	FALSE	---	---	chr6	-	144149073	144149902	---	---	---	---	---	---	---	---	---	---	---	---	---
TC0900010662.hg.1	13.5198	13.1257	13.2634	13.4256	13.4386	15.1818	15.2446	14.6699	14.8812	14.8863		13.3546	14.9728		1.61815	3.06981	1.3997e-06		uc064udi.1	RNU6-86P	RNA, U6 small nuclear 86, pseudogene [Source:HGNC Symbol;Acc:HGNC:47049]	---	uc064udi.1	UCSC Genes	RNA, U6 small nuclear 86, pseudogene [Source:HGNC Symbol;Acc:HGNC:47049]	100	100	0	---	FALSE	---	---	chr9	-	87998229	87998335	---	---	---	---	---	---	---	---	---	---	---	---	---
TC0200007728.hg.1	9.21385	8.98385	8.96834	8.72171	9.30406	10.5022	10.9597	10.5739	10.2843	10.9518		9.03836	10.6544		1.61603	3.0653	1.08466e-05		uc061jox.1	RNU6-1145P	RNA, U6 small nuclear 1145, pseudogene [Source:HGNC Symbol;Acc:HGNC:48108]	---	uc061jox.1	UCSC Genes	RNA, U6 small nuclear 1145, pseudogene [Source:HGNC Symbol;Acc:HGNC:48108]	100	100	0	---	FALSE	---	---	chr2	+	61605616	61605722	---	---	---	---	---	---	---	---	---	---	---	---	---
TC1500009463.hg.1	4.41774	3.23773	3.99204	3.82561	4.2461	5.26535	6.90165	4.50704	5.6584	5.44607		3.94384	5.5557		1.61186	3.05645	0.00627088		goyzo.aAug10-unspliced	goyzo	Transcript Identified by AceView	---	goyzo.aAug10-unspliced	Ace View	Transcript Identified by AceView	100	100	0	---	FALSE	---	---	chr15	-	52669612	52671434	---	---	---	---	---	---	---	---	---	---	---	---	---
TC0800006711.hg.1	8.27537	7.85839	7.58722	6.90918	7.9508	9.48067	9.88825	8.84445	9.14247	9.28434		7.71619	9.32804		1.61185	3.05642	0.000516582		uc064kel.1	RNU6-729P	RNA, U6 small nuclear 729, pseudogene [Source:HGNC Symbol;Acc:HGNC:47692]	---	uc064kel.1	UCSC Genes	RNA, U6 small nuclear 729, pseudogene [Source:HGNC Symbol;Acc:HGNC:47692]	100	100	0	---	FALSE	---	---	chr8	+	10476223	10476329	---	---	---	---	---	---	---	---	---	---	---	---	---
TC0600012477.hg.1	11.6059	12.2446	12.1117	12.1742	11.6539	13.2906	14.3877	13.1298	13.275	13.7579		11.958	13.5682		1.61018	3.0529	0.000317022		NR_002743	SNORD50A	small nucleolar RNA, C/D box 50A	6q14.3	NR_002743	RefSeq	Homo sapiens small nucleolar RNA, C/D box 50A (SNORD50A), small nucleolar RNA.	100	100	0	---	FALSE	---	---	chr6	-	85658214	85678736	---	---	---	---	---	---	---	---	---	---	---	---	---
TC1200010968.hg.1	5.76923	5.79668	5.39787	6.18492	6.84731	7.23444	6.74785	7.35642	8.35765	8.34812		5.9992	7.6089		1.60969	3.05187	0.00402794		NM_001195053	DDIT3	DNA-damage-inducible transcript 3	12q13.1-q13.2	NM_001195053	RefSeq	Homo sapiens DNA-damage-inducible transcript 3 (DDIT3), transcript variant 1, mRNA.	100	100	0	---	FALSE	Hs.505777	adipose tissue| adrenal gland| ascites| blood| bone| bone marrow| brain| cervix| connective tissue| embryonic tissue| esophagus| eye| heart| intestine| kidney| liver| lung| lymph| lymph node| mammary gland| muscle| ovary| pancreas| parathyroid| pharynx| pituitary gland| placenta| prostate| skin| stomach| testis| thymus| thyroid| trachea| uterus| vascular|adrenal tumor| bladder carcinoma| breast (…	chr12	-	57516588	57520517	NM_001195053	P35638	GO:0000122 // GO:0000122 // GO:0001955 // GO:0006355 // GO:0006974 // GO:0006983 // GO:0006986 // GO:0007050 // GO:0016055 // GO:0030968 // GO:0032757 // GO:0032792 // GO:0032792 // GO:0034976 // GO:0036499 // GO:0036500 // GO:0042594 // GO:0042789 // GO:0043161 // GO:0043433 // GO:0043525 // GO:0043620 // GO:0044267 // GO:0044324 // GO:0045454 // GO:0045599 // GO:0045662 // GO:0045892 // GO:0045…	negative regulation of transcription from RNA polymerase II promoter // negative regulation of transcription from RNA polymerase II promoter // blood vessel maturation // regulation of transcription, DNA-templated // cellular response to DNA damage stimulus // ER overload response // response to unfolded protein // cell cycle arrest // Wnt signaling pathway // endoplasmic reticulum unfolded prote…	inferred from direct assay // inferred from genetic interaction // inferred from electronic annotation // inferred from mutant phenotype // traceable author statement // inferred from electronic annotation // inferred from direct assay // inferred from direct assay // inferred from electronic annotation // traceable author statement // inferred from mutant phenotype // inferred from direct assay …	GO:0005634 // GO:0005654 // GO:0005770 // GO:0005829 // GO:0032993 // GO:0035976 // GO:0036488 // GO:0036488 // GO:1990617 // GO:1990617 // GO:1990622 // GO:0005634 // GO:0005737 // GO:0035976 // GO:0036488	nucleus // nucleoplasm // late endosome // cytosol // protein-DNA complex // AP1 complex // CHOP-C/EBP complex // CHOP-C/EBP complex // CHOP-ATF4 complex // CHOP-ATF4 complex // CHOP-ATF3 complex // nucleus // cytoplasm // AP1 complex // CHOP-C/EBP complex	inferred from direct assay // traceable author statement // inferred from electronic annotation // traceable author statement // inferred from direct assay // inferred from sequence or structural similarity // inferred from sequence or structural similarity // traceable author statement // inferred from direct assay // inferred from physical interaction // inferred from direct assay // inferred f…	GO:0000976 // GO:0000978 // GO:0001077 // GO:0003677 // GO:0003700 // GO:0003700 // GO:0003714 // GO:0005515 // GO:0008134 // GO:0008140 // GO:0042803 // GO:0043522 // GO:0044212 // GO:0044212 // GO:0046982 // GO:0046982 // GO:0046982 // GO:0003677 // GO:0003700 // GO:0003700 // GO:0043565 // GO:0044212	transcription regulatory region sequence-specific DNA binding // RNA polymerase II core promoter proximal region sequence-specific DNA binding // transcriptional activator activity, RNA polymerase II core promoter proximal region sequence-specific binding // DNA binding // transcription factor activity, sequence-specific DNA binding // transcription factor activity, sequence-specific DNA binding …	inferred from direct assay // inferred from direct assay // inferred from direct assay // inferred from direct assay // inferred by curator // inferred from genetic interaction // traceable author statement // inferred from physical interaction // inferred from physical interaction // inferred from physical interaction // inferred from sequence or structural similarity // inferred from direct ass…	---	---
TSUnmapped00000848.hg.1	16.2748	15.9963	15.4719	15.5076	16.4182	17.7956	17.9653	17.0635	17.3644	17.528		15.9338	17.5434		1.60961	3.05169	0.000202919		---	---	---	---	URS0000628A71	RNACentral	U6 spliceosomal RNA	100	100	0	---	FALSE	---	---	---	---	0	0	---	---	---	---	---	---	---	---	---	---	---	---	---
TC0600007286.hg.1	5.8596	5.65781	5.81353	6.10702	5.84781	7.44965	7.34145	6.6429	7.75784	8.1336		5.85716	7.46509		1.60793	3.04814	0.000248588		ENST00000611953	RP1-34B20.19	---	---	ENST00000611953	ENSEMBL	havana:known chromosome:GRCh38:6:26219045:26219240:1 gene:ENSG00000277720 gene_biotype:processed_pseudogene transcript_biotype:processed_pseudogene	100	100	0	---	FALSE	---	---	chr6	+	26219045	26219240	---	---	---	---	---	---	---	---	---	---	---	---	---
TC0100009831.hg.1	8.56375	8.7528	8.78555	8.82958	9.01809	10.6708	10.6346	9.60095	10.4974	10.5851		8.78995	10.3978		1.60782	3.04791	6.86449e-05		uc057khq.1	U1	U1 spliceosomal RNA [Source:RFAM;Acc:RF00003]	---	uc057khq.1	UCSC Genes	U1 spliceosomal RNA [Source:RFAM;Acc:RF00003]	100	100	0	---	FALSE	---	---	chr1	+	148522601	148522765	---	---	---	---	---	---	---	---	---	---	---	---	---
TC0100008956.hg.1	7.86404	7.2874	7.29583	7.2547	8.13143	9.62633	9.94548	8.46945	8.75069	9.07326		7.56668	9.17304		1.60636	3.04483	0.00118028		uc057icx.1	RNU6-125P	RNA, U6 small nuclear 125, pseudogene [Source:HGNC Symbol;Acc:HGNC:47088]	---	uc057icx.1	UCSC Genes	RNA, U6 small nuclear 125, pseudogene [Source:HGNC Symbol;Acc:HGNC:47088]	100	100	0	---	FALSE	---	---	chr1	+	88816779	88816885	---	---	---	---	---	---	---	---	---	---	---	---	---
TC0100015698.hg.1	13.2526	14.118	13.5028	12.935	13.5717	14.9117	15.3123	14.3963	15.2889	15.5016		13.476	15.0821		1.60608	3.04424	0.000407058		NM_001123375	HIST2H3D	histone cluster 2, H3d	1q21.2	NM_001123375	RefSeq	Homo sapiens histone cluster 2, H3d (HIST2H3D), mRNA.	100	100	0	---	FALSE	Hs.712062	bone marrow	chr1	-	149813225	149813681	NM_001123375	Q71DI3	GO:0000183 // GO:0006334 // GO:0007264 // GO:0007596 // GO:0010467 // GO:0031047 // GO:0032776 // GO:0040029 // GO:0044267 // GO:0045814	chromatin silencing at rDNA // nucleosome assembly // small GTPase mediated signal transduction // blood coagulation // gene expression // gene silencing by RNA // DNA methylation on cytosine // regulation of gene expression, epigenetic // cellular protein metabolic process // negative regulation of gene expression, epigenetic	traceable author statement // inferred from direct assay // traceable author statement // traceable author statement // traceable author statement // traceable author statement // traceable author statement // traceable author statement // traceable author statement // traceable author statement	GO:0000786 // GO:0005576 // GO:0005634 // GO:0005654 // GO:0070062 // GO:0000786 // GO:0005634 // GO:0005694	nucleosome // extracellular region // nucleus // nucleoplasm // extracellular exosome // nucleosome // nucleus // chromosome	inferred from direct assay // traceable author statement // inferred from direct assay // traceable author statement // inferred from direct assay // inferred from electronic annotation // inferred from electronic annotation // inferred from electronic annotation	GO:0003677 // GO:0005515 // GO:0042393 // GO:0046982	DNA binding // protein binding // histone binding // protein heterodimerization activity	inferred from electronic annotation // inferred from physical interaction // inferred from physical interaction // inferred from electronic annotation	---	---
TC1600010714.hg.1	15.2696	15.0208	14.4656	14.4586	15.2021	16.653	16.7749	16.2306	16.5898	16.1904		14.8833	16.4877		1.60439	3.04068	6.50916e-05		uc059wjw.1	RNU6-22P	RNA, U6 small nuclear 22, pseudogene [Source:HGNC Symbol;Acc:HGNC:34266]	---	uc059wjw.1	UCSC Genes	RNA, U6 small nuclear 22, pseudogene [Source:HGNC Symbol;Acc:HGNC:34266]	100	100	0	---	FALSE	---	---	chr16	-	69175671	69175777	---	---	---	---	---	---	---	---	---	---	---	---	---
TC0100015672.hg.1	7.04714	6.94762	6.52951	6.83079	6.78583	8.48377	8.99455	7.90557	8.4416	8.3317		6.82818	8.43144		1.60326	3.03829	3.56966e-05		uc057kiy.1	RNU2-38P	RNA, U2 small nuclear 38, pseudogene [Source:HGNC Symbol;Acc:HGNC:48531]	---	uc057kiy.1	UCSC Genes	RNA, U2 small nuclear 38, pseudogene [Source:HGNC Symbol;Acc:HGNC:48531]	100	100	0	---	FALSE	---	---	chr1	-	148939739	148939817	---	---	---	---	---	---	---	---	---	---	---	---	---
TC0800011010.hg.1	4.47778	4.95201	4.90928	5.05819	5.1879	5.75706	8.05286	5.84101	6.35138	6.58138		4.91703	6.51674		1.59971	3.03082	0.00593053		NR_003594	REXO1L2P	REX1, RNA exonuclease 1 homolog-like 2, pseudogene	8q21.2	NR_003594	RefSeq	Homo sapiens REX1, RNA exonuclease 1 homolog-like 2, pseudogene (REXO1L2P), non-coding RNA.	100	100	0	---	FALSE	Hs.535056	---	chr8	-	85826865	85828467	---	---	---	---	---	---	---	---	---	---	---	---	---
TC1400007696.hg.1	7.42376	7.33467	7.14816	7.4501	7.65226	9.08684	9.2761	8.41007	9.24431	8.98232		7.40179	8.99993		1.59814	3.02753	1.80538e-05		uc059dmd.1	RNU6-689P	RNA, U6 small nuclear 689, pseudogene [Source:HGNC Symbol;Acc:HGNC:47652]	---	uc059dmd.1	UCSC Genes	RNA, U6 small nuclear 689, pseudogene [Source:HGNC Symbol;Acc:HGNC:47652]	100	100	0	---	FALSE	---	---	chr14	+	75020761	75020867	---	---	---	---	---	---	---	---	---	---	---	---	---
TC0400010460.hg.1	16.1182	15.9374	15.5386	15.1848	15.9925	17.3792	17.6175	16.9491	17.3834	17.4304		15.7543	17.3519		1.59762	3.02644	5.1274e-05		uc062waa.1	RNU6-32P	RNA, U6 small nuclear 32, pseudogene [Source:HGNC Symbol;Acc:HGNC:34276]	---	uc062waa.1	UCSC Genes	RNA, U6 small nuclear 32, pseudogene [Source:HGNC Symbol;Acc:HGNC:34276]	100	100	0	---	FALSE	---	---	chr4	-	39297605	39297711	---	---	---	---	---	---	---	---	---	---	---	---	---
TC0100009707.hg.1	13.1107	13.2466	13.1211	13.6473	13.6674	15.155	15.4375	14.3405	15.0797	14.767		13.3586	14.956		1.59733	3.02584	0.000101332		NR_104076	RNVU1-15	RNA, variant U1 small nuclear 15	1q21.2	NR_104076	RefSeq	Homo sapiens RNA, variant U1 small nuclear 15 (RNVU1-15), small nuclear RNA.	100	100	0	---	FALSE	---	---	chr1	+	144412576	144412740	---	---	---	---	---	---	---	---	---	---	---	---	---
TC1100008416.hg.1	6.59321	6.3958	5.98564	6.71618	6.75364	7.93356	8.76515	8.24342	7.62972	7.84868		6.48889	8.08411		1.59521	3.02139	0.000169365		NR_039710	MIR548AL	microRNA 548al	---	NR_039710	RefSeq	Homo sapiens microRNA 548al (MIR548AL), microRNA.	100	100	0	---	FALSE	---	---	chr11	+	74399237	74399333	---	---	---	---	---	---	---	---	---	---	---	---	---
TC0100012078.hg.1	10.5906	10.5667	10.2243	10.8719	10.6389	12.6638	12.4072	11.5835	12.0656	12.1398		10.5785	12.172		1.59351	3.01783	6.1054e-05		uc057qos.1	RNU6-968P	RNA, U6 small nuclear 968, pseudogene [Source:HGNC Symbol;Acc:HGNC:47931]	---	uc057qos.1	UCSC Genes	RNA, U6 small nuclear 968, pseudogene [Source:HGNC Symbol;Acc:HGNC:47931]	100	100	0	---	FALSE	---	---	chr1	+	235915415	235915521	---	---	---	---	---	---	---	---	---	---	---	---	---
TC0300010406.hg.1	11.6389	11.4776	10.8759	11.6479	11.6267	13.2391	13.4422	12.4353	13.1088	13.0002		11.4534	13.0451		1.59171	3.01407	0.00010357		uc062hck.1	RNU6-1024P	RNA, U6 small nuclear 1024, pseudogene [Source:HGNC Symbol;Acc:HGNC:47987]	---	uc062hck.1	UCSC Genes	RNA, U6 small nuclear 1024, pseudogene [Source:HGNC Symbol;Acc:HGNC:47987]	100	100	0	---	FALSE	---	---	chr3	-	15433110	15433216	---	---	---	---	---	---	---	---	---	---	---	---	---
TC0500007070.hg.1	9.36517	8.83931	8.87712	8.7525	9.4376	10.671	10.9517	10.1433	10.6859	10.7762		9.05434	10.6456		1.59127	3.01315	4.10032e-05		uc063ctf.1	RNU6-378P	RNA, U6 small nuclear 378, pseudogene [Source:HGNC Symbol;Acc:HGNC:47341]	---	uc063ctf.1	UCSC Genes	RNA, U6 small nuclear 378, pseudogene [Source:HGNC Symbol;Acc:HGNC:47341]	100	100	0	---	FALSE	---	---	chr5	+	32309662	32309768	---	---	---	---	---	---	---	---	---	---	---	---	---
TC0X00009217.hg.1	10.8231	11.2366	10.6881	10.3922	10.8538	12.5799	12.8721	12.1117	12.2936	12.0924		10.7988	12.3899		1.59117	3.01294	4.89142e-05		NR_023358	SCARNA9L	small Cajal body-specific RNA 9-like	Xp22.12	NR_023358	RefSeq	Homo sapiens small Cajal body-specific RNA 9-like (SCARNA9L), guide RNA.	100	100	0	---	FALSE	---	---	chrX	-	20136055	20136413	---	---	---	---	---	---	---	---	---	---	---	---	---
TC1600009095.hg.1	14.238	14.3333	14.3976	14.2403	14.5503	16.2796	16.2667	15.7795	15.4884	15.8941		14.3519	15.9416		1.58972	3.00991	9.51122e-06		NR_002736	SNORD60	small nucleolar RNA, C/D box 60	16p13.3	NR_002736	RefSeq	Homo sapiens small nucleolar RNA, C/D box 60 (SNORD60), small nucleolar RNA.	100	100	0	---	FALSE	---	---	chr16	-	2155023	2155105	---	---	---	---	---	---	---	---	---	---	---	---	---
TC0800007709.hg.1	16.6612	16.2916	15.9948	15.5479	16.5213	17.7616	18.0736	17.4574	17.8195	17.8514		16.2033	17.7927		1.58936	3.00915	9.70298e-05		uc064mzv.1	RNU6-13P	RNA, U6 small nuclear 13, pseudogene [Source:HGNC Symbol;Acc:HGNC:34257]	---	uc064mzv.1	UCSC Genes	RNA, U6 small nuclear 13, pseudogene [Source:HGNC Symbol;Acc:HGNC:34257]	100	100	0	---	FALSE	---	---	chr8	+	56917084	56917190	---	---	---	---	---	---	---	---	---	---	---	---	---
TC0800008657.hg.1	16.6612	16.2916	15.9948	15.5479	16.5213	17.7616	18.0736	17.4574	17.8195	17.8514		16.2033	17.7927		1.58936	3.00915	9.70298e-05		uc064ptd.1	RNU6-12P	RNA, U6 small nuclear 12, pseudogene [Source:HGNC Symbol;Acc:HGNC:34256]	---	uc064ptd.1	UCSC Genes	RNA, U6 small nuclear 12, pseudogene [Source:HGNC Symbol;Acc:HGNC:34256]	100	100	0	---	FALSE	---	---	chr8	+	118976513	118976619	---	---	---	---	---	---	---	---	---	---	---	---	---
TC0100013481.hg.1	11.8715	11.936	11.7588	11.9948	12.156	13.436	14.1257	12.7843	13.5524	13.7573		11.9434	13.5311		1.58771	3.00573	0.000124593		NR_002976	SNORA44	small nucleolar RNA, H/ACA box 44	1p35.3	NR_002976	RefSeq	Homo sapiens small nucleolar RNA, H/ACA box 44 (SNORA44), small nucleolar RNA.	100	100	0	---	FALSE	Hs.632377	adipose tissue| ascites| bladder| blood| bone| bone marrow| brain| connective tissue| ear| embryonic tissue| eye| heart| intestine| kidney| larynx| liver| lung| lymph node| mammary gland| mouth| pancreas| placenta| prostate| skin| spleen| stomach| testis| thymus| trachea| uterus| vascular| breast (mammary gland) tumor| chondrosarcoma| colorectal tumor| gastrointestinal tumor| germ cell tumor| hea…	chr1	-	28578538	28582983	NR_002976	Q9BXW3	---	---	---	---	---	---	---	---	---	---	---
TC0600009049.hg.1	4.23623	5.01474	4.73293	4.55611	4.92097	6.51479	6.3834	5.58848	6.3945	6.51441		4.6922	6.27912		1.58692	3.00407	0.000101066		uc063qlr.1	RNU6-1144P	RNA, U6 small nuclear 1144, pseudogene [Source:HGNC Symbol;Acc:HGNC:48107]	---	uc063qlr.1	UCSC Genes	RNA, U6 small nuclear 1144, pseudogene [Source:HGNC Symbol;Acc:HGNC:48107]	100	100	0	---	FALSE	---	---	chr6	+	108292766	108292869	---	---	---	---	---	---	---	---	---	---	---	---	---
TC0200013409.hg.1	3.56063	3.38333	3.38928	3.05239	3.2393	5.08003	5.61016	5.18835	4.25553	4.42267		3.32499	4.91135		1.58636	3.00291	0.000330453		---	---	---	---	T193719	miTranscriptome	Transcript identified by MiTranscriptome	100	100	0	---	FALSE	---	---	chr2	-	89826611	89834183	---	---	---	---	---	---	---	---	---	---	---	---	---
TC0X00010368.hg.1	15.9053	15.7049	15.1553	15.2319	16.1672	17.407	17.6649	16.8214	16.9457	17.2535		15.6329	17.2185		1.58557	3.00126	0.00020587		ENST00000384561	RNU6-30P	RNA, U6 small nuclear 30, pseudogene	---	ENST00000384561	ENSEMBL	RNA, U6 small nuclear 30, pseudogene [gene_biotype:snRNA transcript_biotype:snRNA]	100	100	0	---	FALSE	---	---	chrX	-	101634006	101634112	---	---	---	---	---	---	---	---	---	---	---	---	---
TC0100011022.hg.1	10.8328	10.6755	10.4972	10.2509	10.3586	12.1023	13.1523	11.8238	11.4874	11.9709		10.523	12.1073		1.58431	2.99864	0.000740351		NM_002923	RGS2	regulator of G-protein signaling 2	1q31	NM_002923	RefSeq	Homo sapiens regulator of G-protein signaling 2 (RGS2), mRNA.	100	100	0	---	FALSE	Hs.78944	adipose tissue| adrenal gland| ascites| bladder| blood| bone| bone marrow| brain| connective tissue| embryonic tissue| esophagus| eye| heart| intestine| kidney| liver| lung| lymph node| mammary gland| mouth| muscle| nerve| ovary| pancreas| pharynx| pituitary gland| placenta| prostate| skin| spleen| stomach| testis| thymus| thyroid| uterus| vascular| bladder carcinoma| breast (mammary gland) tumor…	chr1	+	192809039	192812283	NM_002923	P41220	GO:0006417 // GO:0007049 // GO:0007283 // GO:0008277 // GO:0010519 // GO:0010614 // GO:0031116 // GO:0043407 // GO:0043547 // GO:0043951 // GO:0045744 // GO:0050873 // GO:0055119 // GO:0060087 // GO:0060452 // GO:0071877 // GO:0009968 // GO:0010519 // GO:0010614 // GO:0043407 // GO:0045744 // GO:0055119 // GO:0060452 // GO:0071877	regulation of translation // cell cycle // spermatogenesis // regulation of G-protein coupled receptor protein signaling pathway // negative regulation of phospholipase activity // negative regulation of cardiac muscle hypertrophy // positive regulation of microtubule polymerization // negative regulation of MAP kinase activity // positive regulation of GTPase activity // negative regulation of c…	inferred from electronic annotation // inferred from electronic annotation // inferred from electronic annotation // traceable author statement // inferred from sequence or structural similarity // inferred from sequence or structural similarity // inferred from electronic annotation // inferred from sequence or structural similarity // inferred from electronic annotation // inferred from electro…	GO:0005634 // GO:0005730 // GO:0005737 // GO:0005739 // GO:0005829 // GO:0005886 // GO:0009898 // GO:0043005 // GO:0005634 // GO:0005737 // GO:0005737 // GO:0005829 // GO:0005886 // GO:0005886 // GO:0009898 // GO:0016020	nucleus // nucleolus // cytoplasm // mitochondrion // cytosol // plasma membrane // cytoplasmic side of plasma membrane // neuron projection // nucleus // cytoplasm // cytoplasm // cytosol // plasma membrane // plasma membrane // cytoplasmic side of plasma membrane // membrane	inferred from direct assay // inferred from electronic annotation // not recorded // inferred from electronic annotation // inferred from sequence or structural similarity // not recorded // inferred from sequence or structural similarity // inferred from electronic annotation // inferred from electronic annotation // --- // inferred from electronic annotation // inferred from electronic annotati…	GO:0005096 // GO:0005515 // GO:0005516 // GO:0048487 // GO:0005096 // GO:0005096	GTPase activator activity // protein binding // calmodulin binding // beta-tubulin binding // GTPase activator activity // GTPase activator activity	not recorded // inferred from physical interaction // traceable author statement // inferred from electronic annotation // --- // traceable author statement	GenMAPP // GenMAPP	Calcium_regulation_in_cardiac_cells // Smooth_muscle_contraction
TC0700012533.hg.1	4.68716	4.37244	4.77998	4.54154	4.50346	5.84364	5.85204	6.29851	6.24335	6.55571		4.57691	6.15865		1.58173	2.99329	7.23706e-06		---	---	---	---	T332763	miTranscriptome	Transcript identified by MiTranscriptome	100	100	0	---	FALSE	---	---	chr7	-	128474750	128476665	---	---	---	---	---	---	---	---	---	---	---	---	---
TC2100006904.hg.1	6.61025	6.73112	5.95211	6.97032	6.56313	8.18428	7.88801	7.77787	8.57634	8.30235		6.56539	8.14577		1.58038	2.99049	9.90741e-05		uc061zmn.1	SNORA81	Small nucleolar RNA SNORA81 [Source:RFAM;Acc:RF01241]	---	uc061zmn.1	UCSC Genes	Small nucleolar RNA SNORA81 [Source:RFAM;Acc:RF01241]	100	100	0	---	FALSE	---	---	chr21	+	31664306	31664482	---	---	---	---	---	---	---	---	---	---	---	---	---
TC0500011885.hg.1	3.84784	3.6187	4.10433	3.25038	3.33789	5.67288	5.20146	4.36555	5.24841	5.57079		3.63183	5.21182		1.57999	2.98968	0.000478448		---	---	---	---	NONHSAT103509	NONCODE	Non-coding transcript identified by NONCODE	100	100	0	---	FALSE	---	---	chr5	-	123510436	123510537	---	---	---	---	---	---	---	---	---	---	---	---	---
TC1600011445.hg.1	6.8811	7.37567	6.54351	7.54605	7.71709	8.29334	8.90477	8.5228	9.22068	9.00914		7.21268	8.79014		1.57746	2.98444	0.00043784		ENST00000568509	SPG7	spastic paraplegia 7 (pure and complicated autosomal recessive)	16q24.3	ENST00000568509	ENSEMBL	spastic paraplegia 7 (pure and complicated autosomal recessive) [gene_biotype:protein_coding transcript_biotype:processed_transcript]	100	100	0	---	FALSE	Hs.185597	ascites| bladder| blood| bone| bone marrow| brain| connective tissue| ear| embryonic tissue| eye| heart| intestine| kidney| larynx| liver| lung| lymph node| mammary gland| mouth| muscle| nerve| ovary| pancreas| pharynx| pituitary gland| placenta| prostate| salivary gland| skin| spleen| stomach| testis| thymus| thyroid| tonsil| trachea| uterus| bladder carcinoma| breast (mammary gland) tumor| chon…	chr16	+	89490853	89500712	ENST00000568509	Q9UQ90	GO:0006508 // GO:0007005 // GO:0007155 // GO:0007399 // GO:0008089 // GO:0006508 // GO:0007005 // GO:0007005 // GO:0007155	proteolysis // mitochondrion organization // cell adhesion // nervous system development // anterograde axon cargo transport // proteolysis // mitochondrion organization // mitochondrion organization // cell adhesion	inferred from electronic annotation // not recorded // not recorded // traceable author statement // inferred from electronic annotation // traceable author statement // --- // inferred from electronic annotation // ---	GO:0005739 // GO:0016021 // GO:0031966 // GO:0005739 // GO:0016020	mitochondrion // integral component of membrane // mitochondrial membrane // mitochondrion // membrane	traceable author statement // inferred from electronic annotation // inferred from electronic annotation // inferred from electronic annotation // inferred from electronic annotation	GO:0004176 // GO:0004222 // GO:0005515 // GO:0005524 // GO:0008233 // GO:0008270 // GO:0051082 // GO:0000166 // GO:0004176 // GO:0004222 // GO:0008233 // GO:0008237 // GO:0016787 // GO:0046872	ATP-dependent peptidase activity // metalloendopeptidase activity // protein binding // ATP binding // peptidase activity // zinc ion binding // unfolded protein binding // nucleotide binding // ATP-dependent peptidase activity // metalloendopeptidase activity // peptidase activity // metallopeptidase activity // hydrolase activity // metal ion binding	not recorded // inferred from direct assay // inferred from physical interaction // inferred from electronic annotation // traceable author statement // inferred from electronic annotation // traceable author statement // inferred from electronic annotation // --- // inferred from electronic annotation // inferred from electronic annotation // inferred from electronic annotation // inferred from …	---	---
TC0600008148.hg.1	10.1124	10.1718	9.64841	10.495	11.0131	12.2704	12.2485	11.2937	11.8211	11.6819		10.2882	11.8631		1.57495	2.97926	0.000638744		---	---	---	---	NONHSAT112993	NONCODE	Non-coding transcript identified by NONCODE	100	100	0	---	FALSE	---	---	chr6	+	45646104	45646175	---	---	---	---	---	---	---	---	---	---	---	---	---
TC0300010069.hg.1	5.79187	5.72168	5.27589	5.18386	6.46166	7.46008	7.50588	6.82557	7.06148	7.45165		5.68699	7.26093		1.57394	2.97717	0.000342241		uc062sgi.1	RNU6-858P	RNA, U6 small nuclear 858, pseudogene [Source:HGNC Symbol;Acc:HGNC:47821]	---	uc062sgi.1	UCSC Genes	RNA, U6 small nuclear 858, pseudogene [Source:HGNC Symbol;Acc:HGNC:47821]	100	100	0	---	FALSE	---	---	chr3	+	197894507	197894613	---	---	---	---	---	---	---	---	---	---	---	---	---
TC0200011665.hg.1	7.32255	7.53945	7.11093	6.39466	7.20074	9.04106	9.15161	8.36088	8.45466	8.42812		7.11367	8.68727		1.5736	2.97646	0.000280158		---	---	---	---	T184099	miTranscriptome	Transcript identified by MiTranscriptome: lncrna	100	100	0	---	FALSE	---	---	chr2	-	8682297	8683782	---	---	---	---	---	---	---	---	---	---	---	---	---
TC1700008358.hg.1	6.51144	6.20321	6.12539	6.03769	7.09751	7.57409	8.57944	7.56904	7.60463	8.49825		6.39505	7.96509		1.57004	2.96913	0.000854768		uc060hsr.1	RNU6-1158P	RNA, U6 small nuclear 1158, pseudogene [Source:HGNC Symbol;Acc:HGNC:48121]	---	uc060hsr.1	UCSC Genes	RNA, U6 small nuclear 1158, pseudogene [Source:HGNC Symbol;Acc:HGNC:48121]	100	100	0	---	FALSE	---	---	chr17	+	56871170	56871276	---	---	---	---	---	---	---	---	---	---	---	---	---
TC0200009209.hg.1	9.65509	9.14483	8.95571	9.02863	9.20426	11.0186	11.5489	10.4418	10.4318	10.3919		9.1977	10.7666		1.56887	2.96672	0.000296663		uc061nod.1	RNU6-1147P	RNA, U6 small nuclear 1147, pseudogene [Source:HGNC Symbol;Acc:HGNC:48110]	---	uc061nod.1	UCSC Genes	RNA, U6 small nuclear 1147, pseudogene [Source:HGNC Symbol;Acc:HGNC:48110]	100	100	0	---	FALSE	---	---	chr2	+	127316873	127316979	---	---	---	---	---	---	---	---	---	---	---	---	---
TC0400007485.hg.1	5.1117	5.00526	5.19609	5.03348	5.1595	6.25021	6.71826	6.41578	6.9362	7.02652		5.10121	6.66939		1.56819	2.96532	7.01811e-06		noteme.aAug10-unspliced	noteme	Transcript Identified by AceView	---	noteme.aAug10-unspliced	Ace View	Transcript Identified by AceView	100	100	0	---	FALSE	---	---	chr4	+	49311166	49517057	---	---	---	---	---	---	---	---	---	---	---	---	---
TC0100007077.hg.1	4.94461	5.0333	5.4812	4.03514	3.92884	5.77802	6.70537	5.8906	6.19832	6.68616		4.68462	6.25169		1.56708	2.96304	0.00237258		---	---	---	---	NONHSAT001204 // NONHSAT001204	lncRNAWiki // NONCODE	Non-coding transcript identified by NONCODE // Non-coding transcript identified by NONCODE: Antisense	100 // 100	100 // 100	0 // 0	--- // ---	FALSE // FALSE	---	---	chr1	+	16756124	16757263	---	---	---	---	---	---	---	---	---	---	---	---	---
TC0900010548.hg.1	6.34919	5.58274	5.6929	5.6753	6.2331	7.49371	7.08963	7.07307	7.93615	7.76479		5.90665	7.47147		1.56482	2.95841	0.000163879		uc064txn.1	RNU6-1035P	RNA, U6 small nuclear 1035, pseudogene [Source:HGNC Symbol;Acc:HGNC:47998]	---	uc064txn.1	UCSC Genes	RNA, U6 small nuclear 1035, pseudogene [Source:HGNC Symbol;Acc:HGNC:47998]	100	100	0	---	FALSE	---	---	chr9	-	81725243	81725349	---	---	---	---	---	---	---	---	---	---	---	---	---
TC0100009826.hg.1	6.19598	6.51821	5.88795	5.86747	5.86165	7.87196	8.10165	6.88608	7.30039	7.98392		6.06625	7.6288		1.56255	2.95375	0.000361567		NR_104081	RNVU1-3	RNA, variant U1 small nuclear 3	1q21.1	NR_104081	RefSeq	Homo sapiens RNA, variant U1 small nuclear 3 (RNVU1-3), small nuclear RNA.	100	100	0	---	FALSE	---	---	chr1	+	148402715	148402875	---	---	---	---	---	---	---	---	---	---	---	---	---
TC0600007385.hg.1	4.92092	5.39244	4.52651	4.8445	5.75307	5.93743	6.78892	6.99865	6.51124	7.00192		5.08749	6.64763		1.56015	2.94884	0.000723188		swoyjar.aAug10-unspliced	swoyjar	Transcript Identified by AceView	---	swoyjar.aAug10-unspliced	Ace View	Transcript Identified by AceView	100	100	0	---	FALSE	---	---	chr6	+	27897899	27901969	---	---	---	---	---	---	---	---	---	---	---	---	---
TC1500009226.hg.1	8.52748	8.47193	7.57331	8.0036	8.77204	10.013	10.092	9.22725	9.51101	10.2867		8.26967	9.82599		1.55632	2.94102	0.000684161		uc059ilx.1	RNU6-610P	RNA, U6 small nuclear 610, pseudogene [Source:HGNC Symbol;Acc:HGNC:47573]	---	uc059ilx.1	UCSC Genes	RNA, U6 small nuclear 610, pseudogene [Source:HGNC Symbol;Acc:HGNC:47573]	100	100	0	---	FALSE	---	---	chr15	-	43637632	43637738	---	---	---	---	---	---	---	---	---	---	---	---	---
TC1500009231.hg.1	8.52748	8.47193	7.57331	8.0036	8.77204	10.013	10.092	9.22725	9.51101	10.2867		8.26967	9.82599		1.55632	2.94102	0.000684161		uc059imj.1	RNU6-354P	RNA, U6 small nuclear 354, pseudogene [Source:HGNC Symbol;Acc:HGNC:47317]	---	uc059imj.1	UCSC Genes	RNA, U6 small nuclear 354, pseudogene [Source:HGNC Symbol;Acc:HGNC:47317]	100	100	0	---	FALSE	---	---	chr15	-	43734179	43734285	---	---	---	---	---	---	---	---	---	---	---	---	---
TC0700009594.hg.1	8.77927	8.65083	7.72242	8.3832	8.95567	10.2223	10.474	9.5113	10.2291	9.82494		8.49828	10.0523		1.55404	2.93638	0.000477146		NR_001571	RNY5	RNA, Ro-associated Y5	7q36	NR_001571	RefSeq	Homo sapiens RNA, Ro-associated Y5 (RNY5), Y RNA.	100	100	0	---	FALSE	---	---	chr7	+	148941488	148941571	---	---	---	---	---	---	---	---	---	---	---	---	---
TC1100009812.hg.1	4.71755	5.42023	5.19439	4.94283	5.10287	6.75566	6.63416	6.74659	6.09365	6.91779		5.07557	6.62957		1.554	2.93629	2.98547e-05		---	---	---	---	lnc-CDKN1C-1:1	lncRNAWiki	Transcript Originally Identified by LNCipedia, alternate transcript name: NONHSAT017532	100	100	0	---	FALSE	---	---	chr11	-	2879395	2881109	---	---	---	---	---	---	---	---	---	---	---	---	---
TC1700007074.hg.1	5.35088	5.06381	5.36576	4.52857	5.34336	7.06066	6.50049	6.2196	6.55162	7.07607		5.13048	6.68169		1.55121	2.93064	0.000155847		uc060bxi.1	RNU6-468P	RNA, U6 small nuclear 468, pseudogene [Source:HGNC Symbol;Acc:HGNC:47431]	---	uc060bxi.1	UCSC Genes	RNA, U6 small nuclear 468, pseudogene [Source:HGNC Symbol;Acc:HGNC:47431]	100	100	0	---	FALSE	---	---	chr17	+	17578631	17578739	---	---	---	---	---	---	---	---	---	---	---	---	---
TC0300012270.hg.1	12.0054	12.441	12.1082	12.2894	12.6414	13.9547	13.9804	13.4329	13.9709	13.8993		12.2971	13.8477		1.55057	2.92933	8.36925e-06		uc062nkg.1	RNU1-30P	RNA, U1 small nuclear 30, pseudogene [Source:HGNC Symbol;Acc:HGNC:48372]	---	uc062nkg.1	UCSC Genes	RNA, U1 small nuclear 30, pseudogene [Source:HGNC Symbol;Acc:HGNC:48372]	100	100	0	---	FALSE	---	---	chr3	-	126160283	126160445	---	---	---	---	---	---	---	---	---	---	---	---	---
TC1900011147.hg.1	3.97103	4.28241	3.76164	3.88063	4.11034	5.59681	5.67712	4.55567	5.88992	6.02514		4.00121	5.54893		1.54772	2.92355	0.000493469		jeeshor.aAug10-unspliced	jeeshor	Transcript Identified by AceView	---	jeeshor.aAug10-unspliced	Ace View	Transcript Identified by AceView	100	100	0	---	FALSE	---	---	chr19	-	49498635	49499404	---	---	---	---	---	---	---	---	---	---	---	---	---
TC1200007845.hg.1	7.97623	7.55786	7.64225	7.47529	8.19435	9.56862	9.50864	8.45667	9.48362	9.55019		7.7692	9.31355		1.54435	2.91673	0.000298014		uc058ppa.1	RNU6-343P	RNA, U6 small nuclear 343, pseudogene [Source:HGNC Symbol;Acc:HGNC:47306]	---	uc058ppa.1	UCSC Genes	RNA, U6 small nuclear 343, pseudogene [Source:HGNC Symbol;Acc:HGNC:47306]	100	100	0	---	FALSE	---	---	chr12	+	56588518	56588621	---	---	---	---	---	---	---	---	---	---	---	---	---
TC1000008549.hg.1	8.39337	7.95387	8.127	7.49165	8.94062	10.0834	10.2715	9.5328	9.1007	9.63679		8.1813	9.72505		1.54374	2.9155	0.00124717		uc057vdd.1	RNU6-1274P	RNA, U6 small nuclear 1274, pseudogene [Source:HGNC Symbol;Acc:HGNC:48237]	---	uc057vdd.1	UCSC Genes	RNA, U6 small nuclear 1274, pseudogene [Source:HGNC Symbol;Acc:HGNC:48237]	100	100	0	---	FALSE	---	---	chr10	+	96743167	96743273	---	---	---	---	---	---	---	---	---	---	---	---	---
TC0200013410.hg.1	4.01066	4.49221	4.36181	4.36219	4.42593	5.67196	7.01207	5.50561	5.04427	6.12783		4.33056	5.87235		1.54179	2.91155	0.00204392		---	---	---	---	T193720	miTranscriptome	Transcript identified by MiTranscriptome	100	100	0	---	FALSE	---	---	chr2	-	89829170	89829518	---	---	---	---	---	---	---	---	---	---	---	---	---
TC0800009015.hg.1	13.5464	13.438	12.9073	12.7716	13.2719	14.561	14.9587	14.3788	14.4265	15.31		13.187	14.727		1.53997	2.90788	0.000166156		uc064qod.1	RNU6-144P	RNA, U6 small nuclear 144, pseudogene [Source:HGNC Symbol;Acc:HGNC:47107]	---	uc064qod.1	UCSC Genes	RNA, U6 small nuclear 144, pseudogene [Source:HGNC Symbol;Acc:HGNC:47107]	100	100	0	---	FALSE	---	---	chr8	+	137105352	137105458	---	---	---	---	---	---	---	---	---	---	---	---	---
TC0400012697.hg.1	6.37309	6.29823	6.10655	6.36594	6.90785	8.33659	8.5831	6.97556	8.0383	7.80831		6.41033	7.94837		1.53804	2.90399	0.00103715		uc063bqd.1	RNU6-173P	RNA, U6 small nuclear 173, pseudogene [Source:HGNC Symbol;Acc:HGNC:47136]	---	uc063bqd.1	UCSC Genes	RNA, U6 small nuclear 173, pseudogene [Source:HGNC Symbol;Acc:HGNC:47136]	100	100	0	---	FALSE	---	---	chr4	-	188121531	188121634	---	---	---	---	---	---	---	---	---	---	---	---	---
TC0300009087.hg.1	5.04277	4.37957	4.62427	4.29056	4.43546	5.53199	5.86598	5.6661	6.19961	7.19657		4.55453	6.09205		1.53752	2.90296	0.00153083		---	---	---	---	NONHSAT092552 // NONHSAT092552	lncRNAWiki // NONCODE	Non-coding transcript identified by NONCODE // Non-coding transcript identified by NONCODE: Linc	100 // 100	100 // 100	0 // 0	--- // ---	FALSE // FALSE	---	---	chr3	+	146162870	146163801	---	---	---	---	---	---	---	---	---	---	---	---	---
TC1400009164.hg.1	6.53585	6.28048	6.38066	7.10259	7.01551	9.10033	8.08894	7.41672	8.74059	7.64748		6.66302	8.19881		1.53579	2.89948	0.00274384		---	---	---	---	NONHSAT036855	NONCODE	Non-coding transcript identified by NONCODE	100	100	0	---	FALSE	---	---	chr14	-	51604839	51604900	---	---	---	---	---	---	---	---	---	---	---	---	---
TC0400007093.hg.1	6.634	6.58569	6.14407	6.49055	6.92288	8.45179	8.06667	7.59573	8.04351	8.28087		6.55544	8.08771		1.53228	2.89242	4.28448e-05		uc062vqx.1	U2	U2 spliceosomal RNA [Source:RFAM;Acc:RF00004]	---	uc062vqx.1	UCSC Genes	U2 spliceosomal RNA [Source:RFAM;Acc:RF00004]	100	100	0	---	FALSE	---	---	chr4	+	25250545	25250639	---	---	---	---	---	---	---	---	---	---	---	---	---
TC0800008386.hg.1	7.98606	7.32835	6.97978	7.6078	7.57588	9.08431	8.95538	8.05502	9.36916	9.67381		7.49557	9.02754		1.53196	2.89179	0.00136569		uc064pbl.1	RNU6-1092P	RNA, U6 small nuclear 1092, pseudogene [Source:HGNC Symbol;Acc:HGNC:48055]	---	uc064pbl.1	UCSC Genes	RNA, U6 small nuclear 1092, pseudogene [Source:HGNC Symbol;Acc:HGNC:48055]	100	100	0	---	FALSE	---	---	chr8	+	100683488	100683574	---	---	---	---	---	---	---	---	---	---	---	---	---
TC1100006573.hg.1	5.53097	5.32274	4.54472	4.76822	5.06612	6.30429	7.33042	5.8747	6.58077	6.80083		5.04655	6.5782		1.53165	2.89116	0.000966135		uc057xxh.1	RNU6-878P	RNA, U6 small nuclear 878, pseudogene [Source:HGNC Symbol;Acc:HGNC:47841]	---	uc057xxh.1	UCSC Genes	RNA, U6 small nuclear 878, pseudogene [Source:HGNC Symbol;Acc:HGNC:47841]	100	100	0	---	FALSE	---	---	chr11	+	2321718	2321827	---	---	---	---	---	---	---	---	---	---	---	---	---
TC0100012235.hg.1	5.61861	5.4784	5.5274	5.7855	5.79625	6.81549	7.42189	6.65373	7.12281	7.84922		5.64123	7.17263		1.5314	2.89066	0.000133015		ENST00000610145.1	RP11-11N7.4	---	---	ENST00000610145.1	lncRNAWiki	N/A	100	100	0	---	FALSE	---	---	chr1	+	244864738	244865272	---	---	---	---	---	---	---	---	---	---	---	---	---
TC1100011153.hg.1	5.66042	5.01676	5.6492	5.78097	5.80197	6.82038	7.44207	6.49302	7.18332	7.62022		5.58186	7.1118		1.52994	2.88774	0.000289877		---	---	---	---	NONHSAT021947 // NONHSAT021947	lncRNAWiki // NONCODE	Non-coding transcript identified by NONCODE // Non-coding transcript identified by NONCODE: Linc	100 // 100	100 // 100	0 // 0	--- // ---	FALSE // FALSE	---	---	chr11	-	64182826	64185692	---	---	---	---	---	---	---	---	---	---	---	---	---
TC0400012899.hg.1	5.60782	5.36113	5.62187	5.16029	5.34432	7.01592	7.10733	6.70737	6.80194	7.11177		5.41909	6.94887		1.52978	2.88742	1.36331e-06		---	---	---	---	TCONS_l2_00021051	lncRNA Db	Hg19:chr4:-:9146451-9154859	100	100	0	---	FALSE	---	---	chr4	-	9144726	9153133	---	---	---	---	---	---	---	---	---	---	---	---	---
TC0100015276.hg.1	4.76078	4.73617	4.64379	5.12711	5.20171	6.7116	7.15475	5.75523	6.3069	6.18367		4.89391	6.42243		1.52852	2.88489	0.000405826		ENST00000363490	RNU6-792P	RNA, U6 small nuclear 792, pseudogene [Source:HGNC Symbol;Acc:HGNC:47755]	---	ENST00000363490	ENSEMBL	RNA, U6 small nuclear 792, pseudogene [gene_biotype:snRNA transcript_biotype:snRNA]	100	100	0	---	FALSE	---	---	chr1	-	111490317	111490423	---	---	---	---	---	---	---	---	---	---	---	---	---
TC1700010255.hg.1	6.60635	6.67592	6.45685	6.2591	7.25503	8.15124	8.66369	7.44472	8.42578	8.20835		6.65065	8.17876		1.52811	2.88407	0.000412031		ENST00000410926	RNU6-920P	RNA, U6 small nuclear 920, pseudogene [Source:HGNC Symbol;Acc:HGNC:47883]	---	ENST00000410926	ENSEMBL	RNA, U6 small nuclear 920, pseudogene [gene_biotype:snRNA transcript_biotype:snRNA]	100	100	0	---	FALSE	---	---	chr17	-	29641611	29641702	---	---	---	---	---	---	---	---	---	---	---	---	---
TC1700012114.hg.1	5.72287	5.63709	5.92124	5.85282	5.68721	6.98231	7.35255	6.82609	7.65125	7.64901		5.76425	7.29224		1.52799	2.88384	2.55723e-05		---	---	---	---	T156947	miTranscriptome	Transcript identified by MiTranscriptome	100	100	0	---	FALSE	---	---	chr17	-	82366510	82367886	---	---	---	---	---	---	---	---	---	---	---	---	---
TC0M00006454.hg.1	15.7908	15.7941	15.8023	15.8751	15.7038	17.6646	17.9065	17.0755	17.105	16.8358		15.7932	17.3175		1.52426	2.87638	6.69182e-05		ENST00000361681	ND6	NADH dehydrogenase, subunit 6 (complex I)	---	ENST00000361681	ENSEMBL	mitochondrially encoded NADH dehydrogenase 6 [gene_biotype:protein_coding transcript_biotype:protein_coding]	100	100	0	---	FALSE	---	---	chrM	-	14149	14742	ENST00000361681	P03923	GO:0055114 // GO:0022904 // GO:0035094 // GO:0042220 // GO:0042542 // GO:0044237 // GO:0044281	oxidation-reduction process // respiratory electron transport chain // response to nicotine // response to cocaine // response to hydrogen peroxide // cellular metabolic process // small molecule metabolic process	inferred from electronic annotation // traceable author statement // inferred from electronic annotation // inferred from electronic annotation // inferred from electronic annotation // traceable author statement // traceable author statement	GO:0016021 // GO:0005739 // GO:0005743 // GO:0070469 // GO:0016020 // GO:0031966	integral component of membrane // mitochondrion // mitochondrial inner membrane // respiratory chain // membrane // mitochondrial membrane	inferred from electronic annotation // inferred from electronic annotation // traceable author statement // inferred from electronic annotation // inferred from electronic annotation // inferred from electronic annotation	GO:0008137 // GO:0016491	NADH dehydrogenase (ubiquinone) activity // oxidoreductase activity	inferred from electronic annotation // inferred from electronic annotation	GenMAPP	Electron_Transport_Chain
TC0X00010574.hg.1	7.67274	8.00002	7.24963	7.24045	7.05952	9.21945	9.64961	8.2325	8.51286	9.21961		7.44447	8.96681		1.52234	2.87256	0.00118859		sanaw.aAug10-unspliced	sanaw	Transcript Identified by AceView	---	sanaw.aAug10-unspliced	Ace View	Transcript Identified by AceView	100	100	0	---	FALSE	---	---	chrX	-	115843333	115844149	---	---	---	---	---	---	---	---	---	---	---	---	---
TC0100015757.hg.1	6.3316	5.97191	5.78949	4.92211	6.47703	6.20634	7.95414	7.17072	8.0802	7.68726		5.89843	7.41973		1.5213	2.8705	0.00831111		ENST00000363305	RNU6-1309P	RNA, U6 small nuclear 1309, pseudogene [Source:HGNC Symbol;Acc:HGNC:48272]	---	ENST00000363305	ENSEMBL	RNA, U6 small nuclear 1309, pseudogene [gene_biotype:snRNA transcript_biotype:snRNA]	100	100	0	---	FALSE	---	---	chr1	-	150812591	150812698	---	---	---	---	---	---	---	---	---	---	---	---	---
TC0100013949.hg.1	10.9748	10.1001	12.1029	12.1542	12.6679	12.9496	11.9483	13.2822	13.9272	13.4971		11.6	13.1209		1.52091	2.86972	0.0290294		NM_001024845	SLC6A9	solute carrier family 6 (neurotransmitter transporter, glycine), member 9	1p33	NM_001024845	RefSeq	Homo sapiens solute carrier family 6 (neurotransmitter transporter, glycine), member 9 (SLC6A9), transcript variant 3, mRNA.	100	100	0	---	FALSE	Hs.442590	adrenal gland| bone marrow| brain| cervix| connective tissue| embryonic tissue| esophagus| intestine| lung| lymph| mammary gland| mouth| muscle| placenta| prostate| skin| stomach| testis| thymus| trachea| breast (mammary gland) tumor| cervical tumor| colorectal tumor| esophageal tumor| gastrointestinal tumor| germ cell tumor| glioma| head and neck tumor| leukemia| lymphoma| normal| soft tissue/mu…	chr1	-	43991500	44031492	NM_001024845	P48067	GO:0006810 // GO:0006836 // GO:0015816 // GO:0055085 // GO:0060092 // GO:1902475 // GO:0006810 // GO:0006865 // GO:0015816 // GO:0015816 // GO:0060092 // GO:1902475 // GO:0003333 // GO:0055085 // GO:1903825	transport // neurotransmitter transport // glycine transport // transmembrane transport // regulation of synaptic transmission, glycinergic // L-alpha-amino acid transmembrane transport // transport // amino acid transport // glycine transport // glycine transport // regulation of synaptic transmission, glycinergic // L-alpha-amino acid transmembrane transport // amino acid transmembrane transpor…	traceable author statement // inferred from electronic annotation // not recorded // traceable author statement // not recorded // not recorded // inferred from electronic annotation // inferred from electronic annotation // --- // inferred from electronic annotation // --- // --- // inferred from electronic annotation // inferred from electronic annotation // inferred from electronic annotation	GO:0005886 // GO:0005887 // GO:0016020 // GO:0005886 // GO:0005887 // GO:0016020 // GO:0016021	plasma membrane // integral component of plasma membrane // membrane // plasma membrane // integral component of plasma membrane // membrane // integral component of membrane	traceable author statement // inferred from electronic annotation // traceable author statement // inferred from electronic annotation // traceable author statement // inferred from electronic annotation // inferred from electronic annotation	GO:0005328 // GO:0015375 // GO:0005283 // GO:0015187 // GO:0015293	neurotransmitter:sodium symporter activity // glycine:sodium symporter activity // sodium:amino acid symporter activity // glycine transmembrane transporter activity // symporter activity	inferred from electronic annotation // traceable author statement // inferred from electronic annotation // inferred from electronic annotation // inferred from electronic annotation	---	---
TC2000007428.hg.1	9.21351	8.91728	8.89998	8.91337	9.10919	10.4362	11.0734	10.3865	10.1415	10.6063		9.01067	10.5288		1.51813	2.8642	1.77842e-05		uc061xcs.1	RNU6-743P	RNA, U6 small nuclear 743, pseudogene [Source:HGNC Symbol;Acc:HGNC:47706]	---	uc061xcs.1	UCSC Genes	RNA, U6 small nuclear 743, pseudogene [Source:HGNC Symbol;Acc:HGNC:47706]	100	100	0	---	FALSE	---	---	chr20	+	43405473	43405578	---	---	---	---	---	---	---	---	---	---	---	---	---
TC0400008401.hg.1	5.83047	5.14711	5.34531	5.60103	5.59608	6.708	7.32846	6.59361	7.43433	7.0367		5.504	7.02022		1.51622	2.86041	7.10608e-05		uc062yzy.1	RNU6-205P	RNA, U6 small nuclear 205, pseudogene [Source:HGNC Symbol;Acc:HGNC:47168]	---	uc062yzy.1	UCSC Genes	RNA, U6 small nuclear 205, pseudogene [Source:HGNC Symbol;Acc:HGNC:47168]	100	100	0	---	FALSE	---	---	chr4	+	110278185	110278291	---	---	---	---	---	---	---	---	---	---	---	---	---
TC0800009599.hg.1	13.4276	13.3699	13.3874	13.2263	13.4856	15.1229	15.3394	14.0665	14.8013	15.1463		13.3794	14.8953		1.51594	2.85985	0.000163811		uc064kfv.1	RNU6-1084P	RNA, U6 small nuclear 1084, pseudogene [Source:HGNC Symbol;Acc:HGNC:48047]	---	uc064kfv.1	UCSC Genes	RNA, U6 small nuclear 1084, pseudogene [Source:HGNC Symbol;Acc:HGNC:48047]	100	100	0	---	FALSE	---	---	chr8	-	11392411	11392517	---	---	---	---	---	---	---	---	---	---	---	---	---
TC0800008130.hg.1	3.6078	3.7891	4.05218	3.84546	4.2175	4.55677	5.94217	5.51302	5.67738	5.39471		3.90241	5.41681		1.5144	2.8568	0.000361963		OTTHUMT00000468909	REXO1L12P	REX1, RNA exonuclease 1 homolog-like 12, pseudogene	8q21.2	OTTHUMT00000468909	Havana transcript	REX1, RNA exonuclease 1 homolog (S. cerevisiae) (REXO1) pseudogene[gene_biotype:processed_pseudogene transcript_biotype:processed_pseudogene]	100	100	0	---	FALSE	---	---	chr8	+	85714844	85715921	---	---	---	---	---	---	---	---	---	---	---	---	---
TC1400008368.hg.1	8.64204	8.40878	8.43212	8.22773	8.82085	10.1405	10.5537	9.80426	9.60671	9.99679		8.5063	10.0204		1.5141	2.85621	4.60918e-05		uc059fny.1	RNU6-1316P	RNA, U6 small nuclear 1316, pseudogene [Source:HGNC Symbol;Acc:HGNC:48279]	---	uc059fny.1	UCSC Genes	RNA, U6 small nuclear 1316, pseudogene [Source:HGNC Symbol;Acc:HGNC:48279]	100	100	0	---	FALSE	---	---	chr14	+	102865856	102865963	---	---	---	---	---	---	---	---	---	---	---	---	---
TC0300008190.hg.1	4.19732	4.79953	3.55962	3.94143	4.01531	5.40062	5.54012	5.67873	5.54035	5.91486		4.10264	5.61493		1.51229	2.85263	0.000130712		---	---	---	---	NONHSAT090916 // NONHSAT090916	lncRNAWiki // NONCODE	Non-coding transcript identified by NONCODE // Non-coding transcript identified by NONCODE: Linc	100 // 100	100 // 100	0 // 0	--- // ---	FALSE // FALSE	---	---	chr3	+	101864213	101864800	---	---	---	---	---	---	---	---	---	---	---	---	---
TC0100013293.hg.1	9.43169	9.0281	9.26004	8.55437	8.26046	10.714	10.7277	10.2841	10.0267	10.3409		8.90693	10.4187		1.51174	2.85153	0.0003658		NM_002167	ID3	inhibitor of DNA binding 3, dominant negative helix-loop-helix protein	1p36.13-p36.12	NM_002167	RefSeq	Homo sapiens inhibitor of DNA binding 3, dominant negative helix-loop-helix protein (ID3), mRNA.	100	100	0	---	FALSE	Hs.76884	adipose tissue| ascites| bladder| blood| bone| bone marrow| brain| cervix| connective tissue| ear| embryonic tissue| eye| heart| intestine| kidney| larynx| liver| lung| lymph| lymph node| mammary gland| mouth| muscle| nerve| ovary| pancreas| pharynx| pituitary gland| placenta| prostate| salivary gland| skin| spleen| stomach| testis| thymus| thyroid| tonsil| uterus| vascular| bladder carcinoma| br…	chr1	-	23557918	23559794	NM_002167	Q02535	GO:0000122 // GO:0001656 // GO:0006275 // GO:0006351 // GO:0007275 // GO:0007417 // GO:0007507 // GO:0007517 // GO:0007623 // GO:0009611 // GO:0030182 // GO:0030855 // GO:0030903 // GO:0042476 // GO:0043065 // GO:0043433 // GO:0045662 // GO:0045668 // GO:0045892 // GO:0051726 // GO:0006355 // GO:0045892 // GO:0048511	negative regulation of transcription from RNA polymerase II promoter // metanephros development // regulation of DNA replication // transcription, DNA-templated // multicellular organismal development // central nervous system development // heart development // muscle organ development // circadian rhythm // response to wounding // neuron differentiation // epithelial cell differentiation // not…	inferred from electronic annotation // inferred from electronic annotation // inferred from electronic annotation // inferred from electronic annotation // traceable author statement // inferred from electronic annotation // inferred from electronic annotation // inferred from electronic annotation // inferred from electronic annotation // inferred from electronic annotation // inferred from elec…	GO:0005634 // GO:0005654 // GO:0005737 // GO:0015630 // GO:0005634	nucleus // nucleoplasm // cytoplasm // microtubule cytoskeleton // nucleus	inferred by curator // inferred from direct assay // inferred from electronic annotation // inferred from direct assay // inferred from electronic annotation	GO:0003700 // GO:0003714 // GO:0005515 // GO:0008134 // GO:0019904 // GO:0046983	transcription factor activity, sequence-specific DNA binding // transcription corepressor activity // protein binding // transcription factor binding // protein domain specific binding // protein dimerization activity	inferred from electronic annotation // traceable author statement // inferred from physical interaction // inferred from electronic annotation // inferred from electronic annotation // inferred from electronic annotation	---	---
TSUnmapped00000141.hg.1	5.30469	5.66362	5.19602	5.38917	5.40379	6.00844	7.18897	6.53053	7.26661	7.50873		5.39146	6.90066		1.5092	2.84652	0.000754659		ENST00000626488	HMBS	hydroxymethylbilane synthase	11q23.3	ENST00000626488	ENSEMBL	hydroxymethylbilane synthase [gene_biotype:protein_coding transcript_biotype:retained_intron]	100	100	0	---	FALSE	Hs.82609	adrenal gland| ascites| blood| bone| bone marrow| brain| cervix| connective tissue| embryonic tissue| eye| heart| intestine| kidney| larynx| liver| lung| lymph| lymph node| mammary gland| mouth| muscle| nerve| ovary| pancreas| pharynx| placenta| prostate| skin| spleen| stomach| testis| thyroid| uterus| breast (mammary gland) tumor| cervical tumor| chondrosarcoma| colorectal tumor| gastrointestina…	---	---	0	0	ENST00000626488	P08397	GO:0001666 // GO:0006778 // GO:0006782 // GO:0006783 // GO:0006783 // GO:0009743 // GO:0010043 // GO:0018160 // GO:0031100 // GO:0032025 // GO:0032355 // GO:0033273 // GO:0042493 // GO:0043200 // GO:0044281 // GO:0048708 // GO:0051597 // GO:0071236 // GO:0071243 // GO:0071284 // GO:0071345 // GO:0071418 // GO:0071549 // GO:0006779 // GO:0006783 // GO:0009725 // GO:0010038 // GO:0010288 // GO:0014…	response to hypoxia // porphyrin-containing compound metabolic process // protoporphyrinogen IX biosynthetic process // heme biosynthetic process // heme biosynthetic process // response to carbohydrate // response to zinc ion // peptidyl-pyrromethane cofactor linkage // organ regeneration // response to cobalt ion // response to estradiol // response to vitamin // response to drug // response to…	inferred from electronic annotation // traceable author statement // inferred from electronic annotation // inferred by curator // traceable author statement // inferred from electronic annotation // inferred from electronic annotation // inferred from electronic annotation // inferred from electronic annotation // inferred from electronic annotation // inferred from electronic annotation // infe…	GO:0000793 // GO:0005634 // GO:0005829 // GO:0030424 // GO:0005737	condensed chromosome // nucleus // cytosol // axon // cytoplasm	inferred from electronic annotation // inferred from electronic annotation // traceable author statement // inferred from electronic annotation // inferred from electronic annotation	GO:0004418 // GO:0004418 // GO:0004852 // GO:0031406 // GO:0043176 // GO:0050662 // GO:0004418 // GO:0016740	hydroxymethylbilane synthase activity // hydroxymethylbilane synthase activity // uroporphyrinogen-III synthase activity // carboxylic acid binding // amine binding // coenzyme binding // hydroxymethylbilane synthase activity // transferase activity	inferred from direct assay // traceable author statement // inferred from electronic annotation // inferred from electronic annotation // inferred from electronic annotation // inferred from electronic annotation // inferred from electronic annotation // inferred from electronic annotation	GenMAPP	Heme_Biosynthesis
TC0100007528.hg.1	8.49661	8.46951	8.21281	8.57199	8.5622	10.1383	10.0493	9.85978	9.72014	10.0883		8.46262	9.97115		1.50853	2.8452	4.34539e-07		uc057dwj.1	RNU6-424P	RNA, U6 small nuclear 424, pseudogene [Source:HGNC Symbol;Acc:HGNC:47387]	---	uc057dwj.1	UCSC Genes	RNA, U6 small nuclear 424, pseudogene [Source:HGNC Symbol;Acc:HGNC:47387]	100	100	0	---	FALSE	---	---	chr1	+	27693731	27693835	---	---	---	---	---	---	---	---	---	---	---	---	---
TC0800007643.hg.1	7.96612	7.42171	7.85035	7.18591	8.35769	9.4602	9.77857	8.25903	9.53121	9.28183		7.75635	9.26217		1.50581	2.83985	0.00199488		uc064mvu.1	RNU6-1331P	RNA, U6 small nuclear 1331, pseudogene [Source:HGNC Symbol;Acc:HGNC:48294]	---	uc064mvu.1	UCSC Genes	RNA, U6 small nuclear 1331, pseudogene [Source:HGNC Symbol;Acc:HGNC:48294]	100	100	0	---	FALSE	---	---	chr8	+	53914719	53914824	---	---	---	---	---	---	---	---	---	---	---	---	---
TC1100011139.hg.1	5.09291	5.31701	5.45282	4.19176	4.52675	6.65842	6.99597	6.2036	5.8483	6.40289		4.91625	6.42184		1.50559	2.83941	0.00125465		uc058csc.1	RNU6-1306P	RNA, U6 small nuclear 1306, pseudogene [Source:HGNC Symbol;Acc:HGNC:48269]	---	uc058csc.1	UCSC Genes	RNA, U6 small nuclear 1306, pseudogene [Source:HGNC Symbol;Acc:HGNC:48269]	100	100	0	---	FALSE	---	---	chr11	-	63882587	63882685	---	---	---	---	---	---	---	---	---	---	---	---	---
TC0100007568.hg.1	7.38186	6.88639	7.63453	7.57689	7.26691	8.70647	9.42378	8.74134	8.29066	9.10971		7.34932	8.85439		1.50507	2.83839	0.000203414		---	---	---	---	NONHSAT001991 // NONHSAT001991	lncRNAWiki // NONCODE	Non-coding transcript identified by NONCODE // Non-coding transcript identified by NONCODE: Linc	100 // 100	100 // 100	0 // 0	--- // ---	FALSE // FALSE	---	---	chr1	+	28649672	28650283	---	---	---	---	---	---	---	---	---	---	---	---	---
TC0600008276.hg.1	7.51058	7.29697	6.50967	7.18853	7.71285	9.11578	9.02536	8.34041	8.68473	8.57646		7.24372	8.74855		1.50483	2.8379	0.000314622		uc063pbq.1	RNU1-136P	RNA, U1 small nuclear 136, pseudogene [Source:HGNC Symbol;Acc:HGNC:48478]	---	uc063pbq.1	UCSC Genes	RNA, U1 small nuclear 136, pseudogene [Source:HGNC Symbol;Acc:HGNC:48478]	100	100	0	---	FALSE	---	---	chr6	+	53219261	53219424	---	---	---	---	---	---	---	---	---	---	---	---	---
TC1000009003.hg.1	8.42203	8.22892	8.40605	8.11242	8.65318	9.77258	9.97503	9.74899	9.62289	10.2149		8.36452	9.86687		1.50235	2.83303	4.69082e-06		uc057wdv.1	RNU6-1090P	RNA, U6 small nuclear 1090, pseudogene [Source:HGNC Symbol;Acc:HGNC:48053]	---	uc057wdv.1	UCSC Genes	RNA, U6 small nuclear 1090, pseudogene [Source:HGNC Symbol;Acc:HGNC:48053]	100	100	0	---	FALSE	---	---	chr10	+	116538183	116538276	---	---	---	---	---	---	---	---	---	---	---	---	---
TC0100013446.hg.1	7.40949	6.95592	7.57538	6.9008	7.75696	8.88059	9.31471	7.67597	8.89127	9.34656		7.31971	8.82182		1.50211	2.83257	0.00252749		uc057dwi.1	RNU6-949P	RNA, U6 small nuclear 949, pseudogene [Source:HGNC Symbol;Acc:HGNC:47912]	---	uc057dwi.1	UCSC Genes	RNA, U6 small nuclear 949, pseudogene [Source:HGNC Symbol;Acc:HGNC:47912]	100	100	0	---	FALSE	---	---	chr1	-	27675603	27675709	---	---	---	---	---	---	---	---	---	---	---	---	---
TC0100008732.hg.1	12.6345	12.4279	12.9004	12.8125	13.1255	14.0074	14.7075	13.8637	13.8006	15.0257		12.7802	14.281		1.50082	2.83003	0.000582623		glunobu.aAug10-unspliced	glunobu	Transcript Identified by AceView	---	glunobu.aAug10-unspliced	Ace View	Transcript Identified by AceView	100	100	0	---	FALSE	---	---	chr1	+	72899622	72900078	---	---	---	---	---	---	---	---	---	---	---	---	---
TC0400011297.hg.1	16.8496	16.5559	16.2046	16.3151	16.8575	18.1367	18.1841	17.967	17.9716	18.0253		16.5565	18.0569		1.50039	2.8292	5.32478e-06		ENST00000384793	RNU6-33P	RNA, U6 small nuclear 33, pseudogene	---	ENST00000384793	ENSEMBL	RNA, U6 small nuclear 33, pseudogene [gene_biotype:snRNA transcript_biotype:snRNA]	100	100	0	---	FALSE	---	---	chr4	-	88684848	88684954	---	---	---	---	---	---	---	---	---	---	---	---	---
TC1100012312.hg.1	5.28032	5.33481	5.38422	5.50126	5.2255	6.89716	7.64872	6.63557	6.01727	7.02878		5.34522	6.8455		1.50028	2.82897	0.000534416		uc058hhc.1	RNU6-893P	RNA, U6 small nuclear 893, pseudogene [Source:HGNC Symbol;Acc:HGNC:47856]	---	uc058hhc.1	UCSC Genes	RNA, U6 small nuclear 893, pseudogene [Source:HGNC Symbol;Acc:HGNC:47856]	100	100	0	---	FALSE	---	---	chr11	-	112032499	112032598	---	---	---	---	---	---	---	---	---	---	---	---	---
TC1400009646.hg.1	10.4198	10.8034	10.4495	11.1617	11.4996	12.3872	12.8362	11.8996	12.1445	12.5643		10.8668	12.3664		1.49958	2.8276	0.000463574		uc059dbx.1	RNU6-419P	RNA, U6 small nuclear 419, pseudogene [Source:HGNC Symbol;Acc:HGNC:47382]	---	uc059dbx.1	UCSC Genes	RNA, U6 small nuclear 419, pseudogene [Source:HGNC Symbol;Acc:HGNC:47382]	100	100	0	---	FALSE	---	---	chr14	-	73246818	73246880	---	---	---	---	---	---	---	---	---	---	---	---	---
TC0400010661.hg.1	4.02791	3.95096	3.69777	2.99018	3.33206	4.56374	5.51368	4.76619	5.33274	5.31637		3.59978	5.09854		1.49876	2.82601	0.000507961		sarfleeby.aAug10-unspliced	sarfleeby	Transcript Identified by AceView	---	sarfleeby.aAug10-unspliced	Ace View	Transcript Identified by AceView	100	100	0	---	FALSE	---	---	chr4	-	49303764	49304118	---	---	---	---	---	---	---	---	---	---	---	---	---
TC1000010020.hg.1	6.19127	5.55727	5.50333	5.53764	5.89033	6.7223	7.43319	7.46594	6.94217	7.60213		5.73597	7.23315		1.49718	2.8229	0.000120378		NR_036533	LOC100499489	uncharacterized LOC100499489	10p12.2	NR_036533	RefSeq	Homo sapiens uncharacterized LOC100499489 (LOC100499489), long non-coding RNA.	100	100	0	---	FALSE	Hs.7444	brain| eye| heart| intestine| kidney| lung| mammary gland| muscle| pancreas| parathyroid| prostate| testis| uterus| glioma| normal| pancreatic tumor| soft tissue/muscle tissue tumor| fetus| infant| adult	chr10	-	22435425	22437929	---	---	---	---	---	---	---	---	---	---	---	---	---
TC0X00010848.hg.1	7.33066	7.5575	7.57737	7.66089	7.92177	9.47892	9.13532	8.41899	9.32965	9.16073		7.60964	9.10472		1.49508	2.8188	8.66152e-05		uc065bdv.1	RNU1-115P	RNA, U1 small nuclear 115, pseudogene [Source:HGNC Symbol;Acc:HGNC:48457]	---	uc065bdv.1	UCSC Genes	RNA, U1 small nuclear 115, pseudogene [Source:HGNC Symbol;Acc:HGNC:48457]	100	100	0	---	FALSE	---	---	chrX	-	133238657	133238816	---	---	---	---	---	---	---	---	---	---	---	---	---
TC0200014994.hg.1	16.8929	16.5645	16.3371	16.0415	16.863	18.0895	18.2344	17.9663	17.9422	17.9382		16.5398	18.0341		1.49431	2.8173	2.29773e-05		NR_004394_8	RNU6-1	Homo sapiens RNA, U6 small nuclear 1 (RNU6-1), small nuclear RNA.	---	NR_004394_8	RefSeq	Homo sapiens RNA, U6 small nuclear 1 (RNU6-1), small nuclear RNA.	100	100	0	---	FALSE	---	---	chr2	-	174557966	174558072	---	---	---	---	---	---	---	---	---	---	---	---	---
TC0700012465.hg.1	16.8929	16.5645	16.3371	16.0415	16.863	18.0895	18.2344	17.9663	17.9422	17.9382		16.5398	18.0341		1.49431	2.8173	2.29773e-05		NR_004394_10	RNU6-1	Homo sapiens RNA, U6 small nuclear 1 (RNU6-1), small nuclear RNA.	---	NR_004394_10	RefSeq	Homo sapiens RNA, U6 small nuclear 1 (RNU6-1), small nuclear RNA.	100	100	0	---	FALSE	---	---	chr7	-	123790605	123790711	---	---	---	---	---	---	---	---	---	---	---	---	---
TC0X00010986.hg.1	16.8929	16.5645	16.3371	16.0415	16.863	18.0895	18.2344	17.9663	17.9422	17.9382		16.5398	18.0341		1.49431	2.8173	2.29773e-05		NR_004394_11	RNU6-1	Homo sapiens RNA, U6 small nuclear 1 (RNU6-1), small nuclear RNA.	---	NR_004394_11	RefSeq	Homo sapiens RNA, U6 small nuclear 1 (RNU6-1), small nuclear RNA.	100	100	0	---	FALSE	---	---	chrX	-	141118030	141118136	---	---	---	---	---	---	---	---	---	---	---	---	---
TC1400008874.hg.1	16.8929	16.5645	16.3371	16.0415	16.863	18.0895	18.2344	17.9663	17.9422	17.9382		16.5398	18.0341		1.49431	2.8173	2.29773e-05		ENST00000365467	RNU6-8	RNA, U6 small nuclear 8	14q12	ENST00000365467	ENSEMBL	RNA, U6 small nuclear 8 [gene_biotype:snRNA transcript_biotype:snRNA]	100	100	0	---	FALSE	---	---	chr14	-	32203163	32203269	---	---	---	---	---	---	---	---	---	---	---	---	---
TC1500009854.hg.1	16.8929	16.5645	16.3371	16.0415	16.863	18.0895	18.2344	17.9663	17.9422	17.9382		16.5398	18.0341		1.49431	2.8173	2.29773e-05		ENST00000383898	RNU6-1	RNA, U6 small nuclear 1	15q23	ENST00000383898	ENSEMBL	RNA, U6 small nuclear 1 [gene_biotype:snRNA transcript_biotype:snRNA]	100	100	0	---	FALSE	---	---	chr15	-	67839939	67840045	---	---	---	---	---	---	---	---	---	---	---	---	---
TC0400007971.hg.1	8.17966	8.17413	7.95961	8.12607	8.27493	9.85541	10.1346	8.8944	9.65113	9.64267		8.14288	9.63563		1.49275	2.81425	0.000108818		ENST00000365615	RNU6-499P	RNA, U6 small nuclear 499, pseudogene [Source:HGNC Symbol;Acc:HGNC:47462]	---	ENST00000365615	ENSEMBL	RNA, U6 small nuclear 499, pseudogene [gene_biotype:snRNA transcript_biotype:snRNA]	100	100	0	---	FALSE	---	---	chr4	+	82174547	82174653	---	---	---	---	---	---	---	---	---	---	---	---	---
TC1500006768.hg.1	16.6258	16.315	15.875	15.7078	16.4619	17.9022	17.7403	17.4726	17.584	17.7447		16.1971	17.6888		1.49168	2.81216	4.94841e-05		uc059hdr.1	RNU6-18P	RNA, U6 small nuclear 18, pseudogene [Source:HGNC Symbol;Acc:HGNC:34262]	---	uc059hdr.1	UCSC Genes	RNA, U6 small nuclear 18, pseudogene [Source:HGNC Symbol;Acc:HGNC:34262]	100	100	0	---	FALSE	---	---	chr15	+	32284152	32284258	---	---	---	---	---	---	---	---	---	---	---	---	---
TSUnmapped00000649.hg.1	16.6258	16.315	15.875	15.7078	16.4619	17.9022	17.7403	17.4726	17.584	17.7447		16.1971	17.6888		1.49168	2.81216	4.94841e-05		ENST00000633683	AC254958.1	---	---	ENST00000633683	ENSEMBL	proj_ncrna:novel chromosome:GRCh38:CHR_HSCHR15_6_CTG8:30255704:30255810:-1 gene:ENSG00000282009 gene_biotype:snRNA transcript_biotype:snRNA	100	100	0	---	FALSE	---	---	---	---	0	0	---	---	---	---	---	---	---	---	---	---	---	---	---
TC0900009027.hg.1	10.9638	10.4864	10.8574	11.8337	12.0121	13.1203	12.5387	11.6716	13.4116	12.8648		11.2307	12.7214		1.4907	2.81025	0.00753048		uc064wsf.1	RNU5D-2P	RNA, U5D small nuclear 2, pseudogene [Source:HGNC Symbol;Acc:HGNC:42534]	---	uc064wsf.1	UCSC Genes	RNA, U5D small nuclear 2, pseudogene [Source:HGNC Symbol;Acc:HGNC:42534]	100	100	0	---	FALSE	---	---	chr9	+	132421641	132421690	---	---	---	---	---	---	---	---	---	---	---	---	---
TC0700012764.hg.1	6.19559	6.52688	5.85543	6.57906	6.48026	7.19326	8.06076	7.62303	7.62068	8.56578		6.32744	7.8127		1.48526	2.79967	0.000565273		gleekee.aAug10-unspliced	gleekee	Transcript Identified by AceView	---	gleekee.aAug10-unspliced	Ace View	Transcript Identified by AceView	100	100	0	---	FALSE	---	---	chr7	-	139103264	139105758	---	---	---	---	---	---	---	---	---	---	---	---	---
TC1400008335.hg.1	7.54839	7.55616	7.1383	7.72856	7.72641	9.1417	9.31223	8.70756	8.95597	9.00615		7.53956	9.02472		1.48516	2.79948	7.98662e-06		uc059fiv.1	RNU6-790P	RNA, U6 small nuclear 790, pseudogene [Source:HGNC Symbol;Acc:HGNC:47753]	---	uc059fiv.1	UCSC Genes	RNA, U6 small nuclear 790, pseudogene [Source:HGNC Symbol;Acc:HGNC:47753]	100	100	0	---	FALSE	---	---	chr14	+	101803227	101803331	---	---	---	---	---	---	---	---	---	---	---	---	---
TSUnmapped00000957.hg.1	4.70456	5.09342	5.10414	5.51078	4.56176	6.42706	6.92834	6.09367	6.07949	6.86558		4.99493	6.47883		1.4839	2.79703	0.000322083		---	---	---	---	URS00006EB5BF	RNACentral	U6 spliceosomal RNA	100	100	0	---	FALSE	---	---	---	---	0	0	---	---	---	---	---	---	---	---	---	---	---	---	---
TC0100016987.hg.1	9.35691	9.23084	9.26129	9.19216	10.0033	10.9703	11.3289	10.0251	11.1872	10.9516		9.4089	10.8926		1.48371	2.79666	0.0006267		uc057oot.1	RNU6-487P	RNA, U6 small nuclear 487, pseudogene [Source:HGNC Symbol;Acc:HGNC:47450]	---	uc057oot.1	UCSC Genes	RNA, U6 small nuclear 487, pseudogene [Source:HGNC Symbol;Acc:HGNC:47450]	100	100	0	---	FALSE	---	---	chr1	-	203318996	203319099	---	---	---	---	---	---	---	---	---	---	---	---	---
TC0100015494.hg.1	8.12573	8.5618	7.86584	7.7359	7.9043	8.98729	10.4546	8.69283	8.83615	10.6264		8.03871	9.51945		1.48074	2.79091	0.0103809		---	---	---	---	T019902	miTranscriptome	Transcript identified by MiTranscriptome	100	100	0	---	FALSE	---	---	chr1	-	120842162	120842883	---	---	---	---	---	---	---	---	---	---	---	---	---
TC1900007564.hg.1	7.16322	7.16843	7.32004	7.47663	7.61649	9.0913	9.14119	7.98815	8.47522	9.45052		7.34896	8.82927		1.48031	2.79009	0.000699368		uc060wja.1	RNU6-1179P	RNA, U6 small nuclear 1179, pseudogene [Source:HGNC Symbol;Acc:HGNC:48142]	---	uc060wja.1	UCSC Genes	RNA, U6 small nuclear 1179, pseudogene [Source:HGNC Symbol;Acc:HGNC:48142]	100	100	0	---	FALSE	---	---	chr19	+	22555261	22555367	---	---	---	---	---	---	---	---	---	---	---	---	---
TC0700007508.hg.1	5.25232	5.11602	5.76325	5.21577	6.04359	6.81106	7.28286	6.72343	6.58435	7.39081		5.47819	6.9585		1.48031	2.79009	0.000275873		uc064dpt.1	RNU6-1091P	RNA, U6 small nuclear 1091, pseudogene [Source:HGNC Symbol;Acc:HGNC:48054]	---	uc064dpt.1	UCSC Genes	RNA, U6 small nuclear 1091, pseudogene [Source:HGNC Symbol;Acc:HGNC:48054]	100	100	0	---	FALSE	---	---	chr7	+	50435380	50435486	---	---	---	---	---	---	---	---	---	---	---	---	---
TC0100009859.hg.1	8.61749	8.63779	8.09019	8.46975	8.68508	10.4752	10.4965	9.37224	9.55905	9.99772		8.50006	9.98015		1.48009	2.78967	0.000397407		uc057kkv.1	U1	U1 spliceosomal RNA [Source:RFAM;Acc:RF00003]	---	uc057kkv.1	UCSC Genes	U1 spliceosomal RNA [Source:RFAM;Acc:RF00003]	100	100	0	---	FALSE	---	---	chr1	+	149636766	149636929	---	---	---	---	---	---	---	---	---	---	---	---	---
TC0100015496.hg.1	11.4981	11.9606	11.4858	11.4252	11.6286	13.0684	13.5081	12.8527	12.8913	13.0692		11.5997	13.0779		1.47826	2.78613	9.90892e-06		NR_104086	RNVU1-19	RNA, variant U1 small nuclear 19	1q21.2	NR_104086	RefSeq	Homo sapiens RNA, variant U1 small nuclear 19 (RNVU1-19), small nuclear RNA.	100	100	0	---	FALSE	---	---	chr1	-	120850819	120850985	---	---	---	---	---	---	---	---	---	---	---	---	---
TC0100015567.hg.1	8.81804	9.6104	8.58707	8.98767	9.42979	10.6316	11.1619	10.1248	10.4023	10.5037		9.08659	10.5648		1.47822	2.78606	0.000414721		uc057jzd.1	U1	U1 spliceosomal RNA [Source:RFAM;Acc:RF00003]	---	uc057jzd.1	UCSC Genes	U1 spliceosomal RNA [Source:RFAM;Acc:RF00003]	100	100	0	---	FALSE	---	---	chr1	-	144551779	144551943	---	---	---	---	---	---	---	---	---	---	---	---	---
TC1400008633.hg.1	10.5514	10.3555	10.1166	10.2702	10.8569	12.3014	12.3655	11.0982	12.2084	11.564		10.4301	11.9075		1.47738	2.78442	0.000729396		NR_002916	SNORD8	small nucleolar RNA, C/D box 8	14q11.2	NR_002916	RefSeq	Homo sapiens small nucleolar RNA, C/D box 8 (SNORD8), small nucleolar RNA.	100	100	0	---	FALSE	Hs.680078	blood| liver| normal	chr14	-	21397292	21397401	---	---	---	---	---	---	---	---	---	---	---	---	---
TC1300009241.hg.1	8.35653	7.57127	7.71198	7.88104	8.02278	9.41468	9.86957	8.56507	9.6075	9.46798		7.90872	9.38496		1.47624	2.78222	0.000443067		ENST00000363397	RNU6-66P	RNA, U6 small nuclear 66, pseudogene	---	ENST00000363397	ENSEMBL	RNA, U6 small nuclear 66, pseudogene [gene_biotype:snRNA transcript_biotype:snRNA]	100	100	0	---	FALSE	---	---	chr13	-	73112915	73113018	---	---	---	---	---	---	---	---	---	---	---	---	---
TC0200011772.hg.1	6.72741	6.39643	7.06945	6.24479	6.6671	8.90438	7.66095	7.36929	7.99084	8.5591		6.62104	8.09691		1.47588	2.78153	0.00161553		uc061gtv.1	RNU6-843P	RNA, U6 small nuclear 843, pseudogene [Source:HGNC Symbol;Acc:HGNC:47806]	---	uc061gtv.1	UCSC Genes	RNA, U6 small nuclear 843, pseudogene [Source:HGNC Symbol;Acc:HGNC:47806]	100	100	0	---	FALSE	---	---	chr2	-	12411398	12411501	---	---	---	---	---	---	---	---	---	---	---	---	---
TC0300009666.hg.1	8.60409	8.64274	8.88331	9.29571	9.10084	10.4397	10.3814	9.99303	10.4888	10.6009		8.90534	10.3808		1.47545	2.7807	2.22182e-05		uc062qoo.1	SNORA63	Small nucleolar RNA SNORA63 [Source:RFAM;Acc:RF00092]	---	uc062qoo.1	UCSC Genes	Small nucleolar RNA SNORA63 [Source:RFAM;Acc:RF00092]	100	100	0	---	FALSE	---	---	chr3	+	183451857	183451988	---	---	---	---	---	---	---	---	---	---	---	---	---
TC0100015898.hg.1	6.00706	5.70034	5.4591	4.96485	5.99345	7.25448	8.18531	6.05437	6.73434	7.26429		5.62496	7.09856		1.4736	2.77714	0.00621686		uc057lfw.1	RNU6-179P	RNA, U6 small nuclear 179, pseudogene [Source:HGNC Symbol;Acc:HGNC:47142]	---	uc057lfw.1	UCSC Genes	RNA, U6 small nuclear 179, pseudogene [Source:HGNC Symbol;Acc:HGNC:47142]	100	100	0	---	FALSE	---	---	chr1	-	154039916	154040022	---	---	---	---	---	---	---	---	---	---	---	---	---
TC1700006975.hg.1	7.4317	7.53066	7.73919	7.24503	7.97412	9.3179	9.13864	8.49814	9.08072	9.24553		7.58414	9.05619		1.47205	2.77416	6.01231e-05		uc060blm.1	RNU6-799P	RNA, U6 small nuclear 799, pseudogene [Source:HGNC Symbol;Acc:HGNC:47762]	---	uc060blm.1	UCSC Genes	RNA, U6 small nuclear 799, pseudogene [Source:HGNC Symbol;Acc:HGNC:47762]	100	100	0	---	FALSE	---	---	chr17	+	15311345	15311451	---	---	---	---	---	---	---	---	---	---	---	---	---
TC1100008097.hg.1	5.51124	5.39339	4.98839	4.88977	5.20278	6.07056	7.11653	6.3486	6.99526	6.79906		5.19711	6.666		1.46889	2.76809	0.000213296		---	---	---	---	NONHSAT022342 // NONHSAT022342	lncRNAWiki // NONCODE	Non-coding transcript identified by NONCODE // Non-coding transcript identified by NONCODE: Linc	100 // 100	100 // 100	0 // 0	--- // ---	FALSE // FALSE	---	---	chr11	+	66677806	66681517	---	---	---	---	---	---	---	---	---	---	---	---	---
TC0100015531.hg.1	14.7252	14.973	14.6271	14.7203	15.0033	16.5253	16.6818	15.8737	16.1397	16.1723		14.8098	16.2786		1.46877	2.76786	1.82625e-05		NR_104078	RNVU1-17	RNA, variant U1 small nuclear 17	1q21.2	NR_104078	RefSeq	Homo sapiens RNA, variant U1 small nuclear 17 (RNVU1-17), small nuclear RNA.	100	100	0	---	FALSE	---	---	chr1	-	143699456	143699619	---	---	---	---	---	---	---	---	---	---	---	---	---
TC1200008556.hg.1	17.1488	16.7815	16.4081	16.4969	17.2031	18.2411	18.4495	18.0652	18.2831	18.331		16.8077	18.274		1.46631	2.76313	3.05225e-05		ENST00000384172	RNU6-36P	RNA, U6 small nuclear 36, pseudogene	---	ENST00000384172	ENSEMBL	RNA, U6 small nuclear 36, pseudogene [gene_biotype:snRNA transcript_biotype:snRNA]	100	100	0	---	FALSE	---	---	chr12	+	97721716	97721822	---	---	---	---	---	---	---	---	---	---	---	---	---
TC1600011507.hg.1	10.9866	11.2793	11.0128	11.0944	11.9523	11.9931	13.3477	12.0441	12.8205	13.4501		11.2651	12.7311		1.46602	2.76259	0.00346657		NPIPL3.iAug10	NPIPL3	Transcript Identified by AceView, Entrez Gene ID(s) 100271836; 23117	---	NPIPL3.iAug10	Ace View	Transcript Identified by AceView, Entrez Gene ID(s) 100271836; 23117	100	100	0	---	FALSE	---	---	chr16	-	21879338	21919156	---	---	---	---	---	---	---	---	---	---	---	---	---
TC0600009004.hg.1	5.57869	5.21584	5.65993	4.65141	5.12509	7.28457	6.32078	6.29057	6.61172	7.05198		5.24619	6.71192		1.46573	2.76203	0.000593385		uc063qka.1	RNU6-1299P	RNA, U6 small nuclear 1299, pseudogene [Source:HGNC Symbol;Acc:HGNC:48262]	---	uc063qka.1	UCSC Genes	RNA, U6 small nuclear 1299, pseudogene [Source:HGNC Symbol;Acc:HGNC:48262]	100	100	0	---	FALSE	---	---	chr6	+	107133071	107133170	---	---	---	---	---	---	---	---	---	---	---	---	---
TC0200007172.hg.1	4.36072	4.8048	4.60761	4.82884	5.37504	5.43938	6.01279	5.57994	7.1234	7.14991		4.7954	6.26108		1.46568	2.76194	0.00687616		ENST00000605811.1	CTC-336P14.1	---	---	ENST00000605811.1	lncRNAWiki	N/A	100	100	0	---	FALSE	---	---	chr2	+	32013061	32013368	---	---	---	---	---	---	---	---	---	---	---	---	---
TC0X00006782.hg.1	9.16092	9.19045	8.88927	8.98032	9.75228	11.0289	10.9349	10.0555	10.5397	10.735		9.19465	10.6588		1.46418	2.75907	0.000210284		uc064yia.1	RNU6-266P	RNA, U6 small nuclear 266, pseudogene [Source:HGNC Symbol;Acc:HGNC:47229]	---	uc064yia.1	UCSC Genes	RNA, U6 small nuclear 266, pseudogene [Source:HGNC Symbol;Acc:HGNC:47229]	100	100	0	---	FALSE	---	---	chrX	+	22527835	22527941	---	---	---	---	---	---	---	---	---	---	---	---	---
TC0600011666.hg.1	16.2812	16.0653	15.6902	15.5243	16.3319	17.5094	17.8763	17.0978	17.4196	17.3027		15.9786	17.4412		1.46261	2.75606	0.000100425		uc063oep.1	RNU1-88P	RNA, U1 small nuclear 88, pseudogene [Source:HGNC Symbol;Acc:HGNC:48430]	---	uc063oep.1	UCSC Genes	RNA, U1 small nuclear 88, pseudogene [Source:HGNC Symbol;Acc:HGNC:48430]	100	100	0	---	FALSE	---	---	chr6	-	36639545	36639672	---	---	---	---	---	---	---	---	---	---	---	---	---
TC0900010791.hg.1	7.44502	7.16702	7.21402	7.70629	7.79402	9.08811	9.17774	8.52858	9.06906	8.76961		7.46527	8.92662		1.46135	2.75366	3.17782e-05		NR_003704	SNORA84	small nucleolar RNA, H/ACA box 84	9q22.31	NR_003704	RefSeq	Homo sapiens small nucleolar RNA, H/ACA box 84 (SNORA84), small nucleolar RNA.	100	100	0	---	FALSE	Hs.693449	testis	chr9	-	92292458	92292593	---	---	---	---	---	---	---	---	---	---	---	---	---
TC2200007448.hg.1	7.23115	6.58232	6.40472	6.26998	7.47061	8.1585	8.13995	7.85254	8.66163	8.45036		6.79176	8.2526		1.46084	2.75269	0.000710716		uc062epl.1	RNU6-379P	RNA, U6 small nuclear 379, pseudogene [Source:HGNC Symbol;Acc:HGNC:47342]	---	uc062epl.1	UCSC Genes	RNA, U6 small nuclear 379, pseudogene [Source:HGNC Symbol;Acc:HGNC:47342]	100	100	0	---	FALSE	---	---	chr22	+	40917743	40917846	---	---	---	---	---	---	---	---	---	---	---	---	---
TC0100009869.hg.1	4.41148	4.58253	5.52635	4.96699	4.25633	5.43514	6.63772	5.53627	6.69474	6.73227		4.74873	6.20723		1.45849	2.74821	0.00447346		fokarbo.aAug10-unspliced	fokarbo	Transcript Identified by AceView	---	fokarbo.aAug10-unspliced	Ace View	Transcript Identified by AceView	100	100	0	---	FALSE	---	---	chr1	+	149820034	149820540	---	---	---	---	---	---	---	---	---	---	---	---	---
TC1900006805.hg.1	5.6088	5.51607	5.65791	5.38823	5.63548	6.68216	7.00787	6.73451	6.886	7.7874		5.5613	7.01959		1.45829	2.74783	0.000105429		skeeflee.aAug10-unspliced	skeeflee	Transcript Identified by AceView	---	skeeflee.aAug10-unspliced	Ace View	Transcript Identified by AceView	100	100	0	---	FALSE	---	---	chr19	+	6531524	6531926	---	---	---	---	---	---	---	---	---	---	---	---	---
TC2000008098.hg.1	11.9771	11.9964	11.6583	11.5223	12.0266	13.7486	13.5683	12.9414	13.0498	13.1631		11.8361	13.2942		1.45808	2.74742	5.13182e-05		uc061yqc.1	RNU1-134P	RNA, U1 small nuclear 134, pseudogene [Source:HGNC Symbol;Acc:HGNC:48476]	---	uc061yqc.1	UCSC Genes	RNA, U1 small nuclear 134, pseudogene [Source:HGNC Symbol;Acc:HGNC:48476]	100	100	0	---	FALSE	---	---	chr20	+	63908955	63909119	---	---	---	---	---	---	---	---	---	---	---	---	---
TC0400008147.hg.1	3.85151	3.89301	4.16604	4.40207	4.12446	5.16186	6.25741	4.92648	6.73262	4.64258		4.08742	5.54419		1.45677	2.74494	0.00806038		joybubo.aAug10-unspliced	joybubo	Transcript Identified by AceView	---	joybubo.aAug10-unspliced	Ace View	Transcript Identified by AceView	100	100	0	---	FALSE	---	---	chr4	+	91417898	91418629	---	---	---	---	---	---	---	---	---	---	---	---	---
TC0400010693.hg.1	5.7874	5.27377	4.82095	5.71065	5.36068	6.54976	7.07417	6.65053	6.65822	7.30187		5.39069	6.84691		1.45622	2.74388	0.000198702		ENST00000512377	RP11-177B4.1	---	---	ENST00000512377	ENSEMBL	havana:known chromosome:GRCh38:4:52720081:52720831:-1 gene:ENSG00000248375 gene_biotype:processed_pseudogene transcript_biotype:processed_pseudogene	100	100	0	---	FALSE	---	---	chr4	-	52720081	52720831	---	---	---	---	---	---	---	---	---	---	---	---	---
TC0600011385.hg.1	4.03261	4.09612	3.90697	3.80462	4.16915	5.62028	5.56554	5.62446	4.77903	5.70078		4.00189	5.45802		1.45613	2.7437	4.57616e-05		FLOT1.pAug10-unspliced	FLOT1	Transcript Identified by AceView, Entrez Gene ID(s) 10211	---	FLOT1.pAug10-unspliced	Ace View	Transcript Identified by AceView, Entrez Gene ID(s) 10211	100	100	0	---	FALSE	---	---	chr6	-	30737504	30740026	---	---	---	---	---	---	---	---	---	---	---	---	---
TC0200012188.hg.1	7.7044	7.26046	7.65476	7.61909	7.721	9.44295	9.43112	8.75061	8.55573	9.04742		7.59194	9.04556		1.45362	2.73895	7.81828e-05		uc061hxr.1	RNU6-647P	RNA, U6 small nuclear 647, pseudogene [Source:HGNC Symbol;Acc:HGNC:47610]	---	uc061hxr.1	UCSC Genes	RNA, U6 small nuclear 647, pseudogene [Source:HGNC Symbol;Acc:HGNC:47610]	100	100	0	---	FALSE	---	---	chr2	-	32214456	32214562	---	---	---	---	---	---	---	---	---	---	---	---	---
TC1700009431.hg.1	9.27709	10.3857	9.92643	9.15837	9.39045	11.4874	11.4087	11.0328	10.1745	11.2846		9.62762	11.0776		1.44997	2.73202	0.00237945		NR_003073	SNORD91B	small nucleolar RNA, C/D box 91B	17p13.3	NR_003073	RefSeq	Homo sapiens small nucleolar RNA, C/D box 91B (SNORD91B), small nucleolar RNA.	100	100	0	---	FALSE	---	---	chr17	-	2329016	2329237	---	---	---	---	---	---	---	---	---	---	---	---	---
TC1000006969.hg.1	17.4085	17.1168	16.6468	16.8152	17.4963	18.6046	18.7811	18.3179	18.4854	18.5416		17.0967	18.5461		1.44938	2.73091	4.29344e-05		ENST00000384534	RNU6-15P	RNA, U6 small nuclear 15, pseudogene	---	ENST00000384534	ENSEMBL	RNA, U6 small nuclear 15, pseudogene [gene_biotype:snRNA transcript_biotype:snRNA]	100	100	0	---	FALSE	---	---	chr10	+	21321961	21322067	---	---	---	---	---	---	---	---	---	---	---	---	---
TC0100006815.hg.1	17.1685	16.7505	16.4309	16.4578	17.1843	18.2167	18.3444	18.1073	18.2586	18.2753		16.7984	18.2405		1.44208	2.71713	2.71378e-05		NR_104080	RNU6-9	RNA, U6 small nuclear 9	19p13.3	NR_104080	RefSeq	Homo sapiens RNA, U6 small nuclear 9 (RNU6-9), small nuclear RNA.	100	100	0	---	FALSE	---	---	chr1	+	10298966	10299072	---	---	---	---	---	---	---	---	---	---	---	---	---
TC0300009631.hg.1	17.1685	16.7505	16.4309	16.4578	17.1843	18.2167	18.3444	18.1073	18.2586	18.2753		16.7984	18.2405		1.44208	2.71713	2.71378e-05		NR_004394_9	RNU6-1	Homo sapiens RNA, U6 small nuclear 1 (RNU6-1), small nuclear RNA.	---	NR_004394_9	RefSeq	Homo sapiens RNA, U6 small nuclear 1 (RNU6-1), small nuclear RNA.	100	100	0	---	FALSE	---	---	chr3	+	181231737	181231843	---	---	---	---	---	---	---	---	---	---	---	---	---
TC1000006820.hg.1	17.1685	16.7505	16.4309	16.4578	17.1843	18.2167	18.3444	18.1073	18.2586	18.2753		16.7984	18.2405		1.44208	2.71713	2.71378e-05		NR_004394_6	RNU6-1	Homo sapiens RNA, U6 small nuclear 1 (RNU6-1), small nuclear RNA.	---	NR_004394_6	RefSeq	Homo sapiens RNA, U6 small nuclear 1 (RNU6-1), small nuclear RNA.	100	100	0	---	FALSE	---	---	chr10	+	13217269	13217375	---	---	---	---	---	---	---	---	---	---	---	---	---
TC1400006852.hg.1	17.1685	16.7505	16.4309	16.4578	17.1843	18.2167	18.3444	18.1073	18.2586	18.2753		16.7984	18.2405		1.44208	2.71713	2.71378e-05		ENST00000364784	RNU6-7	RNA, U6 small nuclear 7	14q12	ENST00000364784	ENSEMBL	RNA, U6 small nuclear 7 [gene_biotype:snRNA transcript_biotype:snRNA]	100	100	0	---	FALSE	---	---	chr14	+	32202045	32202151	---	---	---	---	---	---	---	---	---	---	---	---	---
TC1900006496.hg.1	17.1685	16.7505	16.4309	16.4578	17.1843	18.2167	18.3444	18.1073	18.2586	18.2753		16.7984	18.2405		1.44208	2.71713	2.71378e-05		NR_104088	RNU6-8	RNA, U6 small nuclear 8	14q12	NR_104088	RefSeq	Homo sapiens RNA, U6 small nuclear 8 (RNU6-8), small nuclear RNA.	100	100	0	---	FALSE	---	---	chr19	+	893484	893590	---	---	---	---	---	---	---	---	---	---	---	---	---
TC1900006506.hg.1	17.1685	16.7505	16.4309	16.4578	17.1843	18.2167	18.3444	18.1073	18.2586	18.2753		16.7984	18.2405		1.44208	2.71713	2.71378e-05		NR_004394	RNU6-1	RNA, U6 small nuclear 1	15q23	NR_004394	RefSeq	Homo sapiens RNA, U6 small nuclear 1 (RNU6-1), small nuclear RNA.	100	100	0	---	FALSE	---	---	chr19	+	1021522	1021628	---	---	---	---	---	---	---	---	---	---	---	---	---
TSUnmapped00000838.hg.1	17.1685	16.7505	16.4309	16.4578	17.1843	18.2167	18.3444	18.1073	18.2586	18.2753		16.7984	18.2405		1.44208	2.71713	2.71378e-05		---	---	---	---	URS00001EC8D7	RNACentral	U6 spliceosomal RNA	100	100	0	---	FALSE	---	---	---	---	0	0	---	---	---	---	---	---	---	---	---	---	---	---	---
TC0400006586.hg.1	5.88824	5.36089	5.62099	5.46256	5.45807	7.17985	7.09933	5.99459	7.22652	7.49631		5.55815	6.99932		1.44117	2.7154	0.000797912		uc062utl.1	RNU6-204P	RNA, U6 small nuclear 204, pseudogene [Source:HGNC Symbol;Acc:HGNC:47167]	---	uc062utl.1	UCSC Genes	RNA, U6 small nuclear 204, pseudogene [Source:HGNC Symbol;Acc:HGNC:47167]	100	100	0	---	FALSE	---	---	chr4	+	3044101	3044207	---	---	---	---	---	---	---	---	---	---	---	---	---
TC1000008304.hg.1	7.8659	7.16341	7.77563	7.45118	7.5226	9.12914	9.25447	7.64883	9.23391	9.71675		7.55574	8.99662		1.44088	2.71486	0.00480503		uc057uqd.1	RNU6-780P	RNA, U6 small nuclear 780, pseudogene [Source:HGNC Symbol;Acc:HGNC:47743]	---	uc057uqd.1	UCSC Genes	RNA, U6 small nuclear 780, pseudogene [Source:HGNC Symbol;Acc:HGNC:47743]	100	100	0	---	FALSE	---	---	chr10	+	86488446	86488549	---	---	---	---	---	---	---	---	---	---	---	---	---
TC1000010104.hg.1	6.17558	5.85531	6.39546	6.60719	5.89513	7.45473	7.88834	7.37408	7.47996	7.93396		6.18573	7.62621		1.44048	2.71411	5.54643e-05		uc057sje.1	RNU6-946P	RNA, U6 small nuclear 946, pseudogene [Source:HGNC Symbol;Acc:HGNC:47909]	---	uc057sje.1	UCSC Genes	RNA, U6 small nuclear 946, pseudogene [Source:HGNC Symbol;Acc:HGNC:47909]	100	100	0	---	FALSE	---	---	chr10	-	26790540	26790646	---	---	---	---	---	---	---	---	---	---	---	---	---
TC0700012706.hg.1	5.67751	5.17202	4.67566	5.06539	5.72855	6.7346	7.34246	5.86446	6.76954	6.80782		5.26383	6.70377		1.43995	2.71311	0.00162264		uc064ihu.1	RNU6-1154P	RNA, U6 small nuclear 1154, pseudogene [Source:HGNC Symbol;Acc:HGNC:48117]	---	uc064ihu.1	UCSC Genes	RNA, U6 small nuclear 1154, pseudogene [Source:HGNC Symbol;Acc:HGNC:48117]	100	100	0	---	FALSE	---	---	chr7	-	135665599	135665702	---	---	---	---	---	---	---	---	---	---	---	---	---
TC1200010599.hg.1	6.32015	6.59169	5.87315	5.89858	6.66555	7.56893	7.73478	7.23242	8.40182	7.59875		6.26982	7.70734		1.43752	2.70855	0.000484816		uc058nkh.1	RNU6-600P	RNA, U6 small nuclear 600, pseudogene [Source:HGNC Symbol;Acc:HGNC:47563]	---	uc058nkh.1	UCSC Genes	RNA, U6 small nuclear 600, pseudogene [Source:HGNC Symbol;Acc:HGNC:47563]	100	100	0	---	FALSE	---	---	chr12	-	48892130	48892228	---	---	---	---	---	---	---	---	---	---	---	---	---
TC0900009334.hg.1	7.59921	8.41377	8.05463	7.44249	7.51895	8.9487	10.0408	8.90103	9.07765	9.24649		7.80581	9.24293		1.43712	2.7078	0.00087158		moyswey.aAug10-unspliced	moyswey	Transcript Identified by AceView	---	moyswey.aAug10-unspliced	Ace View	Transcript Identified by AceView	100	100	0	---	FALSE	---	---	chr9	+	138232085	138232427	---	---	---	---	---	---	---	---	---	---	---	---	---
TC1600006876.hg.1	6.76313	7.33304	6.79369	7.17652	7.47223	8.75018	9.16728	8.11363	8.08346	8.60918		7.10772	8.54474		1.43702	2.70761	0.000416787		uc059qsm.1	RNU6-633P	RNA, U6 small nuclear 633, pseudogene [Source:HGNC Symbol;Acc:HGNC:47596]	---	uc059qsm.1	UCSC Genes	RNA, U6 small nuclear 633, pseudogene [Source:HGNC Symbol;Acc:HGNC:47596]	100	100	0	---	FALSE	---	---	chr16	+	10496272	10496374	---	---	---	---	---	---	---	---	---	---	---	---	---
TC0X00010473.hg.1	6.70355	5.86141	6.50662	7.62125	7.00736	7.69395	7.43444	8.51466	9.00849	8.22301		6.74004	8.17491		1.43487	2.70358	0.00751335		NM_001015881	TSC22D3	TSC22 domain family, member 3	Xq22.3	NM_001015881	RefSeq	Homo sapiens TSC22 domain family, member 3 (TSC22D3), transcript variant 3, mRNA.	100	100	0	---	FALSE	Hs.522074	adipose tissue| adrenal gland| ascites| blood| bone| bone marrow| brain| cervix| connective tissue| ear| embryonic tissue| esophagus| eye| heart| intestine| kidney| larynx| liver| lung| lymph| lymph node| mammary gland| mouth| muscle| nerve| ovary| pancreas| parathyroid| pharynx| pituitary gland| placenta| prostate| salivary gland| skin| spleen| stomach| testis| thymus| thyroid| tonsil| trachea| …	chrX	-	107713221	107777342	NM_001015881	Q99576	GO:0000122 // GO:0006355 // GO:0006970 // GO:0034220 // GO:0048642 // GO:0055085 // GO:0070236 // GO:0006355	negative regulation of transcription from RNA polymerase II promoter // regulation of transcription, DNA-templated // response to osmotic stress // ion transmembrane transport // negative regulation of skeletal muscle tissue development // transmembrane transport // negative regulation of activation-induced cell death of T cells // regulation of transcription, DNA-templated	inferred from electronic annotation // traceable author statement // inferred from electronic annotation // traceable author statement // inferred from electronic annotation // traceable author statement // inferred from electronic annotation // inferred from electronic annotation	GO:0005634 // GO:0005829 // GO:0005737	nucleus // cytosol // cytoplasm	inferred from electronic annotation // traceable author statement // inferred from electronic annotation	GO:0003700 // GO:0005515 // GO:0043426 // GO:0003700	transcription factor activity, sequence-specific DNA binding // protein binding // MRF binding // transcription factor activity, sequence-specific DNA binding	inferred from electronic annotation // inferred from physical interaction // inferred from electronic annotation // traceable author statement	---	---
TC1000007991.hg.1	5.91395	6.33818	5.60742	6.49585	4.67982	7.06344	7.93519	6.94644	7.15067	7.11297		5.80704	7.24174		1.4347	2.70326	0.00452911		---	---	---	---	T043752	miTranscriptome	Transcript identified by MiTranscriptome	100	100	0	---	FALSE	---	---	chr10	+	72301464	72303088	---	---	---	---	---	---	---	---	---	---	---	---	---
TC1200010929.hg.1	13.3511	13.4842	12.4375	12.7039	13.1702	14.9721	15.4121	13.8997	13.8348	14.2013		13.0294	14.464		1.43462	2.70311	0.00463909		NR_002737	SNORD59A	small nucleolar RNA, C/D box 59A	12p13.3	NR_002737	RefSeq	Homo sapiens small nucleolar RNA, C/D box 59A (SNORD59A), small nucleolar RNA.	100	100	0	---	FALSE	---	---	chr12	-	56645027	56645101	---	---	---	---	---	---	---	---	---	---	---	---	---
TC0700009396.hg.1	11.2361	11.4989	11.2608	10.7123	11.2509	13.1239	12.6472	12.0419	12.9894	12.329		11.1918	12.6263		1.43451	2.7029	0.000324294		uc064ird.1	RNU1-82P	RNA, U1 small nuclear 82, pseudogene [Source:HGNC Symbol;Acc:HGNC:48424]	---	uc064ird.1	UCSC Genes	RNA, U1 small nuclear 82, pseudogene [Source:HGNC Symbol;Acc:HGNC:48424]	100	100	0	---	FALSE	---	---	chr7	+	141727984	141728148	---	---	---	---	---	---	---	---	---	---	---	---	---
TC0100013469.hg.1	4.61392	3.57261	3.61505	3.58552	3.44305	5.68177	5.92705	4.65773	5.37114	4.36468		3.76603	5.20047		1.43444	2.70278	0.00450866		uc057dxs.1	RNU6-176P	RNA, U6 small nuclear 176, pseudogene [Source:HGNC Symbol;Acc:HGNC:47139]	---	uc057dxs.1	UCSC Genes	RNA, U6 small nuclear 176, pseudogene [Source:HGNC Symbol;Acc:HGNC:47139]	100	100	0	---	FALSE	---	---	chr1	-	28142737	28142841	---	---	---	---	---	---	---	---	---	---	---	---	---
TC0700008294.hg.1	5.64975	6.24851	5.92926	6.67897	6.05787	7.17228	7.74566	7.44816	7.9289	7.44148		6.11287	7.54729		1.43442	2.70274	0.000164505		uc032zwp.2	AC004969.1	---	---	uc032zwp.2	UCSC Genes	N/A	100	100	0	---	FALSE	---	---	chr7	+	90171341	90171424	---	---	---	---	---	---	---	---	---	---	---	---	---
TC0700008701.hg.1	7.55856	6.92384	6.73315	6.45617	7.5371	8.258	9.08629	7.7712	8.4628	8.80173		7.04176	8.47601		1.43424	2.7024	0.00187512		uc064gua.1	RNU6-1322P	RNA, U6 small nuclear 1322, pseudogene [Source:HGNC Symbol;Acc:HGNC:48285]	---	uc064gua.1	UCSC Genes	RNA, U6 small nuclear 1322, pseudogene [Source:HGNC Symbol;Acc:HGNC:48285]	100	100	0	---	FALSE	---	---	chr7	+	105332790	105332897	---	---	---	---	---	---	---	---	---	---	---	---	---
TC0500007119.hg.1	10.9449	12.0735	10.831	11.5025	12.8804	13.8136	14.62	11.6439	12.3275	12.9844		11.6465	13.0779		1.43144	2.69715	0.0585552		NR_106988_8	MIR7641-2	Homo sapiens microRNA 7641-2 (MIR7641-2), microRNA.	---	NR_106988_8	RefSeq	Homo sapiens microRNA 7641-2 (MIR7641-2), microRNA.	100	100	0	---	FALSE	---	---	chr5	+	34802318	34802367	---	---	---	---	---	---	---	---	---	---	---	---	---
TC1200006906.hg.1	10.9449	12.0735	10.831	11.5025	12.8804	13.8136	14.62	11.6439	12.3275	12.9844		11.6465	13.0779		1.43144	2.69715	0.0585552		NR_106988_18	MIR7641-2	Homo sapiens microRNA 7641-2 (MIR7641-2), microRNA.	---	NR_106988_18	RefSeq	Homo sapiens microRNA 7641-2 (MIR7641-2), microRNA.	100	100	0	---	FALSE	---	---	chr12	+	13046191	13046240	---	---	---	---	---	---	---	---	---	---	---	---	---
TC0300011549.hg.1	7.44473	6.80963	7.50948	7.48926	8.09244	9.13709	9.14439	8.34014	8.83515	9.02751		7.46911	8.89686		1.42775	2.69026	0.000479897		uc062loa.1	RNU6-1270P	RNA, U6 small nuclear 1270, pseudogene [Source:HGNC Symbol;Acc:HGNC:48233]	---	uc062loa.1	UCSC Genes	RNA, U6 small nuclear 1270, pseudogene [Source:HGNC Symbol;Acc:HGNC:48233]	100	100	0	---	FALSE	---	---	chr3	-	73241789	73241896	---	---	---	---	---	---	---	---	---	---	---	---	---
TC17_GL000205v2_random00006434.hg.1	8.90625	9.81171	9.01544	9.21684	9.68611	11.0815	11.6678	10.4024	9.81167	10.8081		9.32727	10.7543		1.42699	2.68886	0.00422097		uc060mgj.1	AC011841.6	---	---	uc060mgj.1	UCSC Genes	N/A	100	100	0	---	FALSE	---	---	chr17_GL000205v2_random	+	22467	22549	---	---	---	---	---	---	---	---	---	---	---	---	---
TC1700008594.hg.1	13.4315	13.759	13.4189	13.0724	13.6078	14.9561	15.3772	14.5368	14.6599	14.8942		13.4579	14.8848		1.4269	2.68868	5.63859e-05		NR_004380	SNORD104	small nucleolar RNA, C/D box 104	17q23.3	NR_004380	RefSeq	Homo sapiens small nucleolar RNA, C/D box 104 (SNORD104), small nucleolar RNA.	100	100	0	---	FALSE	---	---	chr17	+	64146078	64146157	---	---	---	---	---	---	---	---	---	---	---	---	---
TC0100013132.hg.1	14.0261	13.6474	13.4737	13.1034	13.8023	15.0489	15.4297	14.7906	14.8087	15.0994		13.6106	15.0354		1.42485	2.68487	8.22852e-05		uc057cwo.1	RNU6-1099P	RNA, U6 small nuclear 1099, pseudogene [Source:HGNC Symbol;Acc:HGNC:48062]	---	uc057cwo.1	UCSC Genes	RNA, U6 small nuclear 1099, pseudogene [Source:HGNC Symbol;Acc:HGNC:48062]	100	100	0	---	FALSE	---	---	chr1	-	19305076	19305182	---	---	---	---	---	---	---	---	---	---	---	---	---
TC1600008312.hg.1	8.84571	8.62636	8.17076	7.92963	8.61734	9.65504	10.474	9.36247	9.86172	9.9591		8.43796	9.86246		1.4245	2.68421	0.00044359		uc059wux.1	RNU6-208P	RNA, U6 small nuclear 208, pseudogene [Source:HGNC Symbol;Acc:HGNC:47171]	---	uc059wux.1	UCSC Genes	RNA, U6 small nuclear 208, pseudogene [Source:HGNC Symbol;Acc:HGNC:47171]	100	100	0	---	FALSE	---	---	chr16	+	71666091	71666197	---	---	---	---	---	---	---	---	---	---	---	---	---
TC0500008809.hg.1	7.83011	7.33076	7.52291	7.04213	7.52696	8.53866	9.42902	7.98518	9.63982	8.77774		7.45057	8.87408		1.42351	2.68237	0.00244782		uc063hor.1	RNU6-572P	RNA, U6 small nuclear 572, pseudogene [Source:HGNC Symbol;Acc:HGNC:47535]	---	uc063hor.1	UCSC Genes	RNA, U6 small nuclear 572, pseudogene [Source:HGNC Symbol;Acc:HGNC:47535]	100	100	0	---	FALSE	---	---	chr5	+	139221758	139221837	---	---	---	---	---	---	---	---	---	---	---	---	---
TC0100009689.hg.1	5.27576	5.17907	5.4144	4.41035	4.66988	6.50373	5.99547	6.61407	6.14099	6.80255		4.98989	6.41136		1.42147	2.67858	0.000386955		uc057jyi.1	AC239800.1	---	---	uc057jyi.1	UCSC Genes	N/A	100	100	0	---	FALSE	---	---	chr1	+	143729192	143729268	---	---	---	---	---	---	---	---	---	---	---	---	---
TC0100009713.hg.1	5.27576	5.17907	5.4144	4.41035	4.66988	6.50373	5.99547	6.61407	6.14099	6.80255		4.98989	6.41136		1.42147	2.67858	0.000386955		uc057jze.1	AC253578.1	---	---	uc057jze.1	UCSC Genes	N/A	100	100	0	---	FALSE	---	---	chr1	+	144560451	144560527	---	---	---	---	---	---	---	---	---	---	---	---	---
TC1500010636.hg.1	4.51087	4.20838	4.27608	4.72056	4.48005	5.61818	6.10145	5.35635	5.5914	6.63135		4.43919	5.85975		1.42056	2.6769	0.000409261		uc059nwe.1	RNU6-181P	RNA, U6 small nuclear 181, pseudogene [Source:HGNC Symbol;Acc:HGNC:47144]	---	uc059nwe.1	UCSC Genes	RNA, U6 small nuclear 181, pseudogene [Source:HGNC Symbol;Acc:HGNC:47144]	100	100	0	---	FALSE	---	---	chr15	-	100560686	100560792	---	---	---	---	---	---	---	---	---	---	---	---	---
TC0300009754.hg.1	3.64828	4.07465	3.89593	3.58958	3.34285	4.78034	5.08253	5.06409	5.39549	5.33156		3.71026	5.1308		1.42054	2.67686	2.85258e-05		---	---	---	---	T256383	miTranscriptome	Transcript identified by MiTranscriptome	100	100	0	---	FALSE	---	---	chr3	+	186109449	186111081	---	---	---	---	---	---	---	---	---	---	---	---	---
TSUnmapped00000840.hg.1	11.3038	11.3133	10.9987	13.3456	14.3513	13.2799	13.4953	12.0811	14.5721	14.9846		12.2626	13.6826		1.42005	2.67595	0.130441		---	---	---	---	URS000025B782	RNACentral	tRNA-Ser	100	100	0	---	FALSE	---	---	---	---	0	0	---	---	---	---	---	---	---	---	---	---	---	---	---
TC0900006445.hg.1	7.39971	7.28989	7.24281	7.25015	7.79797	9.10793	9.31545	8.33497	9.06566	8.25649		7.39611	8.8161		1.41999	2.67584	0.000362308		uc064rvp.1	RNU6-1327P	RNA, U6 small nuclear 1327, pseudogene [Source:HGNC Symbol;Acc:HGNC:48290]	---	uc064rvp.1	UCSC Genes	RNA, U6 small nuclear 1327, pseudogene [Source:HGNC Symbol;Acc:HGNC:48290]	100	100	0	---	FALSE	---	---	chr9	+	558826	558930	---	---	---	---	---	---	---	---	---	---	---	---	---
TC2000007084.hg.1	4.24329	4.3147	4.36794	4.78938	4.54494	4.87468	5.7818	5.92978	5.79681	6.96041		4.45205	5.8687		1.41665	2.66964	0.00344002		NR_036161	MIR3193	microRNA 3193	---	NR_036161	RefSeq	Homo sapiens microRNA 3193 (MIR3193), microRNA.	100	100	0	---	FALSE	---	---	chr20	+	31607186	31607240	---	---	---	---	---	---	---	---	---	---	---	---	---
TC0100010097.hg.1	6.83742	6.33913	6.74655	6.60311	7.05132	7.2224	8.14048	8.13292	8.33783	8.82412		6.71551	8.13155		1.41604	2.66852	0.0011103		ENST00000604546.1	RP11-307C12.13	---	---	ENST00000604546.1	lncRNAWiki	N/A	100	100	0	---	FALSE	---	---	chr1	+	154937370	154938059	---	---	---	---	---	---	---	---	---	---	---	---	---
TC1700011297.hg.1	6.93428	6.67402	6.74666	6.9612	7.07153	8.32322	9.2656	7.81788	8.68113	7.37858		6.87754	8.29328		1.41574	2.66797	0.00297134		uc060ieg.1	RNU6-450P	RNA, U6 small nuclear 450, pseudogene [Source:HGNC Symbol;Acc:HGNC:47413]	---	uc060ieg.1	UCSC Genes	RNA, U6 small nuclear 450, pseudogene [Source:HGNC Symbol;Acc:HGNC:47413]	100	100	0	---	FALSE	---	---	chr17	-	59847438	59847544	---	---	---	---	---	---	---	---	---	---	---	---	---
TC0500012873.hg.1	6.41137	5.76727	5.78519	5.75607	6.48689	7.83893	7.1223	6.62538	7.87545	7.8233		6.04136	7.45707		1.41571	2.66792	0.0015458		ENST00000362349	RNU6-500P	RNA, U6 small nuclear 500, pseudogene [Source:HGNC Symbol;Acc:HGNC:47463]	---	ENST00000362349	ENSEMBL	RNA, U6 small nuclear 500, pseudogene [gene_biotype:snRNA transcript_biotype:snRNA]	100	100	0	---	FALSE	---	---	chr5	-	173362134	173362240	---	---	---	---	---	---	---	---	---	---	---	---	---
TC0900007392.hg.1	9.53067	10.0523	8.84752	9.75868	9.50354	10.3024	11.7893	9.59706	11.158	11.9109		9.53854	10.9515		1.413	2.6629	0.0195574		---	---	---	---	NONHSAT131588 // NONHSAT131588	lncRNAWiki // NONCODE	Non-coding transcript identified by NONCODE // Non-coding transcript identified by NONCODE: Linc	100 // 100	100 // 100	0 // 0	--- // ---	FALSE // FALSE	---	---	chr9	+	63398685	63400433	---	---	---	---	---	---	---	---	---	---	---	---	---
TC0900009599.hg.1	15.4633	15.1975	14.6942	14.8726	15.4314	16.5287	16.9547	16.2927	16.5486	16.3961		15.1318	16.5441		1.41235	2.6617	7.18739e-05		ENST00000384630	RNU6-14P	RNA, U6 small nuclear 14, pseudogene	---	ENST00000384630	ENSEMBL	RNA, U6 small nuclear 14, pseudogene [gene_biotype:snRNA transcript_biotype:snRNA]	100	100	0	---	FALSE	---	---	chr9	-	15776181	15776286	---	---	---	---	---	---	---	---	---	---	---	---	---
TC0900009335.hg.1	5.21504	5.36381	6.016	5.24317	5.97737	6.69675	7.81517	6.43595	6.67436	7.25099		5.56308	6.97464		1.41157	2.66026	0.00174736		fleewarby.aAug10-unspliced	fleewarby	Transcript Identified by AceView	---	fleewarby.aAug10-unspliced	Ace View	Transcript Identified by AceView	100	100	0	---	FALSE	---	---	chr9	+	138232631	138233344	---	---	---	---	---	---	---	---	---	---	---	---	---
TC0800009895.hg.1	8.60325	8.38867	8.08804	8.47753	8.53242	10.1792	10.0437	9.31475	10.0955	9.51179		8.41798	9.82899		1.41101	2.65923	9.13626e-05		uc064lga.1	RNU1-148P	RNA, U1 small nuclear 148, pseudogene [Source:HGNC Symbol;Acc:HGNC:48490]	---	uc064lga.1	UCSC Genes	RNA, U1 small nuclear 148, pseudogene [Source:HGNC Symbol;Acc:HGNC:48490]	100	100	0	---	FALSE	---	---	chr8	-	24076997	24077158	---	---	---	---	---	---	---	---	---	---	---	---	---
TC0600009461.hg.1	3.55247	3.87207	3.59527	3.60011	3.54031	4.58227	6.00871	4.63837	5.92603	4.05658		3.63205	5.04239		1.41034	2.65801	0.00738329		smortoyby.aAug10-unspliced	smortoyby	Transcript Identified by AceView	---	smortoyby.aAug10-unspliced	Ace View	Transcript Identified by AceView	100	100	0	---	FALSE	---	---	chr6	+	131820801	131821838	---	---	---	---	---	---	---	---	---	---	---	---	---
TC0M00006449.hg.1	10.8289	10.881	10.2626	12.8676	13.4764	12.7179	13.0405	11.4368	13.8857	14.284		11.6633	13.073		1.40969	2.65681	0.117767		uc064xpb.1	MT-TS1	mitochondrially encoded tRNA serine 1 (UCN) [Source:HGNC Symbol;Acc:HGNC:7497]	---	uc064xpb.1	UCSC Genes	mitochondrially encoded tRNA serine 1 (UCN) [Source:HGNC Symbol;Acc:HGNC:7497]	100	100	0	---	FALSE	---	---	chrM	-	7444	7514	---	---	---	---	---	---	---	---	---	---	---	---	---
TC1900007373.hg.1	5.34366	5.48039	5.64146	5.64176	4.39272	6.82416	7.1256	6.86575	6.19621	6.52002		5.3	6.70635		1.40635	2.65066	0.00109226		NR_036155	MIR3188	microRNA 3188	---	NR_036155	RefSeq	Homo sapiens microRNA 3188 (MIR3188), microRNA.	100	100	0	---	FALSE	---	---	chr19	+	18281849	18282750	---	---	---	---	---	---	---	---	---	---	---	---	---
TC1500006574.hg.1	12.9127	12.6845	12.5067	12.5819	12.9364	14.6119	14.9629	13.7153	13.3453	14.0105		12.7244	14.1292		1.40472	2.64767	0.00179151		NR_003317	SNORD116-2	small nucleolar RNA, C/D box 116-2	15q11.2	NR_003317	RefSeq	Homo sapiens small nucleolar RNA, C/D box 116-2 (SNORD116-2), small nucleolar RNA.	100	100	0	---	FALSE	---	---	chr15	+	25054209	25054305	---	---	---	---	---	---	---	---	---	---	---	---	---
TC0X00009643.hg.1	6.81162	6.49551	6.20891	7.15924	6.96972	7.93875	8.43558	8.21175	7.6353	8.44406		6.729	8.13309		1.40409	2.64651	0.000285086		uc064zco.1	RNU6-722P	RNA, U6 small nuclear 722, pseudogene [Source:HGNC Symbol;Acc:HGNC:47685]	---	uc064zco.1	UCSC Genes	RNA, U6 small nuclear 722, pseudogene [Source:HGNC Symbol;Acc:HGNC:47685]	100	100	0	---	FALSE	---	---	chrX	-	48959179	48959282	---	---	---	---	---	---	---	---	---	---	---	---	---
TC0X00010060.hg.1	10.4706	11.0216	10.5604	10.717	10.892	12.074	12.9828	11.2609	11.902	12.4621		10.7323	12.1364		1.40402	2.64638	0.00173343		NR_001564	XIST	X inactive specific transcript (non-protein coding)	Xq13.2	NR_001564	RefSeq	Homo sapiens X inactive specific transcript (non-protein coding) (XIST), long non-coding RNA.	100	100	0	---	FALSE	Hs.529901 // Hs.655450	adipose tissue| adrenal gland| bone| bone marrow| brain| cervix| connective tissue| ear| embryonic tissue| eye| heart| intestine| kidney| liver| lung| lymph node| mammary gland| muscle| nerve| ovary| pancreas| parathyroid| pharynx| pituitary gland| placenta| skin| spleen| stomach| testis| thymus| thyroid| trachea| uterus| vascular|adrenal tumor| breast (mammary gland) tumor| cervical tumor| color…	chrX	-	73820615	73852753	NR_001564	B4DIE8	---	---	---	GO:0016020 // GO:0016021	membrane // integral component of membrane	inferred from electronic annotation // inferred from electronic annotation	---	---	---	---	---
TC0100011190.hg.1	7.86107	7.93949	7.52988	8.08134	8.39306	9.4418	9.88529	8.88495	9.68896	8.91725		7.96097	9.36365		1.40268	2.64392	0.000452892		uc057ojh.1	RNU6-501P	RNA, U6 small nuclear 501, pseudogene [Source:HGNC Symbol;Acc:HGNC:47464]	---	uc057ojh.1	UCSC Genes	RNA, U6 small nuclear 501, pseudogene [Source:HGNC Symbol;Acc:HGNC:47464]	100	100	0	---	FALSE	---	---	chr1	+	201733406	201733505	---	---	---	---	---	---	---	---	---	---	---	---	---
TC1400008977.hg.1	6.134	5.70296	5.27815	5.97326	6.18793	8.21629	7.31015	6.65502	7.01627	7.08316		5.85526	7.25618		1.40091	2.64069	0.00198312		uc059ayi.1	RNU6-886P	RNA, U6 small nuclear 886, pseudogene [Source:HGNC Symbol;Acc:HGNC:47849]	---	uc059ayi.1	UCSC Genes	RNA, U6 small nuclear 886, pseudogene [Source:HGNC Symbol;Acc:HGNC:47849]	100	100	0	---	FALSE	---	---	chr14	-	37434469	37434573	---	---	---	---	---	---	---	---	---	---	---	---	---
TC1800008773.hg.1	13.3518	13.178	12.785	12.558	13.3299	14.6882	14.6286	14.1759	14.1956	14.5146		13.0406	14.4406		1.40002	2.63906	8.15902e-05		uc060pmf.1	RNU6-737P	RNA, U6 small nuclear 737, pseudogene [Source:HGNC Symbol;Acc:HGNC:47700]	---	uc060pmf.1	UCSC Genes	RNA, U6 small nuclear 737, pseudogene [Source:HGNC Symbol;Acc:HGNC:47700]	100	100	0	---	FALSE	---	---	chr18	-	57284602	57284708	---	---	---	---	---	---	---	---	---	---	---	---	---
TC0800011927.hg.1	9.8675	9.67808	9.5904	9.52709	10.0629	11.4146	11.3235	11.0388	11.0459	10.8977		9.74519	11.1441		1.39891	2.63702	7.50378e-06		ENST00000362782	RNU1-35P	RNA, U1 small nuclear 35, pseudogene [Source:HGNC Symbol;Acc:HGNC:48377]	---	ENST00000362782	ENSEMBL	RNA, U1 small nuclear 35, pseudogene [gene_biotype:snRNA transcript_biotype:snRNA]	100	100	0	---	FALSE	---	---	chr8	-	135742343	135742495	---	---	---	---	---	---	---	---	---	---	---	---	---
TC1300007157.hg.1	5.56157	5.84264	5.29419	5.78227	6.27665	7.4001	6.68814	6.50583	7.46053	7.68896		5.75146	7.14871		1.39725	2.63398	0.00115265		pachee.aAug10-unspliced	pachee	Transcript Identified by AceView	---	pachee.aAug10-unspliced	Ace View	Transcript Identified by AceView	100	100	0	---	FALSE	---	---	chr13	+	49121014	49121608	---	---	---	---	---	---	---	---	---	---	---	---	---
TC0200016710.hg.1	10.066	9.84092	9.78946	10.4633	10.4417	10.8165	12.1958	10.6202	11.8292	12.1237		10.1203	11.5171		1.3968	2.63316	0.00487863		NM_001310154	ANKRD36C	ankyrin repeat domain 36C	2q11.1	NM_001310154	RefSeq	Homo sapiens ankyrin repeat domain 36C (ANKRD36C), mRNA.	100	100	0	---	FALSE	Hs.646318	bladder| blood| bone| brain| connective tissue| ear| embryonic tissue| esophagus| eye| heart| intestine| kidney| liver| lung| lymph node| mammary gland| muscle| pancreas| parathyroid| pharynx| placenta| prostate| spleen| stomach| testis| thyroid| trachea| uterus| breast (mammary gland) tumor| chondrosarcoma| colorectal tumor| esophageal tumor| gastrointestinal tumor| germ cell tumor| glioma| head…	chr2	-	95828705	95993221	NM_001310154	Q5JPF3	---	---	---	---	---	---	GO:0008200	ion channel inhibitor activity	non-traceable author statement	---	---
TC0300007082.hg.1	7.61022	7.35534	6.96706	6.93669	7.66757	8.76865	8.69358	8.34382	9.28925	8.42151		7.30737	8.70336		1.39599	2.63169	0.000276531		uc062iht.1	RNU6-1227P	RNA, U6 small nuclear 1227, pseudogene [Source:HGNC Symbol;Acc:HGNC:48190]	---	uc062iht.1	UCSC Genes	RNA, U6 small nuclear 1227, pseudogene [Source:HGNC Symbol;Acc:HGNC:48190]	100	100	0	---	FALSE	---	---	chr3	+	39025987	39026093	---	---	---	---	---	---	---	---	---	---	---	---	---
TC0100017545.hg.1	4.82151	4.75152	5.3035	3.94861	5.0642	6.01113	5.86609	6.51344	5.89016	6.58567		4.77787	6.1733		1.39543	2.63067	0.00100566		---	---	---	---	T031932	miTranscriptome	Transcript identified by MiTranscriptome	100	100	0	---	FALSE	---	---	chr1	-	226938161	226939438	---	---	---	---	---	---	---	---	---	---	---	---	---
TC0300012649.hg.1	8.62077	8.82623	8.51261	8.42755	8.7863	10.4724	10.7227	9.2143	9.82652	9.91396		8.63469	10.03		1.39528	2.6304	0.000962437		uc062omt.1	RNU6-509P	RNA, U6 small nuclear 509, pseudogene [Source:HGNC Symbol;Acc:HGNC:47472]	---	uc062omt.1	UCSC Genes	RNA, U6 small nuclear 509, pseudogene [Source:HGNC Symbol;Acc:HGNC:47472]	100	100	0	---	FALSE	---	---	chr3	-	141902924	141903030	---	---	---	---	---	---	---	---	---	---	---	---	---
TC0800008276.hg.1	8.79168	9.08716	8.55425	8.16582	9.35966	10.6167	9.596	9.90709	10.2271	10.5881		8.79171	10.187		1.39527	2.63038	0.00121914		uc064otf.1	RNU6-1209P	RNA, U6 small nuclear 1209, pseudogene [Source:HGNC Symbol;Acc:HGNC:48172]	---	uc064otf.1	UCSC Genes	RNA, U6 small nuclear 1209, pseudogene [Source:HGNC Symbol;Acc:HGNC:48172]	100	100	0	---	FALSE	---	---	chr8	+	95055214	95055320	---	---	---	---	---	---	---	---	---	---	---	---	---
TC0100015625.hg.1	7.13996	6.75472	6.44579	6.13588	6.94529	8.08658	9.2881	7.65365	7.6833	7.68363		6.68433	8.07905		1.39472	2.62938	0.00472377		NR_121645	RNVU1-8	RNA, variant U1 small nuclear 8	1q21.1	NR_121645	RefSeq	Homo sapiens RNA, variant U1 small nuclear 8 (RNVU1-8), small nuclear RNA.	100	100	0	---	FALSE	---	---	chr1	-	147084616	147084756	---	---	---	---	---	---	---	---	---	---	---	---	---
TC0200010481.hg.1	10.2083	10.2687	10.1971	10.4966	10.5698	12.0066	11.841	11.5422	11.2658	12.0575		10.3481	11.7426		1.39454	2.62904	3.37526e-05		NR_003058	SNORD70	small nucleolar RNA, C/D box 70	2q33.1	NR_003058	RefSeq	Homo sapiens small nucleolar RNA, C/D box 70 (SNORD70), small nucleolar RNA.	100	100	0	---	FALSE	---	---	chr2	+	202276431	202276518	---	---	---	---	---	---	---	---	---	---	---	---	---
TC0700007694.hg.1	7.67096	7.66447	7.78737	7.74122	8.00334	8.60417	10.1078	8.51417	8.8394	9.76905		7.77347	9.16693		1.39346	2.62707	0.0028918		---	---	---	---	NONHSAT120842 // NONHSAT120842	lncRNAWiki // NONCODE	Non-coding transcript identified by NONCODE // Non-coding transcript identified by NONCODE: Linc	100 // 100	100 // 100	0 // 0	--- // ---	FALSE // FALSE	---	---	chr7	+	57490211	57496130	---	---	---	---	---	---	---	---	---	---	---	---	---
TC0500012842.hg.1	4.96954	4.65182	5.76732	5.42704	5.88557	6.18772	6.62696	6.57357	7.16372	7.10245		5.34026	6.73088		1.39062	2.62192	0.00155157		NM_004417	DUSP1	dual specificity phosphatase 1	5q34	NM_004417	RefSeq	Homo sapiens dual specificity phosphatase 1 (DUSP1), mRNA.	100	100	0	---	FALSE	Hs.171695	adipose tissue| adrenal gland| ascites| blood| bone| bone marrow| brain| cervix| connective tissue| ear| embryonic tissue| esophagus| eye| heart| intestine| kidney| larynx| liver| lung| lymph node| mammary gland| mouth| muscle| nerve| ovary| pancreas| parathyroid| pharynx| pituitary gland| placenta| prostate| skin| spleen| stomach| testis| thymus| thyroid| trachea| uterus| vascular|adrenal tumor|…	chr5	-	172768090	172771200	NM_004417	P28562	GO:0000188 // GO:0001706 // GO:0006470 // GO:0006979 // GO:0009416 // GO:0032355 // GO:0032526 // GO:0032870 // GO:0033574 // GO:0035335 // GO:0035556 // GO:0035970 // GO:0042542 // GO:0042981 // GO:0043065 // GO:0043066 // GO:0043407 // GO:0043409 // GO:0051384 // GO:0051447 // GO:0051591 // GO:0051592 // GO:0070373 // GO:0071850 // GO:0090266 // GO:2000279 // GO:0001706 // GO:0006470 // GO:0006…	inactivation of MAPK activity // endoderm formation // protein dephosphorylation // response to oxidative stress // response to light stimulus // response to estradiol // response to retinoic acid // cellular response to hormone stimulus // response to testosterone // peptidyl-tyrosine dephosphorylation // intracellular signal transduction // peptidyl-threonine dephosphorylation // response to hy…	inferred from sequence or structural similarity // not recorded // not recorded // traceable author statement // inferred from electronic annotation // inferred from electronic annotation // inferred from electronic annotation // inferred from electronic annotation // inferred from electronic annotation // inferred from sequence or structural similarity // inferred from electronic annotation // i…	GO:0005634 // GO:0005737 // GO:0005634	nucleus // cytoplasm // nucleus	inferred from direct assay // inferred from direct assay // inferred from electronic annotation	GO:0004726 // GO:0005515 // GO:0008138 // GO:0008330 // GO:0017017 // GO:0004721 // GO:0004725 // GO:0008138 // GO:0008138 // GO:0016787 // GO:0016791 // GO:0017017	non-membrane spanning protein tyrosine phosphatase activity // protein binding // protein tyrosine/serine/threonine phosphatase activity // protein tyrosine/threonine phosphatase activity // MAP kinase tyrosine/serine/threonine phosphatase activity // phosphoprotein phosphatase activity // protein tyrosine phosphatase activity // protein tyrosine/serine/threonine phosphatase activity // protein t…	traceable author statement // inferred from physical interaction // not recorded // inferred from electronic annotation // inferred from sequence or structural similarity // inferred from electronic annotation // inferred from electronic annotation // --- // inferred from electronic annotation // inferred from electronic annotation // inferred from electronic annotation // inferred from electroni…	---	---
TC0600007362.hg.1	7.6477	7.20967	7.37898	7.91561	7.57486	9.07089	9.23274	8.23189	9.00019	9.14034		7.54536	8.93521		1.38985	2.62051	0.00020425		uc063mjy.1	RNU6-471P	RNA, U6 small nuclear 471, pseudogene [Source:HGNC Symbol;Acc:HGNC:47434]	---	uc063mjy.1	UCSC Genes	RNA, U6 small nuclear 471, pseudogene [Source:HGNC Symbol;Acc:HGNC:47434]	100	100	0	---	FALSE	---	---	chr6	+	27596412	27596517	---	---	---	---	---	---	---	---	---	---	---	---	---
TC0200011126.hg.1	6.76829	6.42004	6.65977	7.26055	7.43997	8.67813	9.01894	8.07631	8.2129	7.50928		6.90972	8.29911		1.38939	2.61968	0.00254769		NR_003008	SCARNA5	small Cajal body-specific RNA 5	2q37.1	NR_003008	RefSeq	Homo sapiens small Cajal body-specific RNA 5 (SCARNA5), guide RNA.	100	100	0	---	FALSE	Hs.663619	liver| prostate| normal| adult	chr2	+	233275726	233276003	---	---	---	---	---	---	---	---	---	---	---	---	---
TSUnmapped00000136.hg.1	6.76829	6.42004	6.65977	7.26055	7.43997	8.67813	9.01894	8.07631	8.2129	7.50928		6.90972	8.29911		1.38939	2.61968	0.00254769		ENST00000627324	SCARNA5	small Cajal body-specific RNA 5	2q37.1	ENST00000627324	ENSEMBL	small Cajal body-specific RNA 5 [gene_biotype:scaRNA transcript_biotype:scaRNA]	100	100	0	---	FALSE	Hs.663619	liver| prostate| normal| adult	---	---	0	0	---	---	---	---	---	---	---	---	---	---	---	---	---
TC1700011436.hg.1	10.2049	10.215	10.0328	10.3689	11.0936	11.6677	11.3823	11.4588	11.9631	12.3869		10.383	11.7718		1.38872	2.61847	0.000711512		NM_001433	ERN1	endoplasmic reticulum to nucleus signaling 1	17q24.2	NM_001433	RefSeq	Homo sapiens endoplasmic reticulum to nucleus signaling 1 (ERN1), mRNA.	100	100	0	---	FALSE	Hs.700027	bone marrow| brain| embryonic tissue| intestine| liver| lung| mammary gland| muscle| placenta| skin| spleen| testis| thymus| uterus| vascular| colorectal tumor| liver tumor| lung tumor| normal| skin tumor|embryoid body| fetus| adult	chr17	-	64039142	64130819	NM_001433	O75460	GO:0001935 // GO:0006351 // GO:0006355 // GO:0006379 // GO:0006402 // GO:0006468 // GO:0006987 // GO:0007050 // GO:0007257 // GO:0016241 // GO:0030968 // GO:0033120 // GO:0034976 // GO:0035924 // GO:0036289 // GO:0036498 // GO:0036498 // GO:0044267 // GO:0046777 // GO:0070054 // GO:0070055 // GO:0070055 // GO:0070055 // GO:0070059 // GO:0071333 // GO:0090502 // GO:0090502 // GO:1900103 // GO:1901…	endothelial cell proliferation // transcription, DNA-templated // regulation of transcription, DNA-templated // mRNA cleavage // mRNA catabolic process // protein phosphorylation // activation of signaling protein activity involved in unfolded protein response // cell cycle arrest // activation of JUN kinase activity // regulation of macroautophagy // endoplasmic reticulum unfolded protein respon…	inferred from direct assay // inferred from electronic annotation // inferred from electronic annotation // inferred from direct assay // traceable author statement // inferred from direct assay // inferred from direct assay // inferred from sequence or structural similarity // inferred from direct assay // traceable author statement // traceable author statement // inferred from direct assay // …	GO:0005637 // GO:0005737 // GO:0005739 // GO:0005783 // GO:0005789 // GO:0030176 // GO:1990332 // GO:1990597 // GO:1990604 // GO:1990630 // GO:0005783 // GO:0005789 // GO:0016020 // GO:0016021	nuclear inner membrane // cytoplasm // mitochondrion // endoplasmic reticulum // endoplasmic reticulum membrane // integral component of endoplasmic reticulum membrane // Ire1 complex // AIP1-IRE1 complex // IRE1-TRAF2-ASK1 complex // IRE1-RACK1-PP2A complex // endoplasmic reticulum // endoplasmic reticulum membrane // membrane // integral component of membrane	inferred from electronic annotation // inferred from direct assay // inferred from electronic annotation // inferred from direct assay // traceable author statement // inferred from direct assay // non-traceable author statement // inferred from electronic annotation // inferred from direct assay // inferred from direct assay // inferred from electronic annotation // inferred from electronic anno…	GO:0000287 // GO:0004521 // GO:0004521 // GO:0004674 // GO:0004674 // GO:0005515 // GO:0005524 // GO:0019899 // GO:0030544 // GO:0042802 // GO:0042803 // GO:0043531 // GO:0051879 // GO:0000166 // GO:0003824 // GO:0004519 // GO:0004540 // GO:0004672 // GO:0004674 // GO:0005524 // GO:0016301 // GO:0016740 // GO:0016787 // GO:0046872	magnesium ion binding // endoribonuclease activity // endoribonuclease activity // protein serine/threonine kinase activity // protein serine/threonine kinase activity // protein binding // ATP binding // enzyme binding // Hsp70 protein binding // identical protein binding // protein homodimerization activity // ADP binding // Hsp90 protein binding // nucleotide binding // catalytic activity // e…	inferred from direct assay // inferred from direct assay // traceable author statement // inferred from direct assay // traceable author statement // inferred from physical interaction // inferred from direct assay // inferred from physical interaction // inferred from physical interaction // inferred from physical interaction // inferred from direct assay // inferred from direct assay // inferre…	---	---
TC0400008459.hg.1	9.21102	8.95713	8.81658	9.26375	9.50822	10.7421	10.6245	10.0954	10.6021	10.6324		9.15134	10.5393		1.38797	2.6171	3.17831e-05		uc062zdx.1	RNU1-138P	RNA, U1 small nuclear 138, pseudogene [Source:HGNC Symbol;Acc:HGNC:48480]	---	uc062zdx.1	UCSC Genes	RNA, U1 small nuclear 138, pseudogene [Source:HGNC Symbol;Acc:HGNC:48480]	100	100	0	---	FALSE	---	---	chr4	+	113420323	113420486	---	---	---	---	---	---	---	---	---	---	---	---	---
TC0100006873.hg.1	13.1342	12.2826	12.3419	13.6083	13.8823	14.846	14.4105	13.4719	14.9771	14.4717		13.0499	14.4354		1.38559	2.6128	0.0106196		NR_002754	RNU5E-1	RNA, U5E small nuclear 1	1p36.22	NR_002754	RefSeq	Homo sapiens RNA, U5E small nuclear 1 (RNU5E-1), small nuclear RNA.	100	100	0	---	FALSE	---	---	chr1	+	11908152	11908272	---	---	---	---	---	---	---	---	---	---	---	---	---
TC0600012849.hg.1	8.67989	8.24882	7.88018	8.16513	8.44887	9.7308	9.88744	9.24367	9.80438	9.68389		8.28458	9.67004		1.38546	2.61255	4.73039e-05		uc063qqg.1	RNU6-906P	RNA, U6 small nuclear 906, pseudogene [Source:HGNC Symbol;Acc:HGNC:47869]	---	uc063qqg.1	UCSC Genes	RNA, U6 small nuclear 906, pseudogene [Source:HGNC Symbol;Acc:HGNC:47869]	100	100	0	---	FALSE	---	---	chr6	-	111008270	111008376	---	---	---	---	---	---	---	---	---	---	---	---	---
TC0200008165.hg.1	5.71373	5.88715	6.66323	6.05331	6.47052	8.05748	6.68854	7.28359	8.22694	7.45441		6.15759	7.54219		1.3846	2.611	0.00299141		uc061lby.1	RNU6-812P	RNA, U6 small nuclear 812, pseudogene [Source:HGNC Symbol;Acc:HGNC:47775]	---	uc061lby.1	UCSC Genes	RNA, U6 small nuclear 812, pseudogene [Source:HGNC Symbol;Acc:HGNC:47775]	100	100	0	---	FALSE	---	---	chr2	+	78882628	78882734	---	---	---	---	---	---	---	---	---	---	---	---	---
TC0300009092.hg.1	9.88152	9.11034	9.21456	8.57707	9.71486	10.887	10.4554	10.3478	10.6501	11.0808		9.29967	10.6842		1.38456	2.61092	0.000866066		uc062otm.1	RNU6-428P	RNA, U6 small nuclear 428, pseudogene [Source:HGNC Symbol;Acc:HGNC:47391]	---	uc062otm.1	UCSC Genes	RNA, U6 small nuclear 428, pseudogene [Source:HGNC Symbol;Acc:HGNC:47391]	100	100	0	---	FALSE	---	---	chr3	+	146571477	146571590	---	---	---	---	---	---	---	---	---	---	---	---	---
TC0300013308.hg.1	9.24845	10.0938	9.13156	9.63046	11.175	11.8215	12.5892	10.1065	10.5227	11.1522		9.85586	11.2384		1.38257	2.60733	0.0440254		uc062qkv.1	RNA5SP150	5S ribosomal pseudogene 150 [Source:HGNC Symbol;Acc:HGNC:43050]	---	uc062qkv.1	UCSC Genes	5S ribosomal pseudogene 150 [Source:HGNC Symbol;Acc:HGNC:43050]	100	100	0	---	FALSE	---	---	chr3	-	181822872	181822990	---	---	---	---	---	---	---	---	---	---	---	---	---
TC0200007017.hg.1	7.52854	7.40149	7.60794	7.38297	8.01213	9.13736	9.94858	8.37721	9.02638	8.35522		7.58661	8.96895		1.38233	2.6069	0.00230308		uc061hgt.1	RNU6-942P	RNA, U6 small nuclear 942, pseudogene [Source:HGNC Symbol;Acc:HGNC:47905]	---	uc061hgt.1	UCSC Genes	RNA, U6 small nuclear 942, pseudogene [Source:HGNC Symbol;Acc:HGNC:47905]	100	100	0	---	FALSE	---	---	chr2	+	26042675	26042781	---	---	---	---	---	---	---	---	---	---	---	---	---
TC1200007881.hg.1	4.44457	4.60067	4.44252	5.06095	5.14814	6.02777	5.4983	6.5131	6.50212	6.0664		4.73937	6.12154		1.38217	2.6066	0.000438309		NM_031479	INHBE	inhibin beta E	12q13.3	NM_031479	RefSeq	Homo sapiens inhibin, beta E (INHBE), mRNA.	100	100	0	---	FALSE	Hs.632713	bone marrow| brain| cervix| embryonic tissue| eye| liver| lung| muscle| prostate| cervical tumor| glioma| leukemia| liver tumor| lung tumor| normal| primitive neuroectodermal tumor of the CNS| retinoblastoma| soft tissue/muscle tissue tumor| blastocyst| juvenile| adult	chr12	+	57452323	57459280	NM_031479	P58166	GO:0010862 // GO:0042981 // GO:0043408 // GO:0048468 // GO:0060395 // GO:0010862 // GO:0042981 // GO:0043408 // GO:0048468 // GO:0060395	positive regulation of pathway-restricted SMAD protein phosphorylation // regulation of apoptotic process // regulation of MAPK cascade // cell development // SMAD protein signal transduction // positive regulation of pathway-restricted SMAD protein phosphorylation // regulation of apoptotic process // regulation of MAPK cascade // cell development // SMAD protein signal transduction	not recorded // not recorded // not recorded // not recorded // not recorded // --- // --- // --- // --- // ---	GO:0005615 // GO:0005576 // GO:0005615	extracellular space // extracellular region // extracellular space	not recorded // inferred from electronic annotation // ---	GO:0005125 // GO:0005160 // GO:0005179 // GO:0008083 // GO:0005125 // GO:0005160	cytokine activity // transforming growth factor beta receptor binding // hormone activity // growth factor activity // cytokine activity // transforming growth factor beta receptor binding	not recorded // not recorded // inferred from electronic annotation // inferred from electronic annotation // --- // ---	---	---
TC0300011045.hg.1	4.1852	4.53991	4.17622	4.08981	4.30211	5.24022	5.96713	5.49934	5.64508	5.84451		4.25865	5.63926		1.38061	2.60378	1.5732e-05		NR_029948	MIR425	microRNA 425	3p21.31	NR_029948	RefSeq	Homo sapiens microRNA 425 (MIR425), microRNA.	100	100	0	---	FALSE	---	---	chr3	-	49020148	49020234	---	---	---	---	---	---	---	---	---	---	---	---	---
TC1200012156.hg.1	13.0679	12.1803	11.8724	12.7882	13.1694	14.0506	14.3103	13.2597	14.2775	14.0794		12.6157	13.9955		1.37987	2.60245	0.00244717		NR_003925	RNU4-1	RNA, U4 small nuclear 1	12q24.31	NR_003925	RefSeq	Homo sapiens RNA, U4 small nuclear 1 (RNU4-1), small nuclear RNA.	100	100	0	---	FALSE	---	---	chr12	-	120293094	120293237	---	---	---	---	---	---	---	---	---	---	---	---	---
TSUnmapped00000896.hg.1	7.26047	6.50546	6.12248	7.06936	6.86319	8.9464	8.26251	7.67175	8.13871	7.70058		6.76419	8.14399		1.3798	2.60232	0.00208276		---	---	---	---	URS00006868E5	RNACentral	Small nucleolar RNA SNORA79	100	100	0	---	FALSE	---	---	---	---	0	0	---	---	---	---	---	---	---	---	---	---	---	---	---
TC0300013218.hg.1	5.92098	6.27676	5.26327	5.82174	5.92218	7.60414	7.9059	6.42324	7.13792	7.01533		5.84099	7.21731		1.37632	2.59606	0.00190047		uc062qco.1	RNU6-681P	RNA, U6 small nuclear 681, pseudogene [Source:HGNC Symbol;Acc:HGNC:47644]	---	uc062qco.1	UCSC Genes	RNA, U6 small nuclear 681, pseudogene [Source:HGNC Symbol;Acc:HGNC:47644]	100	100	0	---	FALSE	---	---	chr3	-	177126017	177126120	---	---	---	---	---	---	---	---	---	---	---	---	---
TC0600012820.hg.1	11.4881	12.5069	11.2383	11.9137	13.2674	14.2454	15.056	12.0746	12.7725	13.1387		12.0829	13.4574		1.37458	2.59293	0.065905		NR_106988_6	MIR7641-2	Homo sapiens microRNA 7641-2 (MIR7641-2), microRNA.	---	NR_106988_6	RefSeq	Homo sapiens microRNA 7641-2 (MIR7641-2), microRNA.	100	100	0	---	FALSE	---	---	chr6	-	109753167	109753216	---	---	---	---	---	---	---	---	---	---	---	---	---
TC0800011092.hg.1	11.4881	12.5069	11.2383	11.9137	13.2674	14.2454	15.056	12.0746	12.7725	13.1387		12.0829	13.4574		1.37458	2.59293	0.065905		NR_106988_2	MIR7641-2	Homo sapiens microRNA 7641-2 (MIR7641-2), microRNA.	---	NR_106988_2	RefSeq	Homo sapiens microRNA 7641-2 (MIR7641-2), microRNA.	100	100	0	---	FALSE	---	---	chr8	-	92167462	92167511	---	---	---	---	---	---	---	---	---	---	---	---	---
TC0800011541.hg.1	3.68813	4.53852	3.1948	3.60131	3.36809	5.22137	5.3856	4.74599	5.19358	4.7138		3.67817	5.05207		1.3739	2.5917	0.000915021		klarverby.aAug10-unspliced	klarverby	Transcript Identified by AceView	---	klarverby.aAug10-unspliced	Ace View	Transcript Identified by AceView	100	100	0	---	FALSE	---	---	chr8	-	115537765	115538433	---	---	---	---	---	---	---	---	---	---	---	---	---
TC0100012698.hg.1	5.73519	5.65735	5.76621	5.43274	5.72768	6.92407	6.95451	6.96325	7.44428	6.90114		5.66383	7.03745		1.37362	2.59119	2.85008e-06		ENST00000442889.1	RP11-312B8.1	---	---	ENST00000442889.1	lncRNAWiki	N/A	100	100	0	---	FALSE	---	---	chr1	-	6783892	6784843	---	---	---	---	---	---	---	---	---	---	---	---	---
TC0200009125.hg.1	12.9736	12.3038	12.4752	12.6585	13.3229	14.5395	14.7726	13.5578	13.7954	13.9303		12.7468	14.1191		1.37232	2.58886	0.00158401		NR_023343	RNU4ATAC	RNA, U4atac small nuclear (U12-dependent splicing)	2q14.2	NR_023343	RefSeq	Homo sapiens RNA, U4atac small nuclear (U12-dependent splicing) (RNU4ATAC), small nuclear RNA.	100	100	0	---	FALSE	Hs.689638	liver| normal	chr2	+	121530880	121531009	---	---	---	---	---	---	---	---	---	---	---	---	---
TC1100011632.hg.1	7.54033	7.67309	7.88717	7.58711	7.87031	8.96595	9.37892	8.12162	9.62634	9.31503		7.7116	9.08157		1.36997	2.58465	0.000999893		uc058flq.1	RNU6-216P	RNA, U6 small nuclear 216, pseudogene [Source:HGNC Symbol;Acc:HGNC:47179]	---	uc058flq.1	UCSC Genes	RNA, U6 small nuclear 216, pseudogene [Source:HGNC Symbol;Acc:HGNC:47179]	100	100	0	---	FALSE	---	---	chr11	-	74968189	74968292	---	---	---	---	---	---	---	---	---	---	---	---	---
TC0300013604.hg.1	7.71232	7.29651	7.54456	7.41089	7.9668	8.958	9.33371	8.74838	8.76638	8.95992		7.58622	8.95328		1.36706	2.57945	2.46576e-05		ENST00000516244	RNU6-1101P	RNA, U6 small nuclear 1101, pseudogene [Source:HGNC Symbol;Acc:HGNC:48064]	---	ENST00000516244	ENSEMBL	RNA, U6 small nuclear 1101, pseudogene [gene_biotype:snRNA transcript_biotype:snRNA]	100	100	0	---	FALSE	---	---	chr3	-	194533503	194533583	---	---	---	---	---	---	---	---	---	---	---	---	---
TC1900011465.hg.1	4.30091	4.13146	3.83638	3.99252	4.17692	5.08474	5.5547	5.61618	5.28962	5.7225		4.08764	5.45355		1.36591	2.57739	1.09405e-05		OTTHUMT00000473777	CTD-2105E13.16	novel transcript	---	OTTHUMT00000473777	Havana transcript	novel transcript	100	100	0	---	FALSE	---	---	chr19	-	55338945	55339283	---	---	---	---	---	---	---	---	---	---	---	---	---
TC0800006657.hg.1	7.41817	6.71143	6.82412	7.00089	7.57713	8.44392	8.83333	8.20305	8.88766	7.99106		7.10635	8.4718		1.36546	2.57658	0.000488524		uc064kcl.1	RNU6-682P	RNA, U6 small nuclear 682, pseudogene [Source:HGNC Symbol;Acc:HGNC:47645]	---	uc064kcl.1	UCSC Genes	RNA, U6 small nuclear 682, pseudogene [Source:HGNC Symbol;Acc:HGNC:47645]	100	100	0	---	FALSE	---	---	chr8	+	8895813	8895918	---	---	---	---	---	---	---	---	---	---	---	---	---
TC1600006629.hg.1	5.14097	5.28469	4.77623	4.33422	5.32464	6.10266	6.56436	5.85463	6.46621	6.68568		4.97215	6.33471		1.36256	2.57141	0.000495286		ENST00000623937	CTD-2270P14.2	---	---	ENST00000623937	ENSEMBL	N/A	100	100	0	---	FALSE	---	---	chr16	+	2683106	2684764	---	---	---	---	---	---	---	---	---	---	---	---	---
TC0600007333.hg.1	4.78502	4.14312	4.28394	4.46778	4.90757	5.84242	6.3638	4.86015	5.82566	6.49945		4.51749	5.8783		1.36081	2.56829	0.00292973		---	---	---	---	NONHSAT108339	lncRNAWiki	Non-coding transcript identified by NONCODE	100	100	0	---	FALSE	---	---	chr6	+	27128432	27131903	---	---	---	---	---	---	---	---	---	---	---	---	---
TC0100007806.hg.1	4.42069	4.55918	3.7813	4.53657	4.4377	5.67872	5.6352	5.40771	5.69965	6.11505		4.34709	5.70727		1.36018	2.56717	7.65992e-05		---	---	---	---	T008052	miTranscriptome	Transcript identified by MiTranscriptome	100	100	0	---	FALSE	---	---	chr1	+	36389067	36390987	---	---	---	---	---	---	---	---	---	---	---	---	---
TC0400009196.hg.1	7.31863	7.50394	7.52983	7.5438	7.7852	9.48433	9.51512	7.92782	8.77903	8.74416		7.53628	8.89009		1.35381	2.55586	0.00201417		uc063asz.1	RNU6-668P	RNA, U6 small nuclear 668, pseudogene [Source:HGNC Symbol;Acc:HGNC:47631]	---	uc063asz.1	UCSC Genes	RNA, U6 small nuclear 668, pseudogene [Source:HGNC Symbol;Acc:HGNC:47631]	100	100	0	---	FALSE	---	---	chr4	+	164787290	164787396	---	---	---	---	---	---	---	---	---	---	---	---	---
TC0700007433.hg.1	6.90661	6.89778	6.80829	7.32189	7.06082	9.05092	8.71391	7.67095	7.92153	8.40458		6.99908	8.35238		1.3533	2.55497	0.000985637		uc064dmf.1	RNU6-326P	RNA, U6 small nuclear 326, pseudogene [Source:HGNC Symbol;Acc:HGNC:47289]	---	uc064dmf.1	UCSC Genes	RNA, U6 small nuclear 326, pseudogene [Source:HGNC Symbol;Acc:HGNC:47289]	100	100	0	---	FALSE	---	---	chr7	+	45843634	45843740	---	---	---	---	---	---	---	---	---	---	---	---	---
TC0200010036.hg.1	3.72733	5.06841	5.32852	4.30282	4.64678	5.12145	6.14565	5.90883	5.52864	7.13333		4.61477	5.96758		1.35281	2.55409	0.0155353		slanorbo.aAug10-unspliced	slanorbo	Transcript Identified by AceView	---	slanorbo.aAug10-unspliced	Ace View	Transcript Identified by AceView	100	100	0	---	FALSE	---	---	chr2	+	175655004	175655442	---	---	---	---	---	---	---	---	---	---	---	---	---
TC0200013259.hg.1	4.48968	4.06775	3.93731	4.00519	4.14832	5.20541	6.14787	4.45146	5.9843	5.62275		4.12965	5.48236		1.35271	2.55392	0.00285606		ENST00000458902	Y_RNA	Y RNA [Source:RFAM;Acc:RF00019]	---	ENST00000458902	ENSEMBL	Y RNA [Source:RFAM;Acc:RF00019]	100	100	0	---	FALSE	---	---	chr2	-	85332895	85332996	---	---	---	---	---	---	---	---	---	---	---	---	---
TC1100009230.hg.1	7.30262	7.53532	6.97964	7.55381	7.96698	9.54223	9.76059	8.72594	7.93444	8.12232		7.46767	8.8171		1.34943	2.54811	0.00983173		ENST00000410597	Y_RNA	Y RNA [Source:RFAM;Acc:RF00019]	---	ENST00000410597	ENSEMBL	Y RNA [Source:RFAM;Acc:RF00019]	100	100	0	---	FALSE	---	---	chr11	+	118970498	118970595	---	---	---	---	---	---	---	---	---	---	---	---	---
TC1700008033.hg.1	11.0627	10.8393	11.0434	10.1617	10.1354	11.9499	12.891	11.8031	11.5926	11.7449		10.6485	11.9963		1.34778	2.54521	0.00248365		NM_006460	HEXIM1	hexamethylene bis-acetamide inducible 1	17q21.31	NM_006460	RefSeq	Homo sapiens hexamethylene bis-acetamide inducible 1 (HEXIM1), mRNA.	100	100	0	---	FALSE	Hs.741758	adrenal gland| ascites| bladder| bone| brain| cervix| connective tissue| embryonic tissue| esophagus| eye| heart| intestine| kidney| liver| lung| lymph node| mammary gland| muscle| ovary| pancreas| placenta| prostate| skin| stomach| testis| thymus| thyroid| trachea| uterus| vascular|adrenal tumor| breast (mammary gland) tumor| cervical tumor| chondrosarcoma| colorectal tumor| esophageal tumor| ga…	chr17	+	45147317	45152101	NM_006460	O94992	GO:0000122 // GO:0006351 // GO:0007507 // GO:0045736 // GO:0045892 // GO:1901798 // GO:0000122 // GO:0006355 // GO:0071901	negative regulation of transcription from RNA polymerase II promoter // transcription, DNA-templated // heart development // negative regulation of cyclin-dependent protein serine/threonine kinase activity // negative regulation of transcription, DNA-templated // positive regulation of signal transduction by p53 class mediator // negative regulation of transcription from RNA polymerase II promote…	inferred from direct assay // inferred from electronic annotation // inferred from electronic annotation // inferred from direct assay // inferred from direct assay // inferred from mutant phenotype // inferred from electronic annotation // inferred from electronic annotation // inferred from electronic annotation	GO:0005634 // GO:0005654 // GO:0005737 // GO:0005634 // GO:0005737	nucleus // nucleoplasm // cytoplasm // nucleus // cytoplasm	inferred from direct assay // inferred from direct assay // inferred from direct assay // inferred from electronic annotation // inferred from electronic annotation	GO:0004861 // GO:0005515 // GO:0017069 // GO:0097322 // GO:0004861 // GO:0017069 // GO:0097322	cyclin-dependent protein serine/threonine kinase inhibitor activity // protein binding // snRNA binding // 7SK snRNA binding // cyclin-dependent protein serine/threonine kinase inhibitor activity // snRNA binding // 7SK snRNA binding	inferred from direct assay // inferred from physical interaction // inferred from direct assay // not recorded // inferred from electronic annotation // inferred from electronic annotation // ---	---	---
TC0200011127.hg.1	7.52864	7.05426	7.57257	7.49355	7.74456	9.3601	10.4003	8.19151	8.21508	7.96302		7.47871	8.82601		1.3473	2.54435	0.0222965		NR_003006	SCARNA6	small Cajal body-specific RNA 6	2q37.1	NR_003006	RefSeq	Homo sapiens small Cajal body-specific RNA 6 (SCARNA6), guide RNA.	100	100	0	---	FALSE	Hs.689637	intestine| colorectal tumor| adult	chr2	+	233288676	233288941	---	---	---	---	---	---	---	---	---	---	---	---	---
TSUnmapped00000058.hg.1	7.52864	7.05426	7.57257	7.49355	7.74456	9.3601	10.4003	8.19151	8.21508	7.96302		7.47871	8.82601		1.3473	2.54435	0.0222965		ENST00000625643	SCARNA6	small Cajal body-specific RNA 6	2q37.1	ENST00000625643	ENSEMBL	small Cajal body-specific RNA 6 [gene_biotype:scaRNA transcript_biotype:scaRNA]	100	100	0	---	FALSE	Hs.689637	intestine| colorectal tumor| adult	---	---	0	0	---	---	---	---	---	---	---	---	---	---	---	---	---
TC0800007226.hg.1	9.84751	10.7819	9.82485	10.8327	11.6422	12.6911	13.005	10.4261	11.75	11.7892		10.5858	11.9323		1.34646	2.54287	0.0443784		uc064lut.1	RNA5SP263	5S ribosomal pseudogene 263 [Source:HGNC Symbol;Acc:HGNC:43163]	---	uc064lut.1	UCSC Genes	5S ribosomal pseudogene 263 [Source:HGNC Symbol;Acc:HGNC:43163]	100	100	0	---	FALSE	---	---	chr8	+	32256496	32256623	---	---	---	---	---	---	---	---	---	---	---	---	---
TC0200012326.hg.1	12.1765	11.7625	12.2506	12.0772	12.5901	13.5344	13.8789	13.2996	13.6246	13.2506		12.1714	13.5176		1.34623	2.54246	5.99792e-05		ENST00000411247	RNU6-373P	RNA, U6 small nuclear 373, pseudogene [Source:HGNC Symbol;Acc:HGNC:47336]	---	ENST00000411247	ENSEMBL	RNA, U6 small nuclear 373, pseudogene [gene_biotype:snRNA transcript_biotype:snRNA]	100	100	0	---	FALSE	---	---	chr2	-	39393522	39393618	---	---	---	---	---	---	---	---	---	---	---	---	---
TC0400008099.hg.1	5.68617	5.80625	5.47231	5.19723	5.67613	6.92658	7.05147	6.35825	6.87669	7.35469		5.56762	6.91353		1.34592	2.54192	0.000119802		uc062ycl.1	RNU6-1298P	RNA, U6 small nuclear 1298, pseudogene [Source:HGNC Symbol;Acc:HGNC:48261]	---	uc062ycl.1	UCSC Genes	RNA, U6 small nuclear 1298, pseudogene [Source:HGNC Symbol;Acc:HGNC:48261]	100	100	0	---	FALSE	---	---	chr4	+	88226729	88226829	---	---	---	---	---	---	---	---	---	---	---	---	---
TC0700011984.hg.1	4.49168	3.65524	3.89514	3.82097	3.34865	5.09133	4.60281	4.52243	5.60952	6.10425		3.84233	5.18607		1.34373	2.53807	0.00532048		uc064gcw.1	AC005071.3	---	---	uc064gcw.1	UCSC Genes	N/A	100	100	0	---	FALSE	---	---	chr7	-	100217065	100217165	---	---	---	---	---	---	---	---	---	---	---	---	---
TC2200008483.hg.1	13.639	13.0977	13.0361	12.956	13.5692	14.5824	14.6048	14.4343	14.5689	14.8248		13.2596	14.603		1.34343	2.53753	2.57241e-05		ENST00000362378	RNU6-28P	RNA, U6 small nuclear 28, pseudogene	---	ENST00000362378	ENSEMBL	RNA, U6 small nuclear 28, pseudogene [gene_biotype:snRNA transcript_biotype:snRNA]	100	100	0	---	FALSE	---	---	chr22	-	31479383	31479489	---	---	---	---	---	---	---	---	---	---	---	---	---
TC0100015742.hg.1	10.0752	9.64547	10.0324	10.3636	10.6536	11.8079	11.5444	10.8188	11.7863	11.5299		10.154	11.4975		1.34341	2.53751	0.000611111		uc057kpf.1	SNORA40	Small nucleolar RNA SNORA40 [Source:RFAM;Acc:RF00561]	---	uc057kpf.1	UCSC Genes	Small nucleolar RNA SNORA40 [Source:RFAM;Acc:RF00561]	100	100	0	---	FALSE	---	---	chr1	-	150600539	150600659	---	---	---	---	---	---	---	---	---	---	---	---	---
TC1000007369.hg.1	2.89722	3.23093	3.01672	3.33842	3.45038	5.83263	5.11775	4.00234	3.86615	3.82025		3.18673	4.52782		1.34109	2.53343	0.0122655		---	---	---	---	T040421	miTranscriptome	Transcript identified by MiTranscriptome	100	100	0	---	FALSE	---	---	chr10	+	41846313	41846628	---	---	---	---	---	---	---	---	---	---	---	---	---
TC2000008517.hg.1	12.0999	11.9214	11.3167	11.5845	11.859	13.4675	13.7752	12.695	12.8536	12.6955		11.7563	13.0974		1.34109	2.53343	0.000877672		NR_003045	SNORD17	small nucleolar RNA, C/D box 17	20p11.23	NR_003045	RefSeq	Homo sapiens small nucleolar RNA, C/D box 17 (SNORD17), small nucleolar RNA.	100	100	0	---	FALSE	Hs.680747	bladder| kidney| liver| lung| lymph| mammary gland| placenta| prostate| tonsil| bladder carcinoma| breast (mammary gland) tumor| germ cell tumor| kidney tumor| liver tumor| lung tumor| lymphoma| normal| prostate cancer| adult	chr20	-	17962710	17962946	---	---	---	---	---	---	---	---	---	---	---	---	---
TSUnmapped00001000.hg.1	11.2458	10.9172	11.0386	11.0879	11.7677	12.762	12.9975	12.0359	12.6338	12.3272		11.2115	12.5513		1.33979	2.53114	0.000335674		---	---	---	---	URS000075C26A	RNACentral	small nucleolar RNA, H/ACA box 71C (SNORA71C), small nucleolar RNA.	100	100	0	---	FALSE	---	---	---	---	0	0	---	---	---	---	---	---	---	---	---	---	---	---	---
TC0200013355.hg.1	12.2671	12.9444	12.335	12.1813	11.6259	14.059	14.9842	12.9211	12.9306	13.1526		12.2707	13.6095		1.33878	2.52937	0.0184058		uc061lov.1	RNU2-63P	RNA, U2 small nuclear 63, pseudogene [Source:HGNC Symbol;Acc:HGNC:48556]	---	uc061lov.1	UCSC Genes	RNA, U2 small nuclear 63, pseudogene [Source:HGNC Symbol;Acc:HGNC:48556]	100	100	0	---	FALSE	---	---	chr2	-	88016354	88016547	---	---	---	---	---	---	---	---	---	---	---	---	---
TC0700007814.hg.1	13.6452	13.3793	13.317	13.8394	14.2281	15.6058	15.0223	14.4823	15.0704	14.9214		13.6818	15.0204		1.33867	2.52918	0.000587842		NR_002961	SNORA22	small nucleolar RNA, H/ACA box 22	7q11.21	NR_002961	RefSeq	Homo sapiens small nucleolar RNA, H/ACA box 22 (SNORA22), small nucleolar RNA.	100	100	0	---	FALSE	Hs.675336	embryonic tissue| muscle| normal| blastocyst| adult	chr7	+	65755526	65755659	---	---	---	---	---	---	---	---	---	---	---	---	---
TC0100009670.hg.1	5.07359	5.20931	5.12268	5.51759	5.14634	6.87917	6.212	5.93721	6.3544	7.3712		5.2139	6.5508		1.3369	2.52607	0.00106604		---	---	---	---	NONHSAT005622	NONCODE	Non-coding transcript identified by NONCODE	100	100	0	---	FALSE	---	---	chr1	+	121610403	121615429	---	---	---	---	---	---	---	---	---	---	---	---	---
TC0100011776.hg.1	10.3695	10.6154	9.69369	10.5687	10.2327	11.1478	11.9293	11.1363	12.1347	11.8057		10.296	11.6308		1.33478	2.52237	0.000995517		lorbo.aAug10-unspliced	lorbo	Transcript Identified by AceView	---	lorbo.aAug10-unspliced	Ace View	Transcript Identified by AceView	100	100	0	---	FALSE	---	---	chr1	+	225999509	226000970	---	---	---	---	---	---	---	---	---	---	---	---	---
TC0300013471.hg.1	7.26283	6.11867	9.36818	10.1609	9.92741	7.7854	7.58786	11.0395	11.7301	11.3647		8.56761	9.90151		1.3339	2.52083	0.302784		NM_001130845	BCL6	B-cell CLL/lymphoma 6	3q27	NM_001130845	RefSeq	Homo sapiens B-cell CLL/lymphoma 6 (BCL6), transcript variant 2, mRNA.	100	100	0	---	FALSE	Hs.478588	adipose tissue| adrenal gland| bladder| blood| bone| brain| cervix| connective tissue| embryonic tissue| eye| heart| intestine| kidney| larynx| liver| lung| lymph| lymph node| mammary gland| mouth| muscle| nerve| ovary| pancreas| parathyroid| pituitary gland| placenta| prostate| skin| spleen| stomach| testis| thymus| trachea| uterus| vascular|adrenal tumor| bladder carcinoma| breast (mammary glan…	chr3	-	187721377	187745727	NM_001130845	P41182	GO:0000060 // GO:0000122 // GO:0000902 // GO:0001953 // GO:0002467 // GO:0002634 // GO:0002903 // GO:0006351 // GO:0006954 // GO:0006974 // GO:0007266 // GO:0007283 // GO:0008285 // GO:0030036 // GO:0030183 // GO:0030308 // GO:0030890 // GO:0031065 // GO:0032764 // GO:0035024 // GO:0042092 // GO:0043065 // GO:0043087 // GO:0043380 // GO:0045629 // GO:0045666 // GO:0045746 // GO:0045892 // GO:0045…	protein import into nucleus, translocation // negative regulation of transcription from RNA polymerase II promoter // cell morphogenesis // negative regulation of cell-matrix adhesion // germinal center formation // regulation of germinal center formation // negative regulation of B cell apoptotic process // transcription, DNA-templated // inflammatory response // cellular response to DNA damage …	inferred from genetic interaction // inferred from direct assay // inferred from electronic annotation // inferred from electronic annotation // inferred from electronic annotation // non-traceable author statement // non-traceable author statement // inferred from electronic annotation // inferred from electronic annotation // inferred from direct assay // inferred from electronic annotation // …	GO:0005634 // GO:0005657 // GO:0005634	nucleus // replication fork // nucleus	inferred from direct assay // inferred from direct assay // inferred from electronic annotation	GO:0000977 // GO:0001161 // GO:0001227 // GO:0003682 // GO:0003700 // GO:0005515 // GO:0031490 // GO:0043565 // GO:0046872 // GO:0003676 // GO:0003677	RNA polymerase II regulatory region sequence-specific DNA binding // intronic transcription regulatory region sequence-specific DNA binding // transcriptional repressor activity, RNA polymerase II transcription regulatory region sequence-specific binding // chromatin binding // transcription factor activity, sequence-specific DNA binding // protein binding // chromatin DNA binding // sequence-spe…	inferred from electronic annotation // inferred from electronic annotation // inferred from electronic annotation // inferred from direct assay // inferred from mutant phenotype // inferred from physical interaction // inferred from electronic annotation // inferred from direct assay // inferred from electronic annotation // inferred from electronic annotation // inferred from electronic annotati…	---	---
TC1600010057.hg.1	6.39492	6.81855	6.19843	6.84475	6.43444	7.28382	8.19406	7.37779	7.9868	8.51678		6.53822	7.87185		1.33363	2.52037	0.00109797		---	---	---	---	NONHSAT142012	NONCODE	Non-coding transcript identified by NONCODE	100	100	0	---	FALSE	---	---	chr16	-	32332244	32334600	---	---	---	---	---	---	---	---	---	---	---	---	---
TC0100011720.hg.1	10.7007	10.3096	10.4293	10.8697	11.2387	11.8856	12.4363	11.7694	11.9377	12.1836		10.7096	12.0425		1.3329	2.51909	0.000179342		uc057psm.1	RNU6-1248P	RNA, U6 small nuclear 1248, pseudogene [Source:HGNC Symbol;Acc:HGNC:48211]	---	uc057psm.1	UCSC Genes	RNA, U6 small nuclear 1248, pseudogene [Source:HGNC Symbol;Acc:HGNC:48211]	100	100	0	---	FALSE	---	---	chr1	+	223690051	223690114	---	---	---	---	---	---	---	---	---	---	---	---	---
TC0500010209.hg.1	6.33316	6.42825	6.80521	6.51795	6.81933	8.55486	8.27465	7.61331	7.44484	7.67754		6.58078	7.91304		1.33226	2.51797	0.000468766		uc063cnc.1	RNU6-660P	RNA, U6 small nuclear 660, pseudogene [Source:HGNC Symbol;Acc:HGNC:47623]	---	uc063cnc.1	UCSC Genes	RNA, U6 small nuclear 660, pseudogene [Source:HGNC Symbol;Acc:HGNC:47623]	100	100	0	---	FALSE	---	---	chr5	-	16941843	16941951	---	---	---	---	---	---	---	---	---	---	---	---	---
TCUn_GL000224v100006433.hg.1	9.58463	10.3708	9.77122	9.64128	10.4395	11.3875	12.1266	10.4683	10.7658	11.7169		9.96148	11.293		1.33156	2.51674	0.00560469		uc064xqs.1	AL591856.1	---	---	uc064xqs.1	UCSC Genes	N/A	100	100	0	---	FALSE	---	---	chrUn_GL000224v1	+	43376	43458	---	---	---	---	---	---	---	---	---	---	---	---	---
TC0500011393.hg.1	5.24397	5.24864	5.95501	4.51084	5.24124	6.35818	6.79989	6.35106	6.97136	6.37063		5.23994	6.57022		1.33028	2.51452	0.000992958		uc063fds.1	RNU6-606P	RNA, U6 small nuclear 606, pseudogene [Source:HGNC Symbol;Acc:HGNC:47569]	---	uc063fds.1	UCSC Genes	RNA, U6 small nuclear 606, pseudogene [Source:HGNC Symbol;Acc:HGNC:47569]	100	100	0	---	FALSE	---	---	chr5	-	87299687	87299797	---	---	---	---	---	---	---	---	---	---	---	---	---
TC0200008534.hg.1	10.0156	10.2973	9.8366	10.2776	10.5931	11.1547	12.1963	10.9166	11.3252	12.069		10.204	11.5324		1.32833	2.51112	0.00163688		NM_001164315	ANKRD36	ankyrin repeat domain 36	2q11.2	NM_001164315	RefSeq	Homo sapiens ankyrin repeat domain 36 (ANKRD36), mRNA.	100	100	0	---	FALSE	Hs.541894	adipose tissue| bladder| blood| brain| ear| embryonic tissue| eye| heart| intestine| kidney| larynx| liver| lung| lymph node| mammary gland| mouth| muscle| ovary| pancreas| pharynx| pituitary gland| placenta| prostate| skin| spleen| stomach| testis| thymus| uterus| vascular| breast (mammary gland) tumor| colorectal tumor| germ cell tumor| head and neck tumor| kidney tumor| leukemia| non-neoplasia…	chr2	+	97113496	97264521	NM_001164315	A6QL64	---	---	---	---	---	---	---	---	---	---	---
TC0900009499.hg.1	4.74987	5.20322	3.93101	4.41991	3.9667	5.33225	5.56271	5.66252	6.25503	6.09638		4.45414	5.78178		1.32764	2.50992	0.00202741		churoyby.aAug10-unspliced	churoyby	Transcript Identified by AceView	---	churoyby.aAug10-unspliced	Ace View	Transcript Identified by AceView	100	100	0	---	FALSE	---	---	chr9	-	6756017	6759217	---	---	---	---	---	---	---	---	---	---	---	---	---
TC1000010315.hg.1	9.80054	10.2448	10.2937	10.1761	10.6759	11.5697	12.1611	10.7632	11.5895	11.7412		10.2382	11.565		1.32673	2.50834	0.00108084		uc057sth.1	RNU6-794P	RNA, U6 small nuclear 794, pseudogene [Source:HGNC Symbol;Acc:HGNC:47757]	---	uc057sth.1	UCSC Genes	RNA, U6 small nuclear 794, pseudogene [Source:HGNC Symbol;Acc:HGNC:47757]	100	100	0	---	FALSE	---	---	chr10	-	35231331	35231394	---	---	---	---	---	---	---	---	---	---	---	---	---
TC0500011378.hg.1	6.44917	6.59389	6.43785	6.34577	6.32885	7.92651	8.19059	7.16575	7.92675	7.56619		6.43111	7.75516		1.32405	2.50368	9.23424e-05		uc063fdk.1	RNU6-804P	RNA, U6 small nuclear 804, pseudogene [Source:HGNC Symbol;Acc:HGNC:47767]	---	uc063fdk.1	UCSC Genes	RNA, U6 small nuclear 804, pseudogene [Source:HGNC Symbol;Acc:HGNC:47767]	100	100	0	---	FALSE	---	---	chr5	-	86663144	86663250	---	---	---	---	---	---	---	---	---	---	---	---	---
TC0200006627.hg.1	12.177	11.8793	11.6477	11.2472	11.0817	12.7725	13.6341	12.8048	12.5807	12.8591		11.6066	12.9303		1.32367	2.50302	0.00121926		NM_002166	ID2	inhibitor of DNA binding 2, dominant negative helix-loop-helix protein	2p25	NM_002166	RefSeq	Homo sapiens inhibitor of DNA binding 2, dominant negative helix-loop-helix protein (ID2), mRNA.	100	100	0	---	FALSE	Hs.180919 // Hs.726053	adrenal gland| ascites| blood| bone| bone marrow| brain| connective tissue| ear| embryonic tissue| eye| heart| intestine| kidney| larynx| liver| lung| lymph node| mammary gland| nerve| ovary| pancreas| parathyroid| pituitary gland| placenta| prostate| skin| stomach| testis| thyroid| uterus| vascular|adrenal tumor| breast (mammary gland) tumor| chondrosarcoma| colorectal tumor| gastrointestinal tu…	chr2	+	8678845	8684453	NM_002166	Q02363	GO:0000122 // GO:0001656 // GO:0001779 // GO:0003149 // GO:0003166 // GO:0006351 // GO:0007275 // GO:0010628 // GO:0010629 // GO:0014003 // GO:0019216 // GO:0021772 // GO:0032922 // GO:0033598 // GO:0042752 // GO:0043153 // GO:0043353 // GO:0043392 // GO:0043433 // GO:0045475 // GO:0045578 // GO:0045600 // GO:0045648 // GO:0045651 // GO:0045665 // GO:0045668 // GO:0045777 // GO:0045892 // GO:0045…	negative regulation of transcription from RNA polymerase II promoter // metanephros development // natural killer cell differentiation // membranous septum morphogenesis // bundle of His development // transcription, DNA-templated // multicellular organismal development // positive regulation of gene expression // negative regulation of gene expression // oligodendrocyte development // regulation…	inferred from electronic annotation // inferred from electronic annotation // inferred from electronic annotation // inferred from electronic annotation // inferred from electronic annotation // inferred from electronic annotation // traceable author statement // inferred from sequence or structural similarity // inferred from sequence or structural similarity // inferred from electronic annotati…	GO:0005634 // GO:0005654 // GO:0005737 // GO:0005813 // GO:0005829 // GO:0043234 // GO:0005634 // GO:0005634 // GO:0005737 // GO:0043234	nucleus // nucleoplasm // cytoplasm // centrosome // cytosol // protein complex // nucleus // nucleus // cytoplasm // protein complex	inferred from direct assay // inferred from direct assay // inferred from direct assay // inferred from direct assay // inferred from direct assay // inferred from sequence or structural similarity // inferred by curator // inferred from electronic annotation // inferred from electronic annotation // inferred from electronic annotation	GO:0005515 // GO:0044325 // GO:0046983	protein binding // ion channel binding // protein dimerization activity	inferred from physical interaction // inferred from physical interaction // inferred from electronic annotation	---	---
TC1100011569.hg.1	5.90107	6.41736	4.8492	4.78848	5.35343	6.43324	7.12169	6.3732	6.51246	7.48317		5.46191	6.78475		1.32284	2.50159	0.00850366		uc058feq.1	RNU6-672P	RNA, U6 small nuclear 672, pseudogene [Source:HGNC Symbol;Acc:HGNC:47635]	---	uc058feq.1	UCSC Genes	RNA, U6 small nuclear 672, pseudogene [Source:HGNC Symbol;Acc:HGNC:47635]	100	100	0	---	FALSE	---	---	chr11	-	72869544	72869650	---	---	---	---	---	---	---	---	---	---	---	---	---
TC1900008508.hg.1	4.0917	4.7382	4.10924	4.77333	4.01336	5.19868	5.6376	5.35229	6.04666	6.10185		4.34517	5.66742		1.32225	2.50056	0.000683342		gleynu.aAug10	gleynu	Transcript Identified by AceView	---	gleynu.aAug10	Ace View	Transcript Identified by AceView	100	100	0	---	FALSE	---	---	chr19	+	48977208	48979365	---	---	---	---	---	---	---	---	---	---	---	---	---
TC0Y00007146.hg.1	3.57031	3.79764	3.73827	3.93208	4.41676	4.69215	6.49863	3.75928	5.46901	5.64607		3.89101	5.21303		1.32201	2.50015	0.0260028		uc065ctp.1	RNU6-255P	RNA, U6 small nuclear 255, pseudogene [Source:HGNC Symbol;Acc:HGNC:47218]	---	uc065ctp.1	UCSC Genes	RNA, U6 small nuclear 255, pseudogene [Source:HGNC Symbol;Acc:HGNC:47218]	100	100	0	---	FALSE	---	---	chrY	-	19018983	19019087	---	---	---	---	---	---	---	---	---	---	---	---	---
TC0200013014.hg.1	4.54882	4.15753	4.43152	4.27548	4.53586	4.80404	6.62909	5.42261	6.18249	5.52028		4.38984	5.7117		1.32186	2.49988	0.00364614		---	---	---	---	T191533	miTranscriptome	Transcript identified by MiTranscriptome	100	100	0	---	FALSE	---	---	chr2	-	70967266	70976933	---	---	---	---	---	---	---	---	---	---	---	---	---
TC0200008209.hg.1	9.14041	9.16783	8.91818	9.11022	9.29728	10.7557	10.9651	10.2374	10.2587	10.0209		9.12678	10.4476		1.32078	2.49802	0.000105818		uc061ldy.1	RNU6-1312P	RNA, U6 small nuclear 1312, pseudogene [Source:HGNC Symbol;Acc:HGNC:48275]	---	uc061ldy.1	UCSC Genes	RNA, U6 small nuclear 1312, pseudogene [Source:HGNC Symbol;Acc:HGNC:48275]	100	100	0	---	FALSE	---	---	chr2	+	83657735	83657842	---	---	---	---	---	---	---	---	---	---	---	---	---
TC2200009175.hg.1	3.73482	3.71726	3.75552	3.57965	4.15913	5.55502	5.1986	4.29203	5.77055	4.73263		3.78928	5.10977		1.32049	2.49751	0.00174145		uc062foo.1	RNU6-409P	RNA, U6 small nuclear 409, pseudogene [Source:HGNC Symbol;Acc:HGNC:47372]	---	uc062foo.1	UCSC Genes	RNA, U6 small nuclear 409, pseudogene [Source:HGNC Symbol;Acc:HGNC:47372]	100	100	0	---	FALSE	---	---	chr22	-	50691260	50691363	---	---	---	---	---	---	---	---	---	---	---	---	---
TC1200007653.hg.1	8.3716	8.17427	8.64884	7.7057	7.43696	9.76718	9.54232	10.1994	8.6475	8.77842		8.06747	9.38697		1.3195	2.49579	0.0071834		NM_001202233	NR4A1	nuclear receptor subfamily 4, group A, member 1	12q13	NM_001202233	RefSeq	Homo sapiens nuclear receptor subfamily 4, group A, member 1 (NR4A1), transcript variant 3, mRNA.	100	100	0	---	FALSE	Hs.524430 // Hs.670088	adipose tissue| adrenal gland| blood| bone| bone marrow| brain| cervix| connective tissue| esophagus| eye| heart| intestine| kidney| larynx| liver| lung| lymph| lymph node| mammary gland| muscle| nerve| ovary| pancreas| parathyroid| placenta| prostate| skin| stomach| testis| thymus| thyroid| trachea| uterus|adrenal tumor| breast (mammary gland) tumor| cervical tumor| chondrosarcoma| colorectal tu…	chr12	+	52022832	52059507	NM_001202233	P22736	GO:0001938 // GO:0002042 // GO:0006367 // GO:0007165 // GO:0007173 // GO:0008543 // GO:0010467 // GO:0030522 // GO:0030522 // GO:0035767 // GO:0035924 // GO:0038095 // GO:0043401 // GO:0044344 // GO:0045087 // GO:0045444 // GO:0045786 // GO:0045944 // GO:0048011 // GO:0048015 // GO:0061469 // GO:0071376 // GO:0006351 // GO:0006355	positive regulation of endothelial cell proliferation // cell migration involved in sprouting angiogenesis // transcription initiation from RNA polymerase II promoter // signal transduction // epidermal growth factor receptor signaling pathway // fibroblast growth factor receptor signaling pathway // gene expression // intracellular receptor signaling pathway // intracellular receptor signaling p…	inferred from mutant phenotype // inferred from direct assay // traceable author statement // traceable author statement // traceable author statement // traceable author statement // traceable author statement // inferred from electronic annotation // traceable author statement // inferred from mutant phenotype // inferred from mutant phenotype // traceable author statement // inferred from elec…	GO:0005634 // GO:0005634 // GO:0005654 // GO:0005737 // GO:0031965 // GO:0005634 // GO:0005737	nucleus // nucleus // nucleoplasm // cytoplasm // nuclear membrane // nucleus // cytoplasm	inferred from direct assay // inferred from sequence or structural similarity // traceable author statement // inferred from direct assay // inferred from direct assay // inferred from electronic annotation // inferred from electronic annotation	GO:0001077 // GO:0003677 // GO:0003707 // GO:0004879 // GO:0005515 // GO:0008270 // GO:0043565 // GO:0046982 // GO:0003677 // GO:0003677 // GO:0003700 // GO:0004879 // GO:0046872	transcriptional activator activity, RNA polymerase II core promoter proximal region sequence-specific binding // DNA binding // steroid hormone receptor activity // RNA polymerase II transcription factor activity, ligand-activated sequence-specific DNA binding // protein binding // zinc ion binding // sequence-specific DNA binding // protein heterodimerization activity // DNA binding // DNA bindi…	inferred from sequence or structural similarity // inferred from sequence or structural similarity // inferred from electronic annotation // inferred from electronic annotation // inferred from physical interaction // inferred from electronic annotation // inferred from electronic annotation // inferred from sequence or structural similarity // inferred from electronic annotation // traceable aut…	GenMAPP	Nuclear_Receptors
TC0700012045.hg.1	14.5954	14.1088	13.9954	13.9146	14.6642	15.4458	15.8511	15.1731	15.7617	15.6354		14.2557	15.5734		1.31774	2.49276	0.000157689		uc064gln.1	RNU6-1104P	RNA, U6 small nuclear 1104, pseudogene [Source:HGNC Symbol;Acc:HGNC:48067]	---	uc064gln.1	UCSC Genes	RNA, U6 small nuclear 1104, pseudogene [Source:HGNC Symbol;Acc:HGNC:48067]	100	100	0	---	FALSE	---	---	chr7	-	101269938	101270041	---	---	---	---	---	---	---	---	---	---	---	---	---
TC0M00006447.hg.1	13.6504	13.5075	13.1117	14.3016	15.3812	15.665	15.9386	14.2637	15.1204	15.548		13.9905	15.3071		1.31665	2.49087	0.028326		uc022bqq.2	MT-TA	mitochondrially encoded tRNA alanine [Source:HGNC Symbol;Acc:HGNC:7475]	---	uc022bqq.2	UCSC Genes	mitochondrially encoded tRNA alanine [Source:HGNC Symbol;Acc:HGNC:7475]	100	100	0	---	FALSE	---	---	chrM	-	5585	5729	---	---	---	---	---	---	---	---	---	---	---	---	---
TC1100006929.hg.1	5.19642	5.17614	5.95617	5.79429	5.04073	6.4056	7.27315	6.70329	6.23076	7.11684		5.43275	6.74593		1.31318	2.48488	0.00130534		blargloy.aAug10-unspliced	blargloy	Transcript Identified by AceView	---	blargloy.aAug10-unspliced	Ace View	Transcript Identified by AceView	100	100	0	---	FALSE	---	---	chr11	+	14864142	14864738	---	---	---	---	---	---	---	---	---	---	---	---	---
TCUn_GL000219v100006433.hg.1	11.6188	12.28	11.5773	11.754	12.4033	13.0988	14.1313	12.2194	12.9044	13.8362		11.9267	13.238		1.31132	2.48169	0.00895067		uc064xpz.1	AL592183.6	---	---	uc064xpz.1	UCSC Genes	N/A	100	100	0	---	FALSE	---	---	chrUn_GL000219v1	+	164278	164360	---	---	---	---	---	---	---	---	---	---	---	---	---
TC0300011721.hg.1	6.07456	5.83206	6.0241	5.80908	6.18424	7.62221	7.36465	6.8553	7.26485	7.36899		5.98481	7.2952		1.31039	2.48009	1.71621e-05		uc062lsh.1	RNU6-873P	RNA, U6 small nuclear 873, pseudogene [Source:HGNC Symbol;Acc:HGNC:47836]	---	uc062lsh.1	UCSC Genes	RNA, U6 small nuclear 873, pseudogene [Source:HGNC Symbol;Acc:HGNC:47836]	100	100	0	---	FALSE	---	---	chr3	-	87742543	87742649	---	---	---	---	---	---	---	---	---	---	---	---	---
TC0800010684.hg.1	4.2296	4.13868	3.49108	4.0889	4.08378	5.24646	5.70197	4.94712	5.14834	5.53581		4.00641	5.31594		1.30954	2.47862	0.000119535		uc064njv.1	RNU6-1324P	RNA, U6 small nuclear 1324, pseudogene [Source:HGNC Symbol;Acc:HGNC:48287]	---	uc064njv.1	UCSC Genes	RNA, U6 small nuclear 1324, pseudogene [Source:HGNC Symbol;Acc:HGNC:48287]	100	100	0	---	FALSE	---	---	chr8	-	66501205	66501311	---	---	---	---	---	---	---	---	---	---	---	---	---
TC1700007216.hg.1	9.92549	9.85356	10.0308	9.7665	10.6373	10.7493	12.1827	10.7915	11.1469	11.8903		10.0427	11.3521		1.30941	2.4784	0.00413559		NR_023380	CCDC144CP	coiled-coil domain containing 144C, pseudogene	17p11.2	NR_023380	RefSeq	Homo sapiens coiled-coil domain containing 144C, pseudogene (CCDC144CP), non-coding RNA.	100	100	0	---	FALSE	Hs.462475	brain| placenta| testis| normal| fetus| adult	chr17	+	20321164	20403557	NR_023380	B4DIP1	---	---	---	---	---	---	---	---	---	---	---
TC0200006972.hg.1	5.11192	4.43219	5.1218	4.88009	4.82974	6.42417	6.60087	5.57247	6.60551	5.71388		4.87515	6.18338		1.30823	2.47638	0.000937193		uc061hdd.1	RNU6-936P	RNA, U6 small nuclear 936, pseudogene [Source:HGNC Symbol;Acc:HGNC:47899]	---	uc061hdd.1	UCSC Genes	RNA, U6 small nuclear 936, pseudogene [Source:HGNC Symbol;Acc:HGNC:47899]	100	100	0	---	FALSE	---	---	chr2	+	24676309	24676415	---	---	---	---	---	---	---	---	---	---	---	---	---
TC1600008211.hg.1	10.4472	11.6253	10.085	10.7329	12.3286	13.2758	14.0099	10.9334	11.5736	11.9643		11.0438	12.3514		1.3076	2.47529	0.0977192		NR_106988_11	MIR7641-2	Homo sapiens microRNA 7641-2 (MIR7641-2), microRNA.	---	NR_106988_11	RefSeq	Homo sapiens microRNA 7641-2 (MIR7641-2), microRNA.	100	100	0	---	FALSE	---	---	chr16	+	68742480	68742588	---	---	---	---	---	---	---	---	---	---	---	---	---
TC0100009879.hg.1	5.86044	5.54004	5.56806	5.73312	5.60867	6.49305	6.997	6.59086	7.3762	7.38636		5.66207	6.96869		1.30663	2.47362	0.000167469		ENST00000577853.1	RP11-196G18.23	---	---	ENST00000577853.1	lncRNAWiki	N/A	100	100	0	---	FALSE	---	---	chr1	+	149861271	149862504	---	---	---	---	---	---	---	---	---	---	---	---	---
TC0X00010577.hg.1	6.78046	7.08645	6.63565	6.71966	6.38231	8.01934	9.50061	7.38584	7.76842	7.45955		6.72091	8.02675		1.30585	2.47229	0.0117166		skoyfo.aAug10-unspliced	skoyfo	Transcript Identified by AceView	---	skoyfo.aAug10-unspliced	Ace View	Transcript Identified by AceView	100	100	0	---	FALSE	---	---	chrX	-	115851465	115853094	---	---	---	---	---	---	---	---	---	---	---	---	---
TC0X00010580.hg.1	6.78046	7.08645	6.63565	6.71966	6.38231	8.01934	9.50061	7.38584	7.76842	7.45955		6.72091	8.02675		1.30585	2.47229	0.0117166		plygo.aAug10-unspliced	plygo	Transcript Identified by AceView	---	plygo.aAug10-unspliced	Ace View	Transcript Identified by AceView	100	100	0	---	FALSE	---	---	chrX	-	115863409	115865038	---	---	---	---	---	---	---	---	---	---	---	---	---
TC0X00006929.hg.1	5.74308	5.41906	5.64505	5.6273	5.80353	7.21206	7.29149	6.54258	6.98487	6.72347		5.6476	6.95089		1.30329	2.46791	3.26827e-05		uc064ymr.1	RNU6-1087P	RNA, U6 small nuclear 1087, pseudogene [Source:HGNC Symbol;Acc:HGNC:48050]	---	uc064ymr.1	UCSC Genes	RNA, U6 small nuclear 1087, pseudogene [Source:HGNC Symbol;Acc:HGNC:48050]	100	100	0	---	FALSE	---	---	chrX	+	35594173	35594273	---	---	---	---	---	---	---	---	---	---	---	---	---
TC0500009118.hg.1	3.74923	3.33468	3.08223	3.1663	3.45951	4.60055	5.04177	4.44975	4.71453	4.49171		3.35839	4.65966		1.30127	2.46446	3.59738e-05		stoyflee.aAug10-unspliced	stoyflee	Transcript Identified by AceView	---	stoyflee.aAug10-unspliced	Ace View	Transcript Identified by AceView	100	100	0	---	FALSE	---	---	chr5	+	151254944	151256403	---	---	---	---	---	---	---	---	---	---	---	---	---
TC2000009072.hg.1	12.2151	11.9919	12.2588	12.2893	12.7827	13.8955	14.1763	13.072	13.6069	13.2767		12.3076	13.6055		1.29787	2.45866	0.000617669		NR_003017	SNORA71C	small nucleolar RNA, H/ACA box 71C	20q11.23	NR_003017	RefSeq	Homo sapiens small nucleolar RNA, H/ACA box 71C (SNORA71C), small nucleolar RNA.	100	100	0	---	FALSE	Hs.711516	blood| normal	chr20	-	38429667	38429804	---	---	---	---	---	---	---	---	---	---	---	---	---
TSUnmapped00000844.hg.1	13.2195	12.9672	12.4095	13.7424	14.7097	15.2381	15.3496	13.6985	14.4859	14.7519		13.4097	14.7048		1.29515	2.45402	0.0294898		---	---	---	---	URS00004206E2	RNACentral	tRNA-Asn	100	100	0	---	FALSE	---	---	---	---	0	0	---	---	---	---	---	---	---	---	---	---	---	---	---
TC1000008756.hg.1	5.47989	4.38843	4.45396	3.87336	5.19527	6.09108	6.52663	5.75913	6.26261	5.22389		4.67818	5.97267		1.29449	2.4529	0.00783468		---	---	---	---	NONHSAT016153	NONCODE	Non-coding transcript identified by NONCODE	100	100	0	---	FALSE	---	---	chr10	+	102868421	102868519	---	---	---	---	---	---	---	---	---	---	---	---	---
TC0800008743.hg.1	8.3975	8.1287	8.69891	9.34059	8.77365	9.81069	10.5744	9.77613	9.70846	9.93696		8.66787	9.96132		1.29345	2.45113	0.00102222		uc064pxv.1	RNU6-875P	RNA, U6 small nuclear 875, pseudogene [Source:HGNC Symbol;Acc:HGNC:47838]	---	uc064pxv.1	UCSC Genes	RNA, U6 small nuclear 875, pseudogene [Source:HGNC Symbol;Acc:HGNC:47838]	100	100	0	---	FALSE	---	---	chr8	+	123342414	123342519	---	---	---	---	---	---	---	---	---	---	---	---	---
TC0200006891.hg.1	10.3507	9.62621	9.74573	9.07146	8.93862	10.6894	11.6426	10.7963	10.3027	10.7634		9.54654	10.8389		1.29237	2.44931	0.00486356		NM_004040	RHOB	ras homolog family member B	2p24	NM_004040	RefSeq	Homo sapiens ras homolog family member B (RHOB), mRNA.	100	100	0	---	FALSE	Hs.502876	adipose tissue| adrenal gland| ascites| bladder| blood| bone| bone marrow| brain| cervix| connective tissue| ear| embryonic tissue| esophagus| eye| heart| intestine| kidney| liver| lung| lymph node| mammary gland| mouth| nerve| ovary| pancreas| parathyroid| pituitary gland| placenta| prostate| skin| spleen| stomach| testis| thymus| trachea| uterus| vascular| breast (mammary gland) tumor| cervical…	chr2	+	20447071	20449445	NM_004040	P62745	GO:0000910 // GO:0001525 // GO:0006886 // GO:0006915 // GO:0006927 // GO:0007155 // GO:0007264 // GO:0007266 // GO:0007411 // GO:0007596 // GO:0008333 // GO:0030168 // GO:0030334 // GO:0030336 // GO:0043065 // GO:0045766 // GO:0045786 // GO:0051056 // GO:0070301 // GO:0071479 // GO:0006810 // GO:0006915 // GO:0006927 // GO:0007155 // GO:0007264 // GO:0007275 // GO:0015031 // GO:0030154 // GO:0045…	cytokinesis // angiogenesis // intracellular protein transport // apoptotic process // transformed cell apoptotic process // cell adhesion // small GTPase mediated signal transduction // Rho protein signal transduction // axon guidance // blood coagulation // endosome to lysosome transport // platelet activation // regulation of cell migration // negative regulation of cell migration // positive …	inferred from mutant phenotype // inferred from electronic annotation // inferred from electronic annotation // traceable author statement // inferred from sequence or structural similarity // inferred from sequence or structural similarity // traceable author statement // traceable author statement // traceable author statement // traceable author statement // inferred from direct assay // trace…	GO:0005634 // GO:0005769 // GO:0005829 // GO:0005886 // GO:0005886 // GO:0005925 // GO:0010008 // GO:0010008 // GO:0031902 // GO:0032154 // GO:0070062 // GO:0005622 // GO:0005634 // GO:0005768 // GO:0005770 // GO:0005829 // GO:0005886 // GO:0016020 // GO:0032154 // GO:0016021	nucleus // early endosome // cytosol // plasma membrane // plasma membrane // focal adhesion // endosome membrane // endosome membrane // late endosome membrane // cleavage furrow // extracellular exosome // intracellular // nucleus // endosome // late endosome // cytosol // plasma membrane // membrane // cleavage furrow // integral component of membrane	inferred from sequence or structural similarity // inferred from electronic annotation // traceable author statement // inferred from direct assay // traceable author statement // inferred from direct assay // inferred from direct assay // traceable author statement // inferred from electronic annotation // inferred from direct assay // inferred from direct assay // inferred from electronic annot…	GO:0003924 // GO:0005515 // GO:0005525 // GO:0019003 // GO:0000166 // GO:0005525	GTPase activity // protein binding // GTP binding // GDP binding // nucleotide binding // GTP binding	traceable author statement // inferred from physical interaction // traceable author statement // inferred from electronic annotation // inferred from electronic annotation // inferred from electronic annotation	---	---
TC0900011119.hg.1	8.70357	9.30782	8.4247	8.23724	8.76067	10.4907	10.6833	9.27223	9.29706	10.1515		8.6868	9.97896		1.29216	2.44894	0.00588016		uc064uyo.1	RNU6-492P	RNA, U6 small nuclear 492, pseudogene [Source:HGNC Symbol;Acc:HGNC:47455]	---	uc064uyo.1	UCSC Genes	RNA, U6 small nuclear 492, pseudogene [Source:HGNC Symbol;Acc:HGNC:47455]	100	100	0	---	FALSE	---	---	chr9	-	107475036	107475139	---	---	---	---	---	---	---	---	---	---	---	---	---
TC1100009849.hg.1	8.712	8.40328	8.22728	8.48036	8.87513	9.40054	10.2063	9.39438	9.91524	10.2424		8.53961	9.83176		1.29215	2.44893	0.000356437		plargler.aAug10-unspliced	plargler	Transcript Identified by AceView	---	plargler.aAug10-unspliced	Ace View	Transcript Identified by AceView	100	100	0	---	FALSE	---	---	chr11	-	3497443	3497941	---	---	---	---	---	---	---	---	---	---	---	---	---
TC0400010660.hg.1	4.36566	3.36519	3.95524	3.7783	5.38503	4.88524	6.19123	5.40725	4.8345	5.99085		4.16988	5.46181		1.29193	2.44855	0.0191552		---	---	---	---	T264575	miTranscriptome	Transcript identified by MiTranscriptome	100	100	0	---	FALSE	---	---	chr4	-	49283815	49308935	---	---	---	---	---	---	---	---	---	---	---	---	---
TC0600012320.hg.1	14.4842	14.4399	13.9059	13.9168	14.1231	15.625	15.8386	15.1027	15.4372	15.3199		14.174	15.4647		1.29069	2.44646	8.41738e-05		uc063pqq.1	RNU1-34P	RNA, U1 small nuclear 34, pseudogene [Source:HGNC Symbol;Acc:HGNC:48376]	---	uc063pqq.1	UCSC Genes	RNA, U1 small nuclear 34, pseudogene [Source:HGNC Symbol;Acc:HGNC:48376]	100	100	0	---	FALSE	---	---	chr6	-	75473738	75473894	---	---	---	---	---	---	---	---	---	---	---	---	---
TC1800007029.hg.1	3.8397	3.66337	3.38919	3.9794	3.68455	4.77526	5.98534	4.59546	4.27067	5.382		3.71124	5.00175		1.2905	2.44613	0.00382517		uc060ogo.1	RNU6-1050P	RNA, U6 small nuclear 1050, pseudogene [Source:HGNC Symbol;Acc:HGNC:48013]	---	uc060ogo.1	UCSC Genes	RNA, U6 small nuclear 1050, pseudogene [Source:HGNC Symbol;Acc:HGNC:48013]	100	100	0	---	FALSE	---	---	chr18	+	31937533	31937639	---	---	---	---	---	---	---	---	---	---	---	---	---
TC0700007796.hg.1	12.3348	11.9849	11.8552	12.3832	12.668	14.15	13.4692	13.075	13.5622	13.4219		12.2452	13.5357		1.29044	2.44603	0.000466433		uc064dyh.1	SNORA22	Small nucleolar RNA SNORA22 [Source:RFAM;Acc:RF00414]	---	uc064dyh.1	UCSC Genes	Small nucleolar RNA SNORA22 [Source:RFAM;Acc:RF00414]	100	100	0	---	FALSE	---	---	chr7	+	65065999	65066132	---	---	---	---	---	---	---	---	---	---	---	---	---
TC0400007307.hg.1	7.16683	6.67753	6.74873	6.60335	6.90382	8.10916	8.52481	7.28406	8.3999	8.23018		6.82005	8.10962		1.28957	2.44455	0.000667703		uc062wck.1	RNU6-1112P	RNA, U6 small nuclear 1112, pseudogene [Source:HGNC Symbol;Acc:HGNC:48075]	---	uc062wck.1	UCSC Genes	RNA, U6 small nuclear 1112, pseudogene [Source:HGNC Symbol;Acc:HGNC:48075]	100	100	0	---	FALSE	---	---	chr4	+	40077884	40077982	---	---	---	---	---	---	---	---	---	---	---	---	---
TC0600007002.hg.1	3.38587	3.07201	2.92039	3.4491	3.20363	4.52355	4.62009	3.74211	5.67866	3.9067		3.2062	4.49422		1.28802	2.44193	0.00670877		ENST00000607518.1	RP3-500L14.2	---	---	ENST00000607518.1	lncRNAWiki	N/A	100	100	0	---	FALSE	---	---	chr6	+	13825432	13826574	---	---	---	---	---	---	---	---	---	---	---	---	---
TC0400008796.hg.1	5.04426	4.93694	4.34114	4.64258	4.94582	5.76175	6.56124	6.07491	6.27574	5.67606		4.78215	6.06994		1.28779	2.44154	0.000263958		uc062zsf.1	RNU6-1214P	RNA, U6 small nuclear 1214, pseudogene [Source:HGNC Symbol;Acc:HGNC:48177]	---	uc062zsf.1	UCSC Genes	RNA, U6 small nuclear 1214, pseudogene [Source:HGNC Symbol;Acc:HGNC:48177]	100	100	0	---	FALSE	---	---	chr4	+	139318378	139318486	---	---	---	---	---	---	---	---	---	---	---	---	---
TC0X00010517.hg.1	11.394	11.2965	11.3657	11.2571	11.5795	12.7347	13.0129	12.4747	12.1665	12.9426		11.3786	12.6663		1.28769	2.44137	5.40688e-05		uc065asj.1	RNU6-496P	RNA, U6 small nuclear 496, pseudogene [Source:HGNC Symbol;Acc:HGNC:47459]	---	uc065asj.1	UCSC Genes	RNA, U6 small nuclear 496, pseudogene [Source:HGNC Symbol;Acc:HGNC:47459]	100	100	0	---	FALSE	---	---	chrX	-	111384256	111421608	---	---	---	---	---	---	---	---	---	---	---	---	---
TC0100009196.hg.1	3.47376	3.79621	3.21584	3.40703	3.66396	5.36017	4.69837	4.1779	5.13329	4.62378		3.51136	4.7987		1.28734	2.44078	0.00051086		uc057ipx.1	RNU6-750P	RNA, U6 small nuclear 750, pseudogene [Source:HGNC Symbol;Acc:HGNC:47713]	---	uc057ipx.1	UCSC Genes	RNA, U6 small nuclear 750, pseudogene [Source:HGNC Symbol;Acc:HGNC:47713]	100	100	0	---	FALSE	---	---	chr1	+	99978939	99979045	---	---	---	---	---	---	---	---	---	---	---	---	---
TC1200012333.hg.1	4.95497	5.74918	4.85785	5.21941	5.40971	6.42049	6.81265	5.93238	6.69184	6.76411		5.23822	6.52429		1.28607	2.43863	0.000495845		---	---	---	---	T088848	miTranscriptome	Transcript identified by MiTranscriptome	100	100	0	---	FALSE	---	---	chr12	-	124890568	124909000	---	---	---	---	---	---	---	---	---	---	---	---	---
TC0700012624.hg.1	5.49517	5.06452	5.67644	5.75294	5.96925	5.92327	6.54817	7.0751	7.0289	7.81153		5.59166	6.87739		1.28573	2.43805	0.00605123		lorslarby.aAug10-unspliced	lorslarby	Transcript Identified by AceView	---	lorslarby.aAug10-unspliced	Ace View	Transcript Identified by AceView	100	100	0	---	FALSE	---	---	chr7	-	130950495	130952039	---	---	---	---	---	---	---	---	---	---	---	---	---
TC1800008036.hg.1	5.32989	4.39612	4.90995	3.95146	4.98854	6.36181	5.77077	4.9963	6.46158	6.40426		4.71519	5.99894		1.28375	2.43471	0.0084867		uc060nhl.1	RNU6-903P	RNA, U6 small nuclear 903, pseudogene [Source:HGNC Symbol;Acc:HGNC:47866]	---	uc060nhl.1	UCSC Genes	RNA, U6 small nuclear 903, pseudogene [Source:HGNC Symbol;Acc:HGNC:47866]	100	100	0	---	FALSE	---	---	chr18	-	9617964	9618072	---	---	---	---	---	---	---	---	---	---	---	---	---
TC0200008987.hg.1	8.45474	8.29679	8.2391	8.34499	8.96149	9.9655	10.2237	9.04369	9.78008	9.69363		8.45942	9.74131		1.28189	2.43157	0.000621382		ENST00000365557	RNU6-744P	RNA, U6 small nuclear 744, pseudogene [Source:HGNC Symbol;Acc:HGNC:47707]	---	ENST00000365557	ENSEMBL	RNA, U6 small nuclear 744, pseudogene [gene_biotype:snRNA transcript_biotype:snRNA]	100	100	0	---	FALSE	---	---	chr2	+	113681111	113681217	---	---	---	---	---	---	---	---	---	---	---	---	---
TC0200006531.hg.1	3.81386	3.34585	5.92789	4.02703	4.0041	4.20249	5.66886	6.43935	5.12028	6.08869		4.22375	5.50394		1.28019	2.42871	0.0626306		blylaw.aAug10-unspliced	blylaw	Transcript Identified by AceView	---	blylaw.aAug10-unspliced	Ace View	Transcript Identified by AceView	100	100	0	---	FALSE	---	---	chr2	+	3517797	3518302	---	---	---	---	---	---	---	---	---	---	---	---	---
TC0100016469.hg.1	7.55678	8.02729	7.4161	8.04655	7.76949	8.42185	9.37646	8.53278	9.79809	9.08699		7.76324	9.04323		1.27999	2.42838	0.00209318		---	---	---	---	lnc-MRPS14-1:1	lncRNAWiki	Transcript Originally Identified by LNCipedia, alternate transcript name: NONHSAT007745	100	100	0	---	FALSE	---	---	chr1	-	174995310	175000192	---	---	---	---	---	---	---	---	---	---	---	---	---
TC0100015609.hg.1	4.26148	4.18708	3.74633	4.15727	3.72818	5.18699	5.50425	5.09789	4.9573	5.72596		4.01607	5.29448		1.27841	2.42572	0.000108011		uc057kdi.1	AC245407.1	---	---	uc057kdi.1	UCSC Genes	N/A	100	100	0	---	FALSE	---	---	chr1	-	146377104	146377184	---	---	---	---	---	---	---	---	---	---	---	---	---
TC2000007985.hg.1	8.02642	8.58172	8.38863	8.16692	8.38749	9.58383	10.1062	9.12574	8.88675	10.2403		8.31024	9.58855		1.27831	2.42555	0.00190173		---	---	---	---	T221593	miTranscriptome	Transcript identified by MiTranscriptome	100	100	0	---	FALSE	---	---	chr20	+	62064492	62068530	---	---	---	---	---	---	---	---	---	---	---	---	---
TC0100009956.hg.1	7.0736	7.08174	6.66589	7.10116	7.3734	9.2193	8.33418	8.22105	8.71378	7.1975		7.05916	8.33716		1.278	2.42503	0.00675044		ENST00000459254	RNY4P25	RNA, Ro-associated Y4 pseudogene 25 [Source:HGNC Symbol;Acc:HGNC:42475]	---	ENST00000459254	ENSEMBL	RNA, Ro-associated Y4 pseudogene 25 [Source:HGNC Symbol;Acc:HGNC:42475]	100	100	0	---	FALSE	---	---	chr1	+	151439000	151439095	---	---	---	---	---	---	---	---	---	---	---	---	---
TC1700010777.hg.1	14.8149	14.6745	14.2154	14.9635	15.5413	16.3966	16.5984	15.5622	16.0743	15.9671		14.8419	16.1197		1.27777	2.42465	0.00183827		uc032fjd.2	U2	U2 spliceosomal RNA [Source:RFAM;Acc:RF00004]	---	uc032fjd.2	UCSC Genes	U2 spliceosomal RNA [Source:RFAM;Acc:RF00004]	100	100	0	---	FALSE	---	---	chr17	-	43290291	43290481	---	---	---	---	---	---	---	---	---	---	---	---	---
TC1100008936.hg.1	9.44556	10.1408	9.25124	9.7146	10.8988	11.8544	12.3541	9.97833	10.6054	11.0466		9.89021	11.1677		1.27753	2.42424	0.0385858		NR_106987	MIR7641-1	microRNA 7641-1	---	NR_106987	RefSeq	Homo sapiens microRNA 7641-1 (MIR7641-1), microRNA.	100	100	0	---	FALSE	---	---	chr11	+	104252591	104252651	---	---	---	---	---	---	---	---	---	---	---	---	---
TC0500011034.hg.1	4.82324	5.96226	5.03716	4.64475	5.65068	5.16737	7.27733	7.70409	5.51835	6.83798		5.22362	6.50102		1.2774	2.42402	0.0504235		cheeju.aAug10-unspliced	cheeju	Transcript Identified by AceView	---	cheeju.aAug10-unspliced	Ace View	Transcript Identified by AceView	100	100	0	---	FALSE	---	---	chr5	-	70191773	70193422	---	---	---	---	---	---	---	---	---	---	---	---	---
TC1600007752.hg.1	9.6389	10.2938	9.54899	10.4043	10.5122	10.7975	12.3725	10.8144	11.0226	11.777		10.0796	11.3568		1.27718	2.42364	0.0086952		---	---	---	---	NONHSAT142317	NONCODE	Non-coding transcript identified by NONCODE	100	100	0	---	FALSE	---	---	chr16	+	48240692	48386648	---	---	---	---	---	---	---	---	---	---	---	---	---
TC0600008563.hg.1	7.07907	7.64474	6.38725	6.76757	6.81953	8.21543	9.113	7.62666	7.80699	8.32191		6.93963	8.2168		1.27716	2.42362	0.00484923		uc063pqw.1	RNU6-1016P	RNA, U6 small nuclear 1016, pseudogene [Source:HGNC Symbol;Acc:HGNC:47979]	---	uc063pqw.1	UCSC Genes	RNA, U6 small nuclear 1016, pseudogene [Source:HGNC Symbol;Acc:HGNC:47979]	100	100	0	---	FALSE	---	---	chr6	+	75644084	75644177	---	---	---	---	---	---	---	---	---	---	---	---	---
TC0700008108.hg.1	5.41654	5.37921	5.05209	6.05032	5.67021	6.87043	7.66958	6.02776	5.76121	7.62441		5.51368	6.79068		1.277	2.42335	0.0175586		teymorby.aAug10-unspliced	teymorby	Transcript Identified by AceView	---	teymorby.aAug10-unspliced	Ace View	Transcript Identified by AceView	100	100	0	---	FALSE	---	---	chr7	+	76594833	76596999	---	---	---	---	---	---	---	---	---	---	---	---	---
TC0100007851.hg.1	6.07241	5.94048	5.70435	6.28833	6.19806	6.98678	7.19835	7.22714	7.35664	7.81523		6.04073	7.31683		1.2761	2.42183	7.46237e-05		uc057eye.1	RNU6-584P	RNA, U6 small nuclear 584, pseudogene [Source:HGNC Symbol;Acc:HGNC:47547]	---	uc057eye.1	UCSC Genes	RNA, U6 small nuclear 584, pseudogene [Source:HGNC Symbol;Acc:HGNC:47547]	100	100	0	---	FALSE	---	---	chr1	+	37885023	37885117	---	---	---	---	---	---	---	---	---	---	---	---	---
TC0700012939.hg.1	12.9553	13.2729	13.5242	14.0568	13.9531	14.3956	15.6338	14.2231	14.3097	15.5729		13.5525	14.827		1.27457	2.41927	0.00991558		---	---	---	---	NONHSAT123955	NONCODE	Non-coding transcript identified by NONCODE	100	100	0	---	FALSE	---	---	chr7	-	147294250	147557870	---	---	---	---	---	---	---	---	---	---	---	---	---
TC0100009451.hg.1	4.60001	4.39525	4.50932	4.15059	4.19602	5.20649	5.03181	5.72815	6.26899	5.98792		4.37024	5.64467		1.27443	2.41904	0.000894268		ENST00000566195.1	RP11-426L16.9	---	---	ENST00000566195.1	lncRNAWiki	N/A	100	100	0	---	FALSE	---	---	chr1	+	112715672	112717812	---	---	---	---	---	---	---	---	---	---	---	---	---
TC0600007262.hg.1	10.675	10.6829	10.2949	10.4706	10.653	11.8965	11.7521	11.2441	12.1586	12.0971		10.5553	11.8297		1.27438	2.41896	0.000104185		NM_003529	HIST1H3A	histone cluster 1, H3a	6p22.2	NM_003529	RefSeq	Homo sapiens histone cluster 1, H3a (HIST1H3A), mRNA.	100	100	0	---	FALSE	Hs.546315	brain| liver| uterus| normal| uterine tumor| fetus| adult	chr6	+	26020490	26020958	NM_003529	P68431	GO:0000183 // GO:0002230 // GO:0006325 // GO:0006334 // GO:0006334 // GO:0006335 // GO:0007264 // GO:0007596 // GO:0010467 // GO:0031047 // GO:0032776 // GO:0040029 // GO:0044267 // GO:0045814 // GO:0051290 // GO:0060968 // GO:0098792	chromatin silencing at rDNA // positive regulation of defense response to virus by host // chromatin organization // nucleosome assembly // nucleosome assembly // DNA replication-dependent nucleosome assembly // small GTPase mediated signal transduction // blood coagulation // gene expression // gene silencing by RNA // DNA methylation on cytosine // regulation of gene expression, epigenetic // c…	traceable author statement // inferred from mutant phenotype // traceable author statement // inferred from direct assay // inferred from mutant phenotype // inferred from direct assay // traceable author statement // traceable author statement // traceable author statement // traceable author statement // traceable author statement // traceable author statement // traceable author statement // t…	GO:0000228 // GO:0000786 // GO:0000788 // GO:0005576 // GO:0005634 // GO:0005654 // GO:0016020 // GO:0043234 // GO:0070062 // GO:0000786 // GO:0005634 // GO:0005694	nuclear chromosome // nucleosome // nuclear nucleosome // extracellular region // nucleus // nucleoplasm // membrane // protein complex // extracellular exosome // nucleosome // nucleus // chromosome	inferred from direct assay // inferred from direct assay // inferred from direct assay // traceable author statement // inferred from direct assay // traceable author statement // inferred from direct assay // inferred from direct assay // inferred from direct assay // inferred from electronic annotation // inferred from electronic annotation // inferred from electronic annotation	GO:0003677 // GO:0005515 // GO:0042393 // GO:0046982	DNA binding // protein binding // histone binding // protein heterodimerization activity	inferred from electronic annotation // inferred from physical interaction // inferred from physical interaction // inferred from electronic annotation	---	---
TC0600009490.hg.1	11.1599	11.3125	11.59	11.7427	12.0861	13.0635	13.2211	12.3788	12.7042	12.8943		11.5783	12.8524		1.27411	2.4185	0.000397115		NR_002435	SNORD100	small nucleolar RNA, C/D box 100	6q23.2	NR_002435	RefSeq	Homo sapiens small nucleolar RNA, C/D box 100 (SNORD100), small nucleolar RNA.	100	100	0	---	FALSE	---	---	chr6	+	132816802	132816877	---	---	---	---	---	---	---	---	---	---	---	---	---
TC2200008479.hg.1	3.94471	4.36352	3.91468	4.58105	4.42179	5.93125	5.61982	5.05616	6.03344	4.95251		4.24515	5.51864		1.27349	2.41745	0.00115722		uc062diu.1	RNU6-338P	RNA, U6 small nuclear 338, pseudogene [Source:HGNC Symbol;Acc:HGNC:47301]	---	uc062diu.1	UCSC Genes	RNA, U6 small nuclear 338, pseudogene [Source:HGNC Symbol;Acc:HGNC:47301]	100	100	0	---	FALSE	---	---	chr22	-	31388733	31388837	---	---	---	---	---	---	---	---	---	---	---	---	---
TC1700010572.hg.1	6.85715	6.35574	6.01209	6.45227	6.30173	8.03949	8.25012	7.2721	7.10664	7.67568		6.39579	7.66881		1.27301	2.41666	0.00112017		uc060equ.1	RNU6-981P	RNA, U6 small nuclear 981, pseudogene [Source:HGNC Symbol;Acc:HGNC:47944]	---	uc060equ.1	UCSC Genes	RNA, U6 small nuclear 981, pseudogene [Source:HGNC Symbol;Acc:HGNC:47944]	100	100	0	---	FALSE	---	---	chr17	-	39482486	39482590	---	---	---	---	---	---	---	---	---	---	---	---	---
TC1000008256.hg.1	5.60049	6.20615	5.75334	6.59842	6.37689	7.4694	7.95196	6.93944	7.50672	7.03122		6.10706	7.37975		1.27269	2.41612	0.00125921		ENST00000384545	RNU6-441P	RNA, U6 small nuclear 441, pseudogene [Source:HGNC Symbol;Acc:HGNC:47404]	---	ENST00000384545	ENSEMBL	RNA, U6 small nuclear 441, pseudogene [gene_biotype:snRNA transcript_biotype:snRNA]	100	100	0	---	FALSE	---	---	chr10	+	82340771	82340876	---	---	---	---	---	---	---	---	---	---	---	---	---
TC0Y00006662.hg.1	5.27174	5.9272	4.87205	5.77873	5.59285	6.49345	6.03289	7.22071	6.65417	7.4043		5.48851	6.7611		1.27259	2.41595	0.00357076		uc065csm.1	AC017020.1	---	---	uc065csm.1	UCSC Genes	N/A	100	100	0	---	FALSE	---	---	chrY	+	16062766	16062829	---	---	---	---	---	---	---	---	---	---	---	---	---
TC0300006710.hg.1	5.80334	5.13706	5.51942	5.74796	6.32843	7.22595	7.30639	6.42193	6.7539	7.18947		5.70724	6.97953		1.27229	2.41544	0.0011457		uc062hcb.1	RNU6-454P	RNA, U6 small nuclear 454, pseudogene [Source:HGNC Symbol;Acc:HGNC:47417]	---	uc062hcb.1	UCSC Genes	RNA, U6 small nuclear 454, pseudogene [Source:HGNC Symbol;Acc:HGNC:47417]	100	100	0	---	FALSE	---	---	chr3	+	15339749	15339855	---	---	---	---	---	---	---	---	---	---	---	---	---
TC0500012177.hg.1	5.21194	5.94142	5.11714	5.45619	5.44007	6.62093	7.03824	6.64724	6.768	6.45045		5.43335	6.70497		1.27162	2.41433	7.96002e-05		fawstoyby.aAug10-unspliced	fawstoyby	Transcript Identified by AceView	---	fawstoyby.aAug10-unspliced	Ace View	Transcript Identified by AceView	100	100	0	---	FALSE	---	---	chr5	-	138466611	138469308	---	---	---	---	---	---	---	---	---	---	---	---	---
TC1700007992.hg.1	5.7883	5.70506	5.68667	6.02673	5.69847	7.04206	7.38953	6.63168	7.21377	6.98539		5.78105	7.05249		1.27144	2.41402	1.92342e-05		uc060fyp.1	RNU6-453P	RNA, U6 small nuclear 453, pseudogene [Source:HGNC Symbol;Acc:HGNC:47416]	---	uc060fyp.1	UCSC Genes	RNA, U6 small nuclear 453, pseudogene [Source:HGNC Symbol;Acc:HGNC:47416]	100	100	0	---	FALSE	---	---	chr17	+	44307088	44307173	---	---	---	---	---	---	---	---	---	---	---	---	---
TC1500009266.hg.1	4.54733	5.18168	5.13536	5.22724	4.90824	6.85335	6.33172	5.77205	6.20658	6.19331		4.99997	6.2714		1.27143	2.41401	0.000348267		---	---	---	---	T115797	miTranscriptome	Transcript identified by MiTranscriptome	100	100	0	---	FALSE	---	---	chr15	-	44725964	44728354	---	---	---	---	---	---	---	---	---	---	---	---	---
TC1800008882.hg.1	4.82291	4.98496	5.46462	5.10785	5.46157	6.95674	6.84955	5.44512	6.60552	6.34115		5.16838	6.43962		1.27124	2.41368	0.00281137		uc060puk.1	RNU6-142P	RNA, U6 small nuclear 142, pseudogene [Source:HGNC Symbol;Acc:HGNC:47105]	---	uc060puk.1	UCSC Genes	RNA, U6 small nuclear 142, pseudogene [Source:HGNC Symbol;Acc:HGNC:47105]	100	100	0	---	FALSE	---	---	chr18	-	62731226	62731332	---	---	---	---	---	---	---	---	---	---	---	---	---
TC1600009959.hg.1	9.77601	10.4546	9.82668	9.87993	10.8051	10.9185	12.1241	10.8743	11.4752	11.7001		10.1485	11.4184		1.26999	2.41159	0.00367949		NR_002453	SMG1P5	SMG1 pseudogene 5	16p11.2	NR_002453	RefSeq	Homo sapiens SMG1 pseudogene 5 (SMG1P5), non-coding RNA.	100	100	0	---	FALSE	Hs.654650	blood| bone| brain| connective tissue| embryonic tissue| esophagus| heart| intestine| kidney| liver| lung| lymph node| mammary gland| ovary| placenta| prostate| skin| spleen| testis| thymus| thyroid| breast (mammary gland) tumor| chondrosarcoma| esophageal tumor| germ cell tumor| glioma| kidney tumor| liver tumor| normal| prostate cancer| blastocyst| fetus| adult	chr16	-	30264576	30336730	NR_002453	Q6P435	---	---	---	---	---	---	---	---	---	---	---
TC1800007304.hg.1	8.71355	8.59707	8.29575	7.72957	8.56016	10.2126	10.1893	8.98622	9.23383	9.62401		8.37922	9.6492		1.26998	2.41159	0.00306385		NR_003003	SCARNA17	small Cajal body-specific RNA 17	18q21.1	NR_003003	RefSeq	Homo sapiens small Cajal body-specific RNA 17 (SCARNA17), guide RNA.	100	100	0	---	FALSE	---	---	chr18	+	49813915	49851059	---	---	---	---	---	---	---	---	---	---	---	---	---
TC1400008632.hg.1	7.99817	7.61354	8.03964	8.00088	8.30487	9.80723	9.66368	9.0378	9.16545	8.6313		7.99142	9.26109		1.26967	2.41107	0.000752398		NR_003029	SNORD9	small nucleolar RNA, C/D box 9	14q11.2	NR_003029	RefSeq	Homo sapiens small nucleolar RNA, C/D box 9 (SNORD9), small nucleolar RNA.	100	100	0	---	FALSE	Hs.675950	thyroid| head and neck tumor| adult	chr14	-	21392150	21392253	---	---	---	---	---	---	---	---	---	---	---	---	---
TC1700012200.hg.1	10.0783	9.66434	9.97644	9.9272	10.2477	11.0116	11.9385	10.5871	10.9818	11.7201		9.97879	11.2478		1.26902	2.40998	0.00150612		NM_014695	CCDC144A	coiled-coil domain containing 144A	17p11.2	NM_014695	RefSeq	Homo sapiens coiled-coil domain containing 144A (CCDC144A), transcript variant 1, mRNA.	100	100	0	---	FALSE	Hs.745246	blood| brain| lymph node| mouth| testis| thymus| uterus| head and neck tumor| leukemia| normal| primitive neuroectodermal tumor of the CNS| soft tissue/muscle tissue tumor| adult	chr17	+	16689537	16777881	NM_014695	A2RUR9	---	---	---	---	---	---	---	---	---	---	---
TC0200007404.hg.1	4.20269	3.58101	3.92489	4.32949	4.31366	5.38026	5.42457	4.8288	5.34908	5.70937		4.07035	5.33842		1.26807	2.40839	0.000233565		uc061irv.1	RNU6-1048P	RNA, U6 small nuclear 1048, pseudogene [Source:HGNC Symbol;Acc:HGNC:48011]	---	uc061irv.1	UCSC Genes	RNA, U6 small nuclear 1048, pseudogene [Source:HGNC Symbol;Acc:HGNC:48011]	100	100	0	---	FALSE	---	---	chr2	+	43892690	43892796	---	---	---	---	---	---	---	---	---	---	---	---	---
TC0100006891.hg.1	9.28107	8.10071	7.99612	8.34546	8.94191	10.9135	9.92931	9.00339	9.80501	9.35368		8.53305	9.80098		1.26792	2.40815	0.0144789		NR_003022	SNORA59B	small nucleolar RNA, H/ACA box 59B	17p11.2	NR_003022	RefSeq	Homo sapiens small nucleolar RNA, H/ACA box 59B (SNORA59B), small nucleolar RNA.	100	100	0	---	FALSE	Hs.658450	testis| normal| fetus	chr1	+	12507246	12507397	---	---	---	---	---	---	---	---	---	---	---	---	---
TSUnmapped00000828.hg.1	9.28107	8.10071	7.99612	8.34546	8.94191	10.9135	9.92931	9.00339	9.80501	9.35368		8.53305	9.80098		1.26792	2.40815	0.0144789		---	---	---	---	URS0000056589	RNACentral	ACA59 small nucleolar RNA	100	100	0	---	FALSE	---	---	---	---	0	0	---	---	---	---	---	---	---	---	---	---	---	---	---
TC0900011527.hg.1	7.86589	8.02201	8.08092	7.76969	8.0961	9.58198	9.1307	8.42686	9.66854	9.35753		7.96692	9.23312		1.2662	2.40527	0.00058993		uc064vrr.1	RNU6-1020P	RNA, U6 small nuclear 1020, pseudogene [Source:HGNC Symbol;Acc:HGNC:47983]	---	uc064vrr.1	UCSC Genes	RNA, U6 small nuclear 1020, pseudogene [Source:HGNC Symbol;Acc:HGNC:47983]	100	100	0	---	FALSE	---	---	chr9	-	125303920	125304026	---	---	---	---	---	---	---	---	---	---	---	---	---
TC1200010372.hg.1	6.51151	6.76522	5.74446	6.72994	6.71642	7.1713	7.88033	7.44083	7.73278	8.55632		6.49351	7.75631		1.2628	2.39961	0.00314364		---	---	---	---	T076704	miTranscriptome	Transcript identified by MiTranscriptome	100	100	0	---	FALSE	---	---	chr12	-	34678755	34680491	---	---	---	---	---	---	---	---	---	---	---	---	---
TC0300007202.hg.1	6.39308	6.48429	5.78715	5.88532	6.15572	7.56539	7.84563	6.87454	6.97334	7.75419		6.14111	7.40262		1.26151	2.39746	0.000832697		uc062iug.1	RNU6-367P	RNA, U6 small nuclear 367, pseudogene [Source:HGNC Symbol;Acc:HGNC:47330]	---	uc062iug.1	UCSC Genes	RNA, U6 small nuclear 367, pseudogene [Source:HGNC Symbol;Acc:HGNC:47330]	100	100	0	---	FALSE	---	---	chr3	+	44071087	44071186	---	---	---	---	---	---	---	---	---	---	---	---	---
TC0500011151.hg.1	8.47586	8.0164	8.45751	7.98608	8.32538	10.4263	9.30539	8.98096	9.3964	9.45703		8.25225	9.51321		1.26096	2.39655	0.00141864		uc063eoq.1	RNU6-658P	RNA, U6 small nuclear 658, pseudogene [Source:HGNC Symbol;Acc:HGNC:47621]	---	uc063eoq.1	UCSC Genes	RNA, U6 small nuclear 658, pseudogene [Source:HGNC Symbol;Acc:HGNC:47621]	100	100	0	---	FALSE	---	---	chr5	-	74725099	74725204	---	---	---	---	---	---	---	---	---	---	---	---	---
TC0300008040.hg.1	5.8003	5.82125	5.95778	6.33289	6.44046	7.04247	8.11265	6.8925	6.65696	7.94649		6.07054	7.33021		1.25968	2.39442	0.0044655		---	---	---	---	NONHSAT090716 // NONHSAT090716	lncRNAWiki // NONCODE	Non-coding transcript identified by NONCODE // Non-coding transcript identified by NONCODE: Linc	100 // 100	100 // 100	0 // 0	--- // ---	FALSE // FALSE	---	---	chr3	+	90414967	90427984	---	---	---	---	---	---	---	---	---	---	---	---	---
TC1500007106.hg.1	5.86589	5.82454	5.82962	5.86967	5.99365	7.10819	6.92458	7.1227	7.37575	7.14244		5.87667	7.13473		1.25806	2.39174	2.21135e-07		uc059irk.1	RNU6-966P	RNA, U6 small nuclear 966, pseudogene [Source:HGNC Symbol;Acc:HGNC:47929]	---	uc059irk.1	UCSC Genes	RNA, U6 small nuclear 966, pseudogene [Source:HGNC Symbol;Acc:HGNC:47929]	100	100	0	---	FALSE	---	---	chr15	+	44973558	44973661	---	---	---	---	---	---	---	---	---	---	---	---	---
TC0100008697.hg.1	7.51307	7.33201	7.5799	7.75512	8.2999	8.31477	8.15332	8.76798	9.92376	9.59999		7.696	8.95196		1.25596	2.38827	0.0117274		NM_001190463	CTH	cystathionine gamma-lyase	1p31.1	NM_001190463	RefSeq	Homo sapiens cystathionine gamma-lyase (CTH), transcript variant 3, mRNA.	100	100	0	---	FALSE	Hs.19904	adrenal gland| bladder| blood| bone| bone marrow| brain| connective tissue| embryonic tissue| eye| intestine| kidney| liver| lung| lymph node| muscle| ovary| pancreas| placenta| prostate| skin| testis| trachea| uterus| chondrosarcoma| germ cell tumor| glioma| leukemia| liver tumor| lung tumor| non-neoplasia| normal| ovarian tumor| pancreatic tumor| primitive neuroectodermal tumor of the CNS| pros…	chr1	+	70411218	70439851	NM_001190463	P32929	GO:0000096 // GO:0000098 // GO:0006534 // GO:0018272 // GO:0019343 // GO:0019344 // GO:0019346 // GO:0019346 // GO:0030968 // GO:0034641 // GO:0043123 // GO:0044281 // GO:0044524 // GO:0051092 // GO:0051289 // GO:0070814 // GO:0070814 // GO:2001234 // GO:0008652 // GO:0019344 // GO:0043066	sulfur amino acid metabolic process // sulfur amino acid catabolic process // cysteine metabolic process // protein-pyridoxal-5-phosphate linkage via peptidyl-N6-pyridoxal phosphate-L-lysine // cysteine biosynthetic process via cystathionine // cysteine biosynthetic process // transsulfuration // transsulfuration // endoplasmic reticulum unfolded protein response // cellular nitrogen compound met…	traceable author statement // traceable author statement // traceable author statement // inferred from direct assay // inferred from direct assay // inferred from direct assay // inferred from direct assay // traceable author statement // traceable author statement // traceable author statement // inferred from electronic annotation // traceable author statement // inferred from mutant phenotype…	GO:0005634 // GO:0005737 // GO:0005829 // GO:0070062 // GO:0005737	nucleus // cytoplasm // cytosol // extracellular exosome // cytoplasm	inferred from direct assay // inferred from direct assay // traceable author statement // inferred from direct assay // inferred from electronic annotation	GO:0004123 // GO:0004123 // GO:0005515 // GO:0005516 // GO:0016846 // GO:0030170 // GO:0044540 // GO:0047982 // GO:0080146 // GO:0003824 // GO:0004123 // GO:0016829 // GO:0030170 // GO:0044540 // GO:0080146	cystathionine gamma-lyase activity // cystathionine gamma-lyase activity // protein binding // calmodulin binding // carbon-sulfur lyase activity // pyridoxal phosphate binding // L-cystine L-cysteine-lyase (deaminating) // homocysteine desulfhydrase activity // L-cysteine desulfhydrase activity // catalytic activity // cystathionine gamma-lyase activity // lyase activity // pyridoxal phosphate b…	inferred from direct assay // traceable author statement // inferred from physical interaction // inferred from electronic annotation // traceable author statement // inferred from direct assay // inferred from mutant phenotype // traceable author statement // traceable author statement // inferred from electronic annotation // inferred from electronic annotation // inferred from electronic annot…	---	---
TC0200013412.hg.1	5.93109	6.38245	5.99551	6.17075	5.79162	6.82525	7.89167	7.80683	6.59573	7.43051		6.05428	7.31		1.25571	2.38785	0.00198831		---	---	---	---	T193724	miTranscriptome	Transcript identified by MiTranscriptome	100	100	0	---	FALSE	---	---	chr2	-	89837705	89841186	---	---	---	---	---	---	---	---	---	---	---	---	---
TC0200010177.hg.1	6.54975	6.00322	6.27718	6.02305	5.94419	7.52254	7.79439	6.90913	7.48033	7.36567		6.15948	7.41441		1.25493	2.38656	0.000132621		uc061qkg.1	RNU6-1122P	RNA, U6 small nuclear 1122, pseudogene [Source:HGNC Symbol;Acc:HGNC:48085]	---	uc061qkg.1	UCSC Genes	RNA, U6 small nuclear 1122, pseudogene [Source:HGNC Symbol;Acc:HGNC:48085]	100	100	0	---	FALSE	---	---	chr2	+	182873841	182873947	---	---	---	---	---	---	---	---	---	---	---	---	---
TC1200012157.hg.1	5.28598	4.9782	5.06789	4.74959	4.83291	6.59951	5.54104	6.30703	5.70655	7.03328		4.98292	6.23748		1.25457	2.38595	0.00265915		uc058uba.1	RNU6-1088P	RNA, U6 small nuclear 1088, pseudogene [Source:HGNC Symbol;Acc:HGNC:48051]	---	uc058uba.1	UCSC Genes	RNA, U6 small nuclear 1088, pseudogene [Source:HGNC Symbol;Acc:HGNC:48051]	100	100	0	---	FALSE	---	---	chr12	-	120313238	120313341	---	---	---	---	---	---	---	---	---	---	---	---	---
TC0700008685.hg.1	7.96771	7.84768	8.44594	8.00266	7.15102	9.1563	9.56625	9.01627	9.18259	8.76366		7.883	9.13701		1.25401	2.38504	0.000946703		ENST00000415513.1	RP11-325F22.2	---	---	ENST00000415513.1	lncRNAWiki	N/A	100	100	0	---	FALSE	---	---	chr7	+	104941063	104962334	---	---	---	---	---	---	---	---	---	---	---	---	---
TC0600013088.hg.1	4.30116	4.52269	4.21366	3.76645	4.05101	5.23415	5.31899	5.18417	5.83257	5.55499		4.17099	5.42498		1.25398	2.38499	9.3802e-05		---	---	---	---	T310963	miTranscriptome	Transcript identified by MiTranscriptome	100	100	0	---	FALSE	---	---	chr6	-	125778024	125781209	---	---	---	---	---	---	---	---	---	---	---	---	---
TC1200006628.hg.1	7.41566	6.85039	6.45409	7.31494	7.17715	8.85423	7.94538	7.92441	8.35268	8.40054		7.04245	8.29545		1.253	2.38337	0.000916006		NR_004387	SCARNA10	small Cajal body-specific RNA 10	12p13.31	NR_004387	RefSeq	Homo sapiens small Cajal body-specific RNA 10 (SCARNA10), guide RNA.	100	100	0	---	FALSE	---	---	chr12	+	6510222	6510551	---	---	---	---	---	---	---	---	---	---	---	---	---
TC0200008028.hg.1	6.57274	7.09829	6.66429	7.00431	7.22062	8.52703	8.76045	7.79852	7.65236	8.08588		6.91205	8.16485		1.2528	2.38303	0.000922784		ENST00000391076	SNORD78	Small nucleolar RNA SNORD78 [Source:RFAM;Acc:RF00592]	---	ENST00000391076	ENSEMBL	Small nucleolar RNA SNORD78 [gene_biotype:snoRNA transcript_biotype:snoRNA]	100	100	0	---	FALSE	---	---	chr2	+	72760534	72760602	---	---	---	---	---	---	---	---	---	---	---	---	---
TC1400006435.hg.1	3.12309	3.39882	3.22976	3.37073	3.73895	3.94933	5.61281	3.69679	4.25545	5.608		3.37227	4.62448		1.25221	2.38206	0.018549		---	---	---	---	NONHSAT035430	NONCODE	Non-coding transcript identified by NONCODE	100	100	0	---	FALSE	---	---	chr14	+	18233140	18253040	---	---	---	---	---	---	---	---	---	---	---	---	---
TC1000010153.hg.1	7.16631	6.57545	6.93126	7.19059	7.23471	8.45076	7.72781	7.97915	9.01951	8.18057		7.01966	8.27156		1.2519	2.38154	0.00113136		uc057smb.1	RNU6-270P	RNA, U6 small nuclear 270, pseudogene [Source:HGNC Symbol;Acc:HGNC:47233]	---	uc057smb.1	UCSC Genes	RNA, U6 small nuclear 270, pseudogene [Source:HGNC Symbol;Acc:HGNC:47233]	100	100	0	---	FALSE	---	---	chr10	-	28760699	28760803	---	---	---	---	---	---	---	---	---	---	---	---	---
TC1400008585.hg.1	11.3999	11.0676	10.8782	11.4754	11.5556	12.9189	13.1357	12.2149	12.2554	12.1111		11.2754	12.5272		1.25185	2.38146	0.000925467		uc058yrs.1	SNORA79	Small nucleolar RNA SNORA79 [Source:RFAM;Acc:RF00600]	---	uc058yrs.1	UCSC Genes	Small nucleolar RNA SNORA79 [Source:RFAM;Acc:RF00600]	100	100	0	---	FALSE	---	---	chr14	-	20323179	20323349	---	---	---	---	---	---	---	---	---	---	---	---	---
TC0300007729.hg.1	3.53725	3.77485	3.48898	3.76505	3.70322	4.38794	5.15909	4.64556	5.10969	5.22603		3.65387	4.90566		1.25179	2.38137	9.78577e-05		nomera.aAug10-unspliced	nomera	Transcript Identified by AceView	---	nomera.aAug10-unspliced	Ace View	Transcript Identified by AceView	100	100	0	---	FALSE	---	---	chr3	+	67656248	67660536	---	---	---	---	---	---	---	---	---	---	---	---	---
TC1200007385.hg.1	8.23748	8.26975	7.62395	7.55469	8.17841	9.33549	9.81372	9.01861	8.96082	8.98919		7.97286	9.22356		1.25071	2.37958	0.000555178		uc058muy.1	RNU6-249P	RNA, U6 small nuclear 249, pseudogene [Source:HGNC Symbol;Acc:HGNC:47212]	---	uc058muy.1	UCSC Genes	RNA, U6 small nuclear 249, pseudogene [Source:HGNC Symbol;Acc:HGNC:47212]	100	100	0	---	FALSE	---	---	chr12	+	42398550	42398651	---	---	---	---	---	---	---	---	---	---	---	---	---
TC0300009783.hg.1	4.84408	4.73423	4.64978	4.81221	4.96116	5.05453	6.15238	4.87811	5.97885	8.18915		4.80029	6.0506		1.25031	2.37893	0.0676843		---	---	---	---	T256551	miTranscriptome	Transcript identified by MiTranscriptome: lncrna	100	100	0	---	FALSE	---	---	chr3	+	186791806	186799465	---	---	---	---	---	---	---	---	---	---	---	---	---
TC0200013708.hg.1	6.00902	6.19697	5.85246	5.10046	5.41055	7.29064	7.4206	6.90055	7.22012	5.98792		5.71389	6.96397		1.25008	2.37854	0.00511379		---	---	---	---	T195745	miTranscriptome	Transcript identified by MiTranscriptome	100	100	0	---	FALSE	---	---	chr2	-	103256310	103258349	---	---	---	---	---	---	---	---	---	---	---	---	---
TC0500008701.hg.1	5.73437	5.43372	5.45778	5.60457	5.57053	7.06831	7.62767	6.09518	6.70024	6.5588		5.56019	6.81004		1.24985	2.37816	0.00143131		uc063hck.1	RNU6-757P	RNA, U6 small nuclear 757, pseudogene [Source:HGNC Symbol;Acc:HGNC:47720]	---	uc063hck.1	UCSC Genes	RNA, U6 small nuclear 757, pseudogene [Source:HGNC Symbol;Acc:HGNC:47720]	100	100	0	---	FALSE	---	---	chr5	+	134715483	134715582	---	---	---	---	---	---	---	---	---	---	---	---	---
TC2000007070.hg.1	5.89848	6.13478	5.84502	6.44646	6.28662	7.31843	7.63051	6.7705	7.85762	7.28127		6.12227	7.37166		1.24939	2.37741	0.000414943		uc061wbh.1	SNORA40	Small nucleolar RNA SNORA40 [Source:RFAM;Acc:RF00561]	---	uc061wbh.1	UCSC Genes	Small nucleolar RNA SNORA40 [Source:RFAM;Acc:RF00561]	100	100	0	---	FALSE	---	---	chr20	+	31376319	31376446	---	---	---	---	---	---	---	---	---	---	---	---	---
TC0100008488.hg.1	3.36951	3.28045	3.45077	2.89439	3.85746	4.54988	4.59581	4.55991	4.07567	5.31737		3.37052	4.61973		1.24921	2.37711	0.00111087		gorzawbo.aAug10-unspliced	gorzawbo	Transcript Identified by AceView	---	gorzawbo.aAug10-unspliced	Ace View	Transcript Identified by AceView	100	100	0	---	FALSE	---	---	chr1	+	58780788	58784047	---	---	---	---	---	---	---	---	---	---	---	---	---
TC1200010518.hg.1	15.3674	15.2396	15.5655	16.1243	16.2087	16.7032	16.6021	17.0968	17.2137	17.1345		15.7011	16.9501		1.24895	2.37668	0.000679182		NM_001307936	SLC38A2	solute carrier family 38, member 2	12q	NM_001307936	RefSeq	Homo sapiens solute carrier family 38, member 2 (SLC38A2), transcript variant 2, mRNA.	100	100	0	---	FALSE	Hs.221847	adipose tissue| adrenal gland| ascites| bladder| blood| bone| bone marrow| brain| cervix| connective tissue| ear| embryonic tissue| esophagus| eye| heart| intestine| kidney| larynx| liver| lung| lymph| lymph node| mammary gland| mouth| muscle| nerve| ovary| pancreas| parathyroid| pharynx| placenta| prostate| salivary gland| skin| spleen| stomach| testis| thymus| thyroid| trachea| umbilical cord| …	chr12	-	46358188	46372867	NM_001307936	Q96QD8	GO:0003333 // GO:0006811 // GO:0006814 // GO:0006865 // GO:0007268 // GO:0007269 // GO:0014047 // GO:0055085 // GO:0003333 // GO:0003333 // GO:0006810 // GO:0006811 // GO:0006865	amino acid transmembrane transport // ion transport // sodium ion transport // amino acid transport // synaptic transmission // neurotransmitter secretion // glutamate secretion // transmembrane transport // amino acid transmembrane transport // amino acid transmembrane transport // transport // ion transport // amino acid transport	not recorded // traceable author statement // inferred from electronic annotation // traceable author statement // traceable author statement // traceable author statement // traceable author statement // traceable author statement // --- // inferred from electronic annotation // inferred from electronic annotation // inferred from electronic annotation // inferred from electronic annotation	GO:0005886 // GO:0005887 // GO:0005886 // GO:0005887 // GO:0016020 // GO:0016021	plasma membrane // integral component of plasma membrane // plasma membrane // integral component of plasma membrane // membrane // integral component of membrane	traceable author statement // not recorded // inferred from electronic annotation // --- // inferred from electronic annotation // inferred from electronic annotation	GO:0005515 // GO:0015171 // GO:0015293 // GO:0015171 // GO:0015171	protein binding // amino acid transmembrane transporter activity // symporter activity // amino acid transmembrane transporter activity // amino acid transmembrane transporter activity	inferred from physical interaction // not recorded // inferred from electronic annotation // --- // inferred from electronic annotation	---	---
TC0200012084.hg.1	5.5736	6.01171	5.18287	5.53292	5.52413	6.77165	7.58136	6.24614	7.25285	6.21636		5.56505	6.81367		1.24863	2.37615	0.00321249		uc061hqg.1	RNU6-986P	RNA, U6 small nuclear 986, pseudogene [Source:HGNC Symbol;Acc:HGNC:47949]	---	uc061hqg.1	UCSC Genes	RNA, U6 small nuclear 986, pseudogene [Source:HGNC Symbol;Acc:HGNC:47949]	100	100	0	---	FALSE	---	---	chr2	-	27475494	27475595	---	---	---	---	---	---	---	---	---	---	---	---	---
TC1800008708.hg.1	5.17252	4.93551	4.8317	5.3873	5.39242	6.55276	6.78988	5.8853	6.20861	6.52436		5.14389	6.39218		1.24829	2.3756	0.000203483		uc060pfs.1	RNU1-46P	RNA, U1 small nuclear 46, pseudogene [Source:HGNC Symbol;Acc:HGNC:48388]	---	uc060pfs.1	UCSC Genes	RNA, U1 small nuclear 46, pseudogene [Source:HGNC Symbol;Acc:HGNC:48388]	100	100	0	---	FALSE	---	---	chr18	-	51283733	51283896	---	---	---	---	---	---	---	---	---	---	---	---	---
TC0800008856.hg.1	9.98912	9.94832	9.59591	9.74338	10.4664	11.3596	11.6973	10.6515	11.0601	11.2149		9.94863	11.1967		1.24803	2.37517	0.000573369		uc064qej.1	RNU1-106P	RNA, U1 small nuclear 106, pseudogene [Source:HGNC Symbol;Acc:HGNC:48448]	---	uc064qej.1	UCSC Genes	RNA, U1 small nuclear 106, pseudogene [Source:HGNC Symbol;Acc:HGNC:48448]	100	100	0	---	FALSE	---	---	chr8	+	127999131	127999294	---	---	---	---	---	---	---	---	---	---	---	---	---
TC2000006545.hg.1	9.98575	9.37833	9.86177	10.2685	10.2546	11.6027	11.5031	10.5386	11.2596	11.0765		9.94979	11.1961		1.2463	2.37232	0.00104663		ENST00000364424	RNU6-1019P	RNA, U6 small nuclear 1019, pseudogene [Source:HGNC Symbol;Acc:HGNC:47982]	---	ENST00000364424	ENSEMBL	RNA, U6 small nuclear 1019, pseudogene [gene_biotype:snRNA transcript_biotype:snRNA]	100	100	0	---	FALSE	---	---	chr20	+	3360036	3360142	---	---	---	---	---	---	---	---	---	---	---	---	---
TC0400007504.hg.1	4.08227	4.46532	3.83606	4.25593	4.01462	5.61816	5.6918	5.24722	5.56723	4.76005		4.13084	5.37689		1.24606	2.37192	0.000274201		uc062won.1	RNU6-1252P	RNA, U6 small nuclear 1252, pseudogene [Source:HGNC Symbol;Acc:HGNC:48215]	---	uc062won.1	UCSC Genes	RNA, U6 small nuclear 1252, pseudogene [Source:HGNC Symbol;Acc:HGNC:48215]	100	100	0	---	FALSE	---	---	chr4	+	52494849	52494952	---	---	---	---	---	---	---	---	---	---	---	---	---
TC1000007328.hg.1	8.51251	8.46559	8.45597	7.86233	7.94021	9.91923	9.6267	9.60663	8.47371	9.8367		8.24732	9.49259		1.24527	2.37064	0.00307238		ENST00000429214.1	RP11-162G10.5	---	---	ENST00000429214.1	lncRNAWiki	N/A	100	100	0	---	FALSE	---	---	chr10	+	37857740	37859110	---	---	---	---	---	---	---	---	---	---	---	---	---
TC0100007856.hg.1	7.89659	8.61278	7.93991	8.31527	8.39198	9.48542	9.54919	9.06815	9.49112	9.78549		8.23131	9.47587		1.24456	2.36947	0.000119571		uc057eyp.1	RNU6-510P	RNA, U6 small nuclear 510, pseudogene [Source:HGNC Symbol;Acc:HGNC:47473]	---	uc057eyp.1	UCSC Genes	RNA, U6 small nuclear 510, pseudogene [Source:HGNC Symbol;Acc:HGNC:47473]	100	100	0	---	FALSE	---	---	chr1	+	37991462	37991569	---	---	---	---	---	---	---	---	---	---	---	---	---
TC1200012299.hg.1	3.7328	4.04608	3.51362	3.64672	3.84256	4.88486	5.25135	4.62499	5.0084	5.23337		3.75636	5.00059		1.24424	2.36893	2.95935e-05		ENST00000602558.1	RP11-214K3.18	---	---	ENST00000602558.1	lncRNAWiki	N/A	100	100	0	---	FALSE	---	---	chr12	-	123971457	123971714	---	---	---	---	---	---	---	---	---	---	---	---	---
TC0100010350.hg.1	3.74249	3.2681	3.19182	3.46044	3.50996	4.41669	5.12721	4.52212	4.89027	4.43554		3.43456	4.67836		1.2438	2.36822	8.66775e-05		uc057mrx.1	RNU6-481P	RNA, U6 small nuclear 481, pseudogene [Source:HGNC Symbol;Acc:HGNC:47444]	---	uc057mrx.1	UCSC Genes	RNA, U6 small nuclear 481, pseudogene [Source:HGNC Symbol;Acc:HGNC:47444]	100	100	0	---	FALSE	---	---	chr1	+	161401289	161401395	---	---	---	---	---	---	---	---	---	---	---	---	---
TC0200010483.hg.1	9.42525	9.68112	9.39607	9.37513	9.27781	10.9279	11.2398	10.2242	10.4097	10.5669		9.43108	10.6737		1.24262	2.36628	0.000213568		NR_003031	SNORD11	small nucleolar RNA, C/D box 11	2q33.1	NR_003031	RefSeq	Homo sapiens small nucleolar RNA, C/D box 11 (SNORD11), small nucleolar RNA.	100	100	0	---	FALSE	---	---	chr2	+	202293049	202293136	---	---	---	---	---	---	---	---	---	---	---	---	---
TC0100017758.hg.1	9.64874	10.0028	9.45048	9.9744	9.93982	11.0321	11.3881	10.8412	10.8123	11.1536		9.80326	11.0455		1.2422	2.3656	3.72609e-05		uc057qkg.1	RNU1-74P	RNA, U1 small nuclear 74, pseudogene [Source:HGNC Symbol;Acc:HGNC:48416]	---	uc057qkg.1	UCSC Genes	RNA, U1 small nuclear 74, pseudogene [Source:HGNC Symbol;Acc:HGNC:48416]	100	100	0	---	FALSE	---	---	chr1	-	232832017	232832187	---	---	---	---	---	---	---	---	---	---	---	---	---
TC0X00010839.hg.1	15.2243	14.9132	14.8382	14.7324	15.4399	16.2466	16.4886	16.2217	16.1832	16.2185		15.0296	16.2717		1.24213	2.36547	2.33188e-05		ENST00000384173	RNU6-98P	RNA, U6 small nuclear 98, pseudogene [Source:HGNC Symbol;Acc:HGNC:47061]	---	ENST00000384173	ENSEMBL	RNA, U6 small nuclear 98, pseudogene [gene_biotype:snRNA transcript_biotype:snRNA]	100	100	0	---	FALSE	---	---	chrX	-	132580117	132580223	---	---	---	---	---	---	---	---	---	---	---	---	---
TC0100011012.hg.1	7.0282	7.11691	6.60277	5.5458	5.51125	8.46707	9.74793	6.82113	6.29569	6.6825		6.36099	7.60286		1.24187	2.36505	0.132201		NM_002922	RGS1	regulator of G-protein signaling 1	1q31	NM_002922	RefSeq	Homo sapiens regulator of G-protein signaling 1 (RGS1), mRNA.	100	100	0	---	FALSE	Hs.75256	adrenal gland| bladder| blood| bone| bone marrow| brain| connective tissue| eye| heart| intestine| kidney| larynx| liver| lung| lymph node| mouth| muscle| nerve| ovary| pancreas| pharynx| prostate| skin| spleen| stomach| testis| thymus| trachea| uterus| vascular|adrenal tumor| chondrosarcoma| colorectal tumor| gastrointestinal tumor| germ cell tumor| glioma| head and neck tumor| kidney tumor| liv…	chr1	+	192575727	192580031	NM_002922	Q08116	GO:0006955 // GO:0007165 // GO:0007193 // GO:0008277 // GO:0009968 // GO:0043547 // GO:0043547	immune response // signal transduction // adenylate cyclase-inhibiting G-protein coupled receptor signaling pathway // regulation of G-protein coupled receptor protein signaling pathway // negative regulation of signal transduction // positive regulation of GTPase activity // positive regulation of GTPase activity	traceable author statement // non-traceable author statement // traceable author statement // inferred from electronic annotation // inferred from electronic annotation // inferred from electronic annotation // traceable author statement	GO:0005737 // GO:0005886 // GO:0005737 // GO:0005886 // GO:0005886	cytoplasm // plasma membrane // cytoplasm // plasma membrane // plasma membrane	not recorded // not recorded // --- // --- // traceable author statement	GO:0005096 // GO:0005516 // GO:0005096 // GO:0005096 // GO:0005096	GTPase activator activity // calmodulin binding // GTPase activator activity // GTPase activator activity // GTPase activator activity	not recorded // traceable author statement // --- // inferred from electronic annotation // traceable author statement	GenMAPP // GenMAPP	Calcium_regulation_in_cardiac_cells // Smooth_muscle_contraction
TC0100015203.hg.1	6.7978	6.19353	6.55792	6.72139	6.80645	7.90941	8.40366	7.5002	8.0591	7.41402		6.61542	7.85728		1.24186	2.36504	0.000421952		uc031ukx.2	RNU6V	RNA, U6 small nuclear variant sequence with SNRPE pseudogene sequence [Source:HGNC Symbol;Acc:HGNC:10230]	---	uc031ukx.2	UCSC Genes	RNA, U6 small nuclear variant sequence with SNRPE pseudogene sequence [Source:HGNC Symbol;Acc:HGNC:10230]	100	100	0	---	FALSE	---	---	chr1	-	109591533	109591640	---	---	---	---	---	---	---	---	---	---	---	---	---
TC0300008122.hg.1	6.69512	6.75797	6.38048	6.49643	7.15328	8.16324	8.09872	7.31746	7.78172	8.32614		6.69666	7.93746		1.2408	2.36329	0.000522489		uc062lxr.1	RNU6-1263P	RNA, U6 small nuclear 1263, pseudogene [Source:HGNC Symbol;Acc:HGNC:48226]	---	uc062lxr.1	UCSC Genes	RNA, U6 small nuclear 1263, pseudogene [Source:HGNC Symbol;Acc:HGNC:48226]	100	100	0	---	FALSE	---	---	chr3	+	98908459	98908564	---	---	---	---	---	---	---	---	---	---	---	---	---
TC1700010767.hg.1	15.1044	14.9443	14.6908	15.1587	15.7776	16.6069	16.6569	15.8616	16.4668	16.2793		15.1352	16.3743		1.23911	2.36053	0.000664523		NR_002716	RNU2-1	RNA, U2 small nuclear 1	17q12	NR_002716	RefSeq	Homo sapiens RNA, U2 small nuclear 1 (RNU2-1), small nuclear RNA.	100	100	0	---	FALSE	---	---	chr17	-	43233787	43233977	---	---	---	---	---	---	---	---	---	---	---	---	---
TC1700010768.hg.1	15.1044	14.9443	14.6908	15.1587	15.7776	16.6069	16.6569	15.8616	16.4668	16.2793		15.1352	16.3743		1.23911	2.36053	0.000664523		NR_002716_2	RNU2-1	Homo sapiens RNA, U2 small nuclear 1 (RNU2-1), small nuclear RNA.	---	NR_002716_2	RefSeq	Homo sapiens RNA, U2 small nuclear 1 (RNU2-1), small nuclear RNA.	100	100	0	---	FALSE	---	---	chr17	-	43239921	43240111	---	---	---	---	---	---	---	---	---	---	---	---	---
TC1700010769.hg.1	15.1044	14.9443	14.6908	15.1587	15.7776	16.6069	16.6569	15.8616	16.4668	16.2793		15.1352	16.3743		1.23911	2.36053	0.000664523		NR_002716_3	RNU2-1	Homo sapiens RNA, U2 small nuclear 1 (RNU2-1), small nuclear RNA.	---	NR_002716_3	RefSeq	Homo sapiens RNA, U2 small nuclear 1 (RNU2-1), small nuclear RNA.	100	100	0	---	FALSE	---	---	chr17	-	43241180	43241370	---	---	---	---	---	---	---	---	---	---	---	---	---
TC1700010770.hg.1	15.1044	14.9443	14.6908	15.1587	15.7776	16.6069	16.6569	15.8616	16.4668	16.2793		15.1352	16.3743		1.23911	2.36053	0.000664523		NR_002716_4	RNU2-1	Homo sapiens RNA, U2 small nuclear 1 (RNU2-1), small nuclear RNA.	---	NR_002716_4	RefSeq	Homo sapiens RNA, U2 small nuclear 1 (RNU2-1), small nuclear RNA.	100	100	0	---	FALSE	---	---	chr17	-	43245674	43245864	---	---	---	---	---	---	---	---	---	---	---	---	---
TC1700010771.hg.1	15.1044	14.9443	14.6908	15.1587	15.7776	16.6069	16.6569	15.8616	16.4668	16.2793		15.1352	16.3743		1.23911	2.36053	0.000664523		NR_002716_5	RNU2-1	Homo sapiens RNA, U2 small nuclear 1 (RNU2-1), small nuclear RNA.	---	NR_002716_5	RefSeq	Homo sapiens RNA, U2 small nuclear 1 (RNU2-1), small nuclear RNA.	100	100	0	---	FALSE	---	---	chr17	-	43251829	43252019	---	---	---	---	---	---	---	---	---	---	---	---	---
TC1700010772.hg.1	15.1044	14.9443	14.6908	15.1587	15.7776	16.6069	16.6569	15.8616	16.4668	16.2793		15.1352	16.3743		1.23911	2.36053	0.000664523		NR_002716_6	RNU2-1	Homo sapiens RNA, U2 small nuclear 1 (RNU2-1), small nuclear RNA.	---	NR_002716_6	RefSeq	Homo sapiens RNA, U2 small nuclear 1 (RNU2-1), small nuclear RNA.	100	100	0	---	FALSE	---	---	chr17	-	43266633	43266823	---	---	---	---	---	---	---	---	---	---	---	---	---
TC1700010773.hg.1	15.1044	14.9443	14.6908	15.1587	15.7776	16.6069	16.6569	15.8616	16.4668	16.2793		15.1352	16.3743		1.23911	2.36053	0.000664523		uc060ftg.1	U2	U2 spliceosomal RNA [Source:RFAM;Acc:RF00004]	---	uc060ftg.1	UCSC Genes	U2 spliceosomal RNA [Source:RFAM;Acc:RF00004]	100	100	0	---	FALSE	---	---	chr17	-	43271369	43271559	---	---	---	---	---	---	---	---	---	---	---	---	---
TC1700010774.hg.1	15.1044	14.9443	14.6908	15.1587	15.7776	16.6069	16.6569	15.8616	16.4668	16.2793		15.1352	16.3743		1.23911	2.36053	0.000664523		uc032fjc.2	U2	U2 spliceosomal RNA [Source:RFAM;Acc:RF00004]	---	uc032fjc.2	UCSC Genes	U2 spliceosomal RNA [Source:RFAM;Acc:RF00004]	100	100	0	---	FALSE	---	---	chr17	-	43273101	43273292	---	---	---	---	---	---	---	---	---	---	---	---	---
TC1700010775.hg.1	15.1044	14.9443	14.6908	15.1587	15.7776	16.6069	16.6569	15.8616	16.4668	16.2793		15.1352	16.3743		1.23911	2.36053	0.000664523		NR_002716_7	RNU2-1	Homo sapiens RNA, U2 small nuclear 1 (RNU2-1), small nuclear RNA.	---	NR_002716_7	RefSeq	Homo sapiens RNA, U2 small nuclear 1 (RNU2-1), small nuclear RNA.	100	100	0	---	FALSE	---	---	chr17	-	43277978	43278168	---	---	---	---	---	---	---	---	---	---	---	---	---
TC1700010776.hg.1	15.1044	14.9443	14.6908	15.1587	15.7776	16.6069	16.6569	15.8616	16.4668	16.2793		15.1352	16.3743		1.23911	2.36053	0.000664523		NR_002716_8	RNU2-1	Homo sapiens RNA, U2 small nuclear 1 (RNU2-1), small nuclear RNA.	---	NR_002716_8	RefSeq	Homo sapiens RNA, U2 small nuclear 1 (RNU2-1), small nuclear RNA.	100	100	0	---	FALSE	---	---	chr17	-	43284139	43284329	---	---	---	---	---	---	---	---	---	---	---	---	---
TC1700010778.hg.1	15.1044	14.9443	14.6908	15.1587	15.7776	16.6069	16.6569	15.8616	16.4668	16.2793		15.1352	16.3743		1.23911	2.36053	0.000664523		NR_002716_9	RNU2-1	Homo sapiens RNA, U2 small nuclear 1 (RNU2-1), small nuclear RNA.	---	NR_002716_9	RefSeq	Homo sapiens RNA, U2 small nuclear 1 (RNU2-1), small nuclear RNA.	100	100	0	---	FALSE	---	---	chr17	-	43296425	43296615	---	---	---	---	---	---	---	---	---	---	---	---	---
TC1700010779.hg.1	15.1044	14.9443	14.6908	15.1587	15.7776	16.6069	16.6569	15.8616	16.4668	16.2793		15.1352	16.3743		1.23911	2.36053	0.000664523		NR_002716_10	RNU2-1	Homo sapiens RNA, U2 small nuclear 1 (RNU2-1), small nuclear RNA.	---	NR_002716_10	RefSeq	Homo sapiens RNA, U2 small nuclear 1 (RNU2-1), small nuclear RNA.	100	100	0	---	FALSE	---	---	chr17	-	43300041	43300231	---	---	---	---	---	---	---	---	---	---	---	---	---
TC17_GL000205v2_random00006433.hg.1	9.19983	9.57794	9.22538	9.91423	10.0442	10.6068	11.7741	10.1434	10.3466	11.2837		9.59231	10.8309		1.23861	2.35972	0.00762273		uc060mgi.1	AC011841.3	---	---	uc060mgi.1	UCSC Genes	N/A	100	100	0	---	FALSE	---	---	chr17_GL000205v2_random	+	9864	9946	---	---	---	---	---	---	---	---	---	---	---	---	---
TC0800008352.hg.1	10.9385	11.3785	10.7714	11.1847	11.6415	11.9203	12.8669	12.0633	12.5026	12.7517		11.1829	12.421		1.23806	2.35881	0.00091137		NM_015243	VPS13B	vacuolar protein sorting 13 homolog B (yeast)	8q22.2	NM_015243	RefSeq	Homo sapiens vacuolar protein sorting 13 homolog B (yeast) (VPS13B), transcript variant 3, mRNA.	100	100	0	---	FALSE	Hs.191540	adipose tissue| adrenal gland| ascites| blood| bone| brain| cervix| connective tissue| embryonic tissue| eye| heart| intestine| kidney| larynx| liver| lung| lymph node| mammary gland| mouth| muscle| nerve| ovary| pancreas| parathyroid| pharynx| pituitary gland| placenta| prostate| skin| testis| thymus| thyroid| trachea| uterus| vascular| breast (mammary gland) tumor| cervical tumor| chondrosarcom…	chr8	+	99013076	99877586	NM_015243	Q7Z7G8	GO:0015031 // GO:0006810	protein transport // transport	inferred from electronic annotation // inferred from electronic annotation	---	---	---	---	---	---	---	---
TC0200010842.hg.1	5.76396	5.64045	5.72634	5.0178	5.20319	7.20985	7.00827	6.65036	6.2431	6.42665		5.47035	6.70765		1.2373	2.35757	0.00074445		keheyo.aAug10-unspliced	keheyo	Transcript Identified by AceView	---	keheyo.aAug10-unspliced	Ace View	Transcript Identified by AceView	100	100	0	---	FALSE	---	---	chr2	+	219313592	219338325	---	---	---	---	---	---	---	---	---	---	---	---	---
TC0200007912.hg.1	6.03066	5.32888	6.13415	5.78284	5.90418	7.28453	7.65764	6.47242	7.24383	6.70631		5.83614	7.07295		1.2368	2.35676	0.00127703		uc061jzh.1	RNU6-1216P	RNA, U6 small nuclear 1216, pseudogene [Source:HGNC Symbol;Acc:HGNC:48179]	---	uc061jzh.1	UCSC Genes	RNA, U6 small nuclear 1216, pseudogene [Source:HGNC Symbol;Acc:HGNC:48179]	100	100	0	---	FALSE	---	---	chr2	+	69182877	69182983	---	---	---	---	---	---	---	---	---	---	---	---	---
TC1000010786.hg.1	3.61239	3.83452	3.706	3.47367	3.2333	4.65202	5.28761	3.46798	5.26451	5.36183		3.57198	4.80679		1.23482	2.35351	0.0106472		---	---	---	---	T042848	miTranscriptome	Transcript identified by MiTranscriptome	100	100	0	---	FALSE	---	---	chr10	-	63628396	63629801	---	---	---	---	---	---	---	---	---	---	---	---	---
TC1000011128.hg.1	5.32024	5.17955	5.35124	5.31991	5.55439	7.25556	6.54174	6.17062	6.68799	6.24054		5.34507	6.57929		1.23422	2.35255	0.000296727		uc057ujh.1	RNU6-1266P	RNA, U6 small nuclear 1266, pseudogene [Source:HGNC Symbol;Acc:HGNC:48229]	---	uc057ujh.1	UCSC Genes	RNA, U6 small nuclear 1266, pseudogene [Source:HGNC Symbol;Acc:HGNC:48229]	100	100	0	---	FALSE	---	---	chr10	-	77776951	77777055	---	---	---	---	---	---	---	---	---	---	---	---	---
TC0100015202.hg.1	4.59536	4.62084	4.24296	5.01387	4.54882	5.84363	6.0656	5.33672	5.86444	6.08228		4.60437	5.83853		1.23417	2.35245	0.000142537		---	---	---	---	NONHSAT005045 // NONHSAT005045	lncRNAWiki // NONCODE	Non-coding transcript identified by NONCODE // Non-coding transcript identified by NONCODE: Linc	100 // 100	100 // 100	0 // 0	--- // ---	FALSE // FALSE	---	---	chr1	-	109545835	109548563	---	---	---	---	---	---	---	---	---	---	---	---	---
TC1700007418.hg.1	8.60145	7.56793	8.16297	8.97951	8.92954	10.1256	9.94313	9.07145	9.72965	9.53798		8.44828	9.68157		1.23329	2.35102	0.00489175		uc060div.1	RNU4-34P	RNA, U4 small nuclear 34, pseudogene [Source:HGNC Symbol;Acc:HGNC:46970]	---	uc060div.1	UCSC Genes	RNA, U4 small nuclear 34, pseudogene [Source:HGNC Symbol;Acc:HGNC:46970]	100	100	0	---	FALSE	---	---	chr17	+	29388560	29388683	---	---	---	---	---	---	---	---	---	---	---	---	---
TC0100008660.hg.1	5.96815	5.06086	5.80475	5.82757	5.62319	6.50947	7.49523	6.79791	7.07552	6.57206		5.6569	6.89004		1.23313	2.35077	0.000905248		uc057hjy.1	RNU6-1031P	RNA, U6 small nuclear 1031, pseudogene [Source:HGNC Symbol;Acc:HGNC:47994]	---	uc057hjy.1	UCSC Genes	RNA, U6 small nuclear 1031, pseudogene [Source:HGNC Symbol;Acc:HGNC:47994]	100	100	0	---	FALSE	---	---	chr1	+	67541127	67541233	---	---	---	---	---	---	---	---	---	---	---	---	---
TC0200007691.hg.1	7.52168	7.66973	7.18271	7.64368	7.53318	8.94886	9.60756	8.48726	8.73091	7.93625		7.5102	8.74217		1.23197	2.34888	0.00268902		uc061jku.1	RNU1-32P	RNA, U1 small nuclear 32, pseudogene [Source:HGNC Symbol;Acc:HGNC:48374]	---	uc061jku.1	UCSC Genes	RNA, U1 small nuclear 32, pseudogene [Source:HGNC Symbol;Acc:HGNC:48374]	100	100	0	---	FALSE	---	---	chr2	+	60384605	60384763	---	---	---	---	---	---	---	---	---	---	---	---	---
TC0700013624.hg.1	4.52081	5.36287	5.28542	5.67321	6.24831	6.52283	6.72125	6.25377	6.70117	7.05127		5.41812	6.65006		1.23194	2.34882	0.00409602		ENST00000605249.1	RP11-138A9.1	---	---	ENST00000605249.1	lncRNAWiki	N/A	100	100	0	---	FALSE	---	---	chr7	-	130930209	130932206	---	---	---	---	---	---	---	---	---	---	---	---	---
TC0500011370.hg.1	5.75547	6.98259	5.63291	6.01579	6.06669	7.30153	6.74981	7.94641	7.66256	6.95251		6.09069	7.32256		1.23187	2.34872	0.00518294		---	---	---	---	T285306	miTranscriptome	Transcript identified by MiTranscriptome	100	100	0	---	FALSE	---	---	chr5	-	85534251	85538319	---	---	---	---	---	---	---	---	---	---	---	---	---
TC1700009718.hg.1	6.54769	6.86554	6.04213	5.60138	6.41586	8.1169	7.31526	7.30359	7.62784	7.2649		6.29452	7.5257		1.23118	2.34759	0.00189839		nonuma.aAug10-unspliced	nonuma	Transcript Identified by AceView	---	nonuma.aAug10-unspliced	Ace View	Transcript Identified by AceView	100	100	0	---	FALSE	---	---	chr17	-	9434068	9435007	---	---	---	---	---	---	---	---	---	---	---	---	---
TC0600010966.hg.1	8.93641	9.01386	9.10025	9.53881	9.49991	10.2643	10.8594	10.11	10.0586	10.9452		9.21785	10.4475		1.22963	2.34506	0.000638589		uc063mbx.1	RNU6-263P	RNA, U6 small nuclear 263, pseudogene [Source:HGNC Symbol;Acc:HGNC:47226]	---	uc063mbx.1	UCSC Genes	RNA, U6 small nuclear 263, pseudogene [Source:HGNC Symbol;Acc:HGNC:47226]	100	100	0	---	FALSE	---	---	chr6	-	18306973	18307079	---	---	---	---	---	---	---	---	---	---	---	---	---
TC0500009310.hg.1	9.97933	9.4498	9.30088	9.29385	10.4877	11.0162	11.1328	10.6471	10.7417	11.1217		9.70232	10.9319		1.22958	2.34499	0.00127403		uc063jhy.1	RNU6-164P	RNA, U6 small nuclear 164, pseudogene [Source:HGNC Symbol;Acc:HGNC:47127]	---	uc063jhy.1	UCSC Genes	RNA, U6 small nuclear 164, pseudogene [Source:HGNC Symbol;Acc:HGNC:47127]	100	100	0	---	FALSE	---	---	chr5	+	162477891	162477993	---	---	---	---	---	---	---	---	---	---	---	---	---
TC0400009180.hg.1	9.61307	10.3752	9.78397	10.2442	10.6246	11.1822	11.8955	10.7649	10.532	12.4047		10.1282	11.3559		1.22767	2.34189	0.0148559		uc063asi.1	AC093788.1	---	---	uc063asi.1	UCSC Genes	N/A	100	100	0	---	FALSE	---	---	chr4	+	163523292	163523386	---	---	---	---	---	---	---	---	---	---	---	---	---
TC2000009065.hg.1	10.3432	10.7068	10.5087	10.2203	10.3845	11.2843	12.1149	11.2555	11.2112	12.4356		10.4327	11.6603		1.22762	2.34181	0.00185556		uc032pjg.2	AL391095.1	---	---	uc032pjg.2	UCSC Genes	N/A	100	100	0	---	FALSE	---	---	chr20	-	38339655	38339728	---	---	---	---	---	---	---	---	---	---	---	---	---
TC0200015398.hg.1	7.12043	6.9844	6.36775	7.15074	7.34645	7.83248	8.68331	7.61909	8.1781	8.79133		6.99395	8.22086		1.22691	2.34065	0.00253659		ENST00000516950	Y_RNA	Y RNA [Source:RFAM;Acc:RF00019]	---	ENST00000516950	ENSEMBL	Y RNA [Source:RFAM;Acc:RF00019]	100	100	0	---	FALSE	---	---	chr2	-	200863152	200863247	---	---	---	---	---	---	---	---	---	---	---	---	---
TC2000006810.hg.1	5.92774	5.2064	5.71351	5.35348	5.20889	7.53588	6.40334	6.61303	6.59523	6.38836		5.482	6.70717		1.22516	2.33782	0.00141527		leewor.aAug10-unspliced	leewor	Transcript Identified by AceView	---	leewor.aAug10-unspliced	Ace View	Transcript Identified by AceView	100	100	0	---	FALSE	---	---	chr20	+	17911162	17911551	---	---	---	---	---	---	---	---	---	---	---	---	---
TC0100015713.hg.1	3.69548	4.12773	3.88392	3.6998	3.83989	4.5362	4.76023	4.86341	6.19826	5.01255		3.84936	5.07413		1.22477	2.33717	0.00365902		sparvorbo.aAug10	sparvorbo	Transcript Identified by AceView	---	sparvorbo.aAug10	Ace View	Transcript Identified by AceView	100	100	0	---	FALSE	---	---	chr1	-	149895287	149899512	---	---	---	---	---	---	---	---	---	---	---	---	---
TC1400007811.hg.1	8.41246	8.6135	8.42441	8.34234	8.69803	10.0161	9.83297	9.69075	9.65342	9.4207		8.49815	9.72278		1.22464	2.33696	7.06343e-06		loborby.aAug10-unspliced	loborby	Transcript Identified by AceView	---	loborby.aAug10-unspliced	Ace View	Transcript Identified by AceView	100	100	0	---	FALSE	---	---	chr14	+	81219012	81220001	---	---	---	---	---	---	---	---	---	---	---	---	---
TC1100012611.hg.1	4.31607	5.00513	4.65029	4.68074	4.54931	5.92515	5.61744	5.67917	6.1059	5.99471		4.64031	5.86447		1.22417	2.33621	3.01013e-05		---	---	---	---	T069209	miTranscriptome	Transcript identified by MiTranscriptome	100	100	0	---	FALSE	---	---	chr11	-	123033718	123053458	---	---	---	---	---	---	---	---	---	---	---	---	---
TSUnmapped00000984.hg.1	5.57532	5.43216	5.53249	5.15172	5.55297	6.95121	7.1796	6.1937	6.53807	6.49792		5.44893	6.6721		1.22317	2.33459	0.000213538		---	---	---	---	URS0000720D00	RNACentral	U6 spliceosomal RNA	100	100	0	---	FALSE	---	---	---	---	0	0	---	---	---	---	---	---	---	---	---	---	---	---	---
TC1100012795.hg.1	6.07645	6.04107	5.86076	6.32622	5.8739	7.41909	7.61405	6.67272	7.47997	7.10575		6.03568	7.25832		1.22263	2.33373	0.000190833		uc058jbl.1	RNU6-876P	RNA, U6 small nuclear 876, pseudogene [Source:HGNC Symbol;Acc:HGNC:47839]	---	uc058jbl.1	UCSC Genes	RNA, U6 small nuclear 876, pseudogene [Source:HGNC Symbol;Acc:HGNC:47839]	100	100	0	---	FALSE	---	---	chr11	-	128993237	128993340	---	---	---	---	---	---	---	---	---	---	---	---	---
TC0300009552.hg.1	4.82628	4.14265	4.51371	4.34366	4.58231	5.68116	5.84687	5.38736	6.06455	5.54031		4.48172	5.70405		1.22233	2.33323	7.43291e-05		uc062qbk.1	RNU6-1317P	RNA, U6 small nuclear 1317, pseudogene [Source:HGNC Symbol;Acc:HGNC:48280]	---	uc062qbk.1	UCSC Genes	RNA, U6 small nuclear 1317, pseudogene [Source:HGNC Symbol;Acc:HGNC:48280]	100	100	0	---	FALSE	---	---	chr3	+	175767558	175767661	---	---	---	---	---	---	---	---	---	---	---	---	---
TC0400010997.hg.1	4.06287	4.21061	3.80351	4.13514	4.66908	5.55447	5.99725	5.35443	4.77077	5.30723		4.17624	5.39683		1.22059	2.33043	0.00103305		vogy.bAug10-unspliced	vogy	Transcript Identified by AceView	---	vogy.bAug10-unspliced	Ace View	Transcript Identified by AceView	100	100	0	---	FALSE	---	---	chr4	-	73131617	73132061	---	---	---	---	---	---	---	---	---	---	---	---	---
TC0200009594.hg.1	5.58637	4.84296	5.18911	4.90488	5.70148	6.63808	6.91529	5.63397	6.46079	6.67322		5.24496	6.46427		1.21931	2.32835	0.00244837		uc061olt.1	RNU6-692P	RNA, U6 small nuclear 692, pseudogene [Source:HGNC Symbol;Acc:HGNC:47655]	---	uc061olt.1	UCSC Genes	RNA, U6 small nuclear 692, pseudogene [Source:HGNC Symbol;Acc:HGNC:47655]	100	100	0	---	FALSE	---	---	chr2	+	147408342	147408448	---	---	---	---	---	---	---	---	---	---	---	---	---
TC4_GL000008v2_random00006435.hg.1	11.9923	12.7843	11.8797	12.1558	12.6317	13.4437	14.4447	12.7055	13.141	13.7903		12.2888	13.505		1.21629	2.32349	0.00774479		uc063bry.1	AL583842.1	---	---	uc063bry.1	UCSC Genes	N/A	100	100	0	---	FALSE	---	---	chr4_GL000008v2_random	+	118091	118173	---	---	---	---	---	---	---	---	---	---	---	---	---
TCUn_KI270743v100006432.hg.1	11.9923	12.7843	11.8797	12.1558	12.6317	13.4437	14.4447	12.7055	13.141	13.7903		12.2888	13.505		1.21629	2.32349	0.00774479		uc064xri.1	AC138775.5	---	---	uc064xri.1	UCSC Genes	N/A	100	100	0	---	FALSE	---	---	chrUn_KI270743v1	+	102972	103054	---	---	---	---	---	---	---	---	---	---	---	---	---
TC1200007440.hg.1	7.66496	7.28673	8.19992	8.29046	8.60796	8.78264	8.81177	9.25949	9.60252	9.67414		8.01001	9.22611		1.21611	2.32319	0.00381801		---	---	---	---	NONHSAT027856 // NONHSAT027856	lncRNAWiki // NONCODE	Non-coding transcript identified by NONCODE // Non-coding transcript identified by NONCODE: Antisense	100 // 100	100 // 100	0 // 0	--- // ---	FALSE // FALSE	---	---	chr12	+	46358351	46360617	---	---	---	---	---	---	---	---	---	---	---	---	---
TC2200007842.hg.1	9.61099	9.96452	9.54431	9.20555	10.2895	10.9715	11.9242	10.1884	10.2956	11.3125		9.72298	10.9384		1.21546	2.32215	0.011525		uc062bed.1	CU463998.2	---	---	uc062bed.1	UCSC Genes	N/A	100	100	0	---	FALSE	---	---	chr22	-	12780120	12780203	---	---	---	---	---	---	---	---	---	---	---	---	---
TC1400009835.hg.1	7.30941	6.42456	6.97891	7.04812	6.8915	8.37426	8.58382	7.52495	8.42811	7.81722		6.9305	8.14567		1.21517	2.32169	0.00120704		NR_003021	SNORA79	small nucleolar RNA, H/ACA box 79	14q31.1	NR_003021	RefSeq	Homo sapiens small nucleolar RNA, H/ACA box 79 (SNORA79), small nucleolar RNA.	100	100	0	---	FALSE	Hs.693251	---	chr14	-	81202695	81202834	---	---	---	---	---	---	---	---	---	---	---	---	---
TC1000007371.hg.1	3.97837	4.14201	3.38674	4.36073	4.42138	5.45918	5.93919	4.92173	4.08135	5.95911		4.05784	5.27212		1.21427	2.32024	0.0159403		skeyglerbu.aAug10-unspliced	skeyglerbu	Transcript Identified by AceView	---	skeyglerbu.aAug10-unspliced	Ace View	Transcript Identified by AceView	100	100	0	---	FALSE	---	---	chr10	+	41854872	41855367	---	---	---	---	---	---	---	---	---	---	---	---	---
TSUnmapped00000023.hg.1	11.859	11.9591	12.023	11.8971	12.4083	13.9498	14.0012	12.5932	12.5418	13.1273		12.0293	13.2427		1.21337	2.31879	0.00639206		ENST00000625314	SNORD36A	small nucleolar RNA, C/D box 36A [Source:HGNC Symbol;Acc:HGNC:10163]	---	ENST00000625314	ENSEMBL	proj_ncrna:novel chromosome:GRCh38:CHR_HG2030_PATCH:133350604:133350676:1 gene:ENSG00000281907 gene_biotype:snoRNA transcript_biotype:snoRNA	100	100	0	---	FALSE	---	---	---	---	0	0	---	---	---	---	---	---	---	---	---	---	---	---	---
TC1000007157.hg.1	6.58317	6.21485	5.81288	5.83479	6.88878	7.61338	7.84485	7.21634	7.57257	7.15002		6.26689	7.47943		1.21254	2.31745	0.00118023		uc057snc.1	RNU6-908P	RNA, U6 small nuclear 908, pseudogene [Source:HGNC Symbol;Acc:HGNC:47871]	---	uc057snc.1	UCSC Genes	RNA, U6 small nuclear 908, pseudogene [Source:HGNC Symbol;Acc:HGNC:47871]	100	100	0	---	FALSE	---	---	chr10	+	29711915	29712008	---	---	---	---	---	---	---	---	---	---	---	---	---
TC0700009937.hg.1	9.4763	9.54113	9.31373	9.47001	9.76137	10.167	10.5799	10.7506	10.9219	11.205		9.51251	10.7249		1.21237	2.31718	0.000199257		---	---	---	---	T337270	miTranscriptome	Transcript identified by MiTranscriptome	100	100	0	---	FALSE	---	---	chr7	+	158949668	158949717	---	---	---	---	---	---	---	---	---	---	---	---	---
TC0600012517.hg.1	7.34405	7.10695	7.21547	7.42918	7.71691	7.95492	9.37883	8.18852	8.63924	8.71135		7.36251	8.57457		1.21206	2.31669	0.00187753		---	---	---	---	NONHSAT113921	NONCODE	Non-coding transcript identified by NONCODE	100	100	0	---	FALSE	---	---	chr6	-	87847545	87847632	---	---	---	---	---	---	---	---	---	---	---	---	---
TC1000008860.hg.1	4.46064	5.39193	5.45331	4.96677	5.30099	6.27035	6.68716	5.51549	6.38595	6.77454		5.11473	6.3267		1.21197	2.31654	0.00302621		uc021pxz.3	RNU6-839P	RNA, U6 small nuclear 839, pseudogene [Source:HGNC Symbol;Acc:HGNC:47802]	---	uc021pxz.3	UCSC Genes	RNA, U6 small nuclear 839, pseudogene [Source:HGNC Symbol;Acc:HGNC:47802]	100	100	0	---	FALSE	---	---	chr10	+	109170657	109239746	---	---	---	---	---	---	---	---	---	---	---	---	---
TSUnmapped00000501.hg.1	11.7274	11.772	11.7156	12.032	12.9055	13.5458	13.9329	12.8929	12.5285	13.3122		12.0305	13.2424		1.21194	2.31648	0.00668232		ENST00000629038	SNORD36C	small nucleolar RNA, C/D box 36C [Source:HGNC Symbol;Acc:HGNC:10165]	---	ENST00000629038	ENSEMBL	proj_ncrna:novel chromosome:GRCh38:CHR_HG2030_PATCH:133350995:133351060:1 gene:ENSG00000281541 gene_biotype:snoRNA transcript_biotype:snoRNA	100	100	0	---	FALSE	---	---	---	---	0	0	---	---	---	---	---	---	---	---	---	---	---	---	---
TC0X00006457.hg.1	4.93773	5.01787	4.36895	5.08897	5.35802	5.73036	7.03877	5.82522	5.22741	7.00861		4.95431	6.16607		1.21177	2.31621	0.0161673		shawgee.aAug10-unspliced	shawgee	Transcript Identified by AceView	---	shawgee.aAug10-unspliced	Ace View	Transcript Identified by AceView	100	100	0	---	FALSE	---	---	chrX	+	1530311	1530918	---	---	---	---	---	---	---	---	---	---	---	---	---
TC0Y00006458.hg.1	4.93773	5.01787	4.36895	5.08897	5.35802	5.73036	7.03877	5.82522	5.22741	7.00861		4.95431	6.16607		1.21177	2.31621	0.0161673		reybar.aAug10-unspliced	reybar	Transcript Identified by AceView	---	reybar.aAug10-unspliced	Ace View	Transcript Identified by AceView	100	100	0	---	FALSE	---	---	chrY	+	1530311	1530918	---	---	---	---	---	---	---	---	---	---	---	---	---
TC0700012626.hg.1	5.89042	6.74956	6.36017	6.96117	6.92671	7.08352	8.33403	7.62884	8.28507	7.61118		6.57761	7.78853		1.21092	2.31485	0.00446773		wawbleeby.aAug10-unspliced	wawbleeby	Transcript Identified by AceView	---	wawbleeby.aAug10-unspliced	Ace View	Transcript Identified by AceView	100	100	0	---	FALSE	---	---	chr7	-	130982434	130982789	---	---	---	---	---	---	---	---	---	---	---	---	---
TC1300006983.hg.1	5.81977	5.28749	5.59138	5.92362	6.07436	7.12373	7.14493	6.12494	7.02728	7.32998		5.73932	6.95017		1.21085	2.31474	0.00137287		uc058wqn.1	RNU6-74P	RNA, U6 small nuclear 74, pseudogene [Source:HGNC Symbol;Acc:HGNC:42564]	---	uc058wqn.1	UCSC Genes	RNA, U6 small nuclear 74, pseudogene [Source:HGNC Symbol;Acc:HGNC:42564]	100	100	0	---	FALSE	---	---	chr13	+	41905118	41905224	---	---	---	---	---	---	---	---	---	---	---	---	---
TC0400007723.hg.1	5.80221	4.98998	4.9226	5.1928	5.25524	6.8178	6.97484	5.88989	6.40493	6.12526		5.23257	6.44254		1.20998	2.31334	0.00149824		uc062xae.1	RNU6-95P	RNA, U6 small nuclear 95, pseudogene [Source:HGNC Symbol;Acc:HGNC:47058]	---	uc062xae.1	UCSC Genes	RNA, U6 small nuclear 95, pseudogene [Source:HGNC Symbol;Acc:HGNC:47058]	100	100	0	---	FALSE	---	---	chr4	+	68003895	68004001	---	---	---	---	---	---	---	---	---	---	---	---	---
TC0X00010595.hg.1	6.30464	5.49509	5.51886	5.75153	6.03047	7.2683	7.68706	6.06606	7.30875	6.82018		5.82012	7.03007		1.20995	2.3133	0.00517981		uc065auy.1	RNU6-154P	RNA, U6 small nuclear 154, pseudogene [Source:HGNC Symbol;Acc:HGNC:47117]	---	uc065auy.1	UCSC Genes	RNA, U6 small nuclear 154, pseudogene [Source:HGNC Symbol;Acc:HGNC:47117]	100	100	0	---	FALSE	---	---	chrX	-	116400848	116400953	---	---	---	---	---	---	---	---	---	---	---	---	---
TC0200010361.hg.1	6.35846	5.92981	6.32745	5.78191	6.05467	7.42274	7.74312	7.01106	7.57951	6.74216		6.09046	7.29972		1.20926	2.31218	0.000513657		uc061qzc.1	RNU6-1029P	RNA, U6 small nuclear 1029, pseudogene [Source:HGNC Symbol;Acc:HGNC:47992]	---	uc061qzc.1	UCSC Genes	RNA, U6 small nuclear 1029, pseudogene [Source:HGNC Symbol;Acc:HGNC:47992]	100	100	0	---	FALSE	---	---	chr2	+	197447745	197447851	---	---	---	---	---	---	---	---	---	---	---	---	---
TC1400007123.hg.1	4.99878	5.31543	4.6799	4.40991	4.71462	6.31219	5.44392	5.95165	5.54699	6.90121		4.82373	6.03119		1.20746	2.30931	0.00441961		---	---	---	---	T104233	miTranscriptome	Transcript identified by MiTranscriptome	100	100	0	---	FALSE	---	---	chr14	+	50668471	50670473	---	---	---	---	---	---	---	---	---	---	---	---	---
TC0900008035.hg.1	7.33077	6.72319	7.0181	7.25249	7.59489	8.3971	8.98555	8.22591	8.26415	8.08109		7.18389	8.39076		1.20687	2.30836	0.00050833		uc064uld.1	RNU6-669P	RNA, U6 small nuclear 669, pseudogene [Source:HGNC Symbol;Acc:HGNC:47632]	---	uc064uld.1	UCSC Genes	RNA, U6 small nuclear 669, pseudogene [Source:HGNC Symbol;Acc:HGNC:47632]	100	100	0	---	FALSE	---	---	chr9	+	94507738	94507844	---	---	---	---	---	---	---	---	---	---	---	---	---
TC0500011399.hg.1	9.82369	9.60617	9.71556	9.57931	9.7194	10.635	11.3711	10.7518	10.801	10.9179		9.68883	10.8953		1.20652	2.3078	1.91883e-05		uc063fed.1	RNU6-727P	RNA, U6 small nuclear 727, pseudogene [Source:HGNC Symbol;Acc:HGNC:47690]	---	uc063fed.1	UCSC Genes	RNA, U6 small nuclear 727, pseudogene [Source:HGNC Symbol;Acc:HGNC:47690]	100	100	0	---	FALSE	---	---	chr5	-	87420341	87420447	---	---	---	---	---	---	---	---	---	---	---	---	---
TC1000011646.hg.1	13.9456	13.9197	13.7653	14.1018	14.4777	15.5913	15.5906	14.7852	15.25	15.0247		14.042	15.2484		1.20633	2.3075	0.000303724		uc057vnb.1	RNU2-59P	RNA, U2 small nuclear 59, pseudogene [Source:HGNC Symbol;Acc:HGNC:48552]	---	uc057vnb.1	UCSC Genes	RNA, U2 small nuclear 59, pseudogene [Source:HGNC Symbol;Acc:HGNC:48552]	100	100	0	---	FALSE	---	---	chr10	-	101364845	101365035	---	---	---	---	---	---	---	---	---	---	---	---	---
TC0100008174.hg.1	6.7689	7.29146	7.08148	6.96232	7.24595	8.09181	8.8788	7.45535	8.00401	8.94613		7.07002	8.27522		1.2052	2.30569	0.00371432		pumawbu.aAug10-unspliced	pumawbu	Transcript Identified by AceView	---	pumawbu.aAug10-unspliced	Ace View	Transcript Identified by AceView	100	100	0	---	FALSE	---	---	chr1	+	46848291	46848983	---	---	---	---	---	---	---	---	---	---	---	---	---
TC0800011956.hg.1	13.7751	14.1131	13.225	14.0407	15.2752	16.1457	16.6246	14.0166	15.003	14.6624		14.0858	15.2905		1.20464	2.30479	0.0738257		ENST00000612268	MIR7641-1	microRNA 7641-1	---	ENST00000612268	ENSEMBL	microRNA 7641-1 [gene_biotype:miRNA transcript_biotype:miRNA]	100	100	0	---	FALSE	---	---	chr8	-	138803386	138803446	---	---	---	---	---	---	---	---	---	---	---	---	---
TC0500009723.hg.1	4.20144	4.51245	3.36523	4.13294	4.43448	4.57983	5.77122	5.08933	5.59961	5.62954		4.12931	5.33391		1.2046	2.30473	0.00390627		uc063ktv.1	RNU6-525P	RNA, U6 small nuclear 525, pseudogene [Source:HGNC Symbol;Acc:HGNC:47488]	---	uc063ktv.1	UCSC Genes	RNA, U6 small nuclear 525, pseudogene [Source:HGNC Symbol;Acc:HGNC:47488]	100	100	0	---	FALSE	---	---	chr5	+	180444509	180444612	---	---	---	---	---	---	---	---	---	---	---	---	---
TC0200012634.hg.1	6.52913	6.35372	5.6595	6.20901	6.40593	7.633	8.5431	6.09537	7.91665	6.99137		6.23146	7.4359		1.20444	2.30448	0.0266797		ENST00000363216	RNU6-433P	RNA, U6 small nuclear 433, pseudogene [Source:HGNC Symbol;Acc:HGNC:47396]	---	ENST00000363216	ENSEMBL	RNA, U6 small nuclear 433, pseudogene [gene_biotype:snRNA transcript_biotype:snRNA]	100	100	0	---	FALSE	---	---	chr2	-	55014418	55014522	---	---	---	---	---	---	---	---	---	---	---	---	---
TC0100007944.hg.1	5.79028	5.34747	5.00662	5.15397	5.15895	6.69105	7.31317	5.66537	6.69396	6.11526		5.29146	6.49576		1.2043	2.30426	0.00482678		uc057fep.1	RNU6-1237P	RNA, U6 small nuclear 1237, pseudogene [Source:HGNC Symbol;Acc:HGNC:48200]	---	uc057fep.1	UCSC Genes	RNA, U6 small nuclear 1237, pseudogene [Source:HGNC Symbol;Acc:HGNC:48200]	100	100	0	---	FALSE	---	---	chr1	+	40177843	40177949	---	---	---	---	---	---	---	---	---	---	---	---	---
TC0500010637.hg.1	4.90837	5.31382	4.48046	4.27085	5.23769	5.9575	6.59647	5.54302	5.63309	6.50166		4.84224	6.04635		1.20411	2.30395	0.00377026		sperplerby.aAug10-unspliced	sperplerby	Transcript Identified by AceView	---	sperplerby.aAug10-unspliced	Ace View	Transcript Identified by AceView	100	100	0	---	FALSE	---	---	chr5	-	43310644	43311718	---	---	---	---	---	---	---	---	---	---	---	---	---
TC1800008237.hg.1	7.34237	6.78058	6.80486	6.95756	7.41616	8.20813	8.27945	8.47474	7.73824	8.62117		7.06031	8.26434		1.20404	2.30383	0.000332363		sorplaw.aAug10-unspliced	sorplaw	Transcript Identified by AceView	---	sorplaw.aAug10-unspliced	Ace View	Transcript Identified by AceView	100	100	0	---	FALSE	---	---	chr18	-	21680494	21681307	---	---	---	---	---	---	---	---	---	---	---	---	---
TC0600012936.hg.1	11.7406	11.9511	11.9223	12.0353	11.9368	13.0024	13.5123	12.5834	13.1326	13.3699		11.9172	13.1201		1.20291	2.30203	9.64072e-05		uc021zeb.3	AL136446.1	---	---	uc021zeb.3	UCSC Genes	N/A	100	100	0	---	FALSE	---	---	chr6	-	114277385	114277478	---	---	---	---	---	---	---	---	---	---	---	---	---
TC0600008191.hg.1	10.0841	10.9325	10.7289	10.6902	11.4218	11.707	11.8976	11.5138	12.0905	12.6613		10.7715	11.9741		1.20258	2.30151	0.0033481		ENST00000363470	RNU1-105P	RNA, U1 small nuclear 105, pseudogene [Source:HGNC Symbol;Acc:HGNC:48447]	---	ENST00000363470	ENSEMBL	RNA, U1 small nuclear 105, pseudogene [gene_biotype:snRNA transcript_biotype:snRNA]	100	100	0	---	FALSE	---	---	chr6	+	47823390	47823550	---	---	---	---	---	---	---	---	---	---	---	---	---
TC1500006573.hg.1	9.34962	8.95847	8.74514	8.74612	8.97429	10.5145	10.9847	9.57319	9.75574	9.95081		8.95473	10.1558		1.20106	2.29908	0.00281826		NR_003316	SNORD116-1	small nucleolar RNA, C/D box 116-1	15q11.2	NR_003316	RefSeq	Homo sapiens small nucleolar RNA, C/D box 116-1 (SNORD116-1), small nucleolar RNA.	100	100	0	---	FALSE	---	---	chr15	+	25051476	25051572	---	---	---	---	---	---	---	---	---	---	---	---	---
TC1000007201.hg.1	11.5855	11.7368	11.7921	11.8547	11.8171	12.5845	13.5405	12.456	12.7429	13.4647		11.7572	12.9577		1.20047	2.29814	0.000852642		moysler.aAug10-unspliced	moysler	Transcript Identified by AceView	---	moysler.aAug10-unspliced	Ace View	Transcript Identified by AceView	100	100	0	---	FALSE	---	---	chr10	+	31471013	31471582	---	---	---	---	---	---	---	---	---	---	---	---	---
TC0800011219.hg.1	8.56301	7.76938	7.90395	7.57014	8.31934	8.84122	9.97804	8.63996	9.60027	9.0683		8.02516	9.22556		1.2004	2.29803	0.00448053		uc064oxj.1	RNU6-748P	RNA, U6 small nuclear 748, pseudogene [Source:HGNC Symbol;Acc:HGNC:47711]	---	uc064oxj.1	UCSC Genes	RNA, U6 small nuclear 748, pseudogene [Source:HGNC Symbol;Acc:HGNC:47711]	100	100	0	---	FALSE	---	---	chr8	-	98462944	98463050	---	---	---	---	---	---	---	---	---	---	---	---	---
TC1900008496.hg.1	7.0653	6.58124	7.03731	7.22267	7.83149	8.18964	7.97309	7.84151	8.72237	9.01047		7.1476	8.34741		1.19981	2.2971	0.00404095		NM_014330	PPP1R15A	protein phosphatase 1, regulatory subunit 15A	19q13.2	NM_014330	RefSeq	Homo sapiens protein phosphatase 1, regulatory subunit 15A (PPP1R15A), mRNA.	100	100	0	---	FALSE	Hs.631593	adrenal gland| ascites| bladder| blood| bone| bone marrow| brain| cervix| connective tissue| embryonic tissue| esophagus| eye| heart| intestine| kidney| larynx| liver| lung| lymph| lymph node| mammary gland| mouth| muscle| nerve| ovary| pancreas| parathyroid| placenta| prostate| skin| spleen| stomach| testis| thymus| thyroid| tonsil| trachea| umbilical cord| uterus| vascular|adrenal tumor| bladde…	chr19	+	48872392	48876062	NM_014330	O75807	GO:0006915 // GO:0006974 // GO:0007050 // GO:0007179 // GO:0010628 // GO:0030512 // GO:0030968 // GO:0032058 // GO:0032515 // GO:0032516 // GO:0033138 // GO:0034976 // GO:0035308 // GO:0036496 // GO:0045943 // GO:0060734 // GO:0070059 // GO:0070262 // GO:0070972 // GO:1902310 // GO:1903898 // GO:1903912 // GO:1903917 // GO:1903917 // GO:1990441 // GO:0006417 // GO:0006915 // GO:1903573	apoptotic process // cellular response to DNA damage stimulus // cell cycle arrest // transforming growth factor beta receptor signaling pathway // positive regulation of gene expression // negative regulation of transforming growth factor beta receptor signaling pathway // endoplasmic reticulum unfolded protein response // positive regulation of translational initiation in response to stress // …	traceable author statement // traceable author statement // traceable author statement // traceable author statement // inferred from mutant phenotype // traceable author statement // inferred from electronic annotation // inferred by curator // inferred from direct assay // inferred from direct assay // inferred from mutant phenotype // inferred from direct assay // inferred from direct assay //…	GO:0000164 // GO:0005737 // GO:0005739 // GO:0005741 // GO:0005783 // GO:0005789 // GO:0005794 // GO:0005829 // GO:0016020 // GO:0005739 // GO:0005783 // GO:0005789 // GO:0016020	protein phosphatase type 1 complex // cytoplasm // mitochondrion // mitochondrial outer membrane // endoplasmic reticulum // endoplasmic reticulum membrane // Golgi apparatus // cytosol // membrane // mitochondrion // endoplasmic reticulum // endoplasmic reticulum membrane // membrane	inferred from direct assay // inferred from direct assay // inferred from direct assay // inferred from electronic annotation // inferred from direct assay // non-traceable author statement // inferred from direct assay // traceable author statement // inferred from direct assay // inferred from electronic annotation // inferred from electronic annotation // inferred from electronic annotation //…	GO:0005515 // GO:0008157 // GO:0008157 // GO:0008599 // GO:0019901 // GO:0071862 // GO:0019888 // GO:0019903	protein binding // protein phosphatase 1 binding // protein phosphatase 1 binding // protein phosphatase type 1 regulator activity // protein kinase binding // protein phosphatase type 1 activator activity // protein phosphatase regulator activity // protein phosphatase binding	inferred from physical interaction // inferred from direct assay // inferred from physical interaction // inferred by curator // inferred from physical interaction // inferred by curator // inferred from electronic annotation // inferred from electronic annotation	---	---
TC0300011335.hg.1	3.85258	5.00826	4.39978	4.02314	3.8908	6.03866	6.54894	3.6022	5.41933	5.56022		4.23491	5.43387		1.19896	2.29574	0.0585675		klawnybo.aAug10-unspliced	klawnybo	Transcript Identified by AceView	---	klawnybo.aAug10-unspliced	Ace View	Transcript Identified by AceView	100	100	0	---	FALSE	---	---	chr3	-	60816540	60819074	---	---	---	---	---	---	---	---	---	---	---	---	---
TC0600011582.hg.1	7.05048	8.28238	7.74927	7.83641	7.76734	8.40202	8.75621	9.51131	8.59751	9.41249		7.73717	8.93591		1.19873	2.29538	0.00378917		---	---	---	---	T302134	miTranscriptome	Transcript identified by MiTranscriptome	100	100	0	---	FALSE	---	---	chr6	-	34231662	34234136	---	---	---	---	---	---	---	---	---	---	---	---	---
TC0500011072.hg.1	6.86456	7.16825	6.15735	6.66882	6.65785	8.11221	8.72241	7.21144	7.62484	7.83918		6.70337	7.90202		1.19865	2.29524	0.0040889		chostarby.aAug10-unspliced	chostarby	Transcript Identified by AceView	---	chostarby.aAug10-unspliced	Ace View	Transcript Identified by AceView	100	100	0	---	FALSE	---	---	chr5	-	71280528	71281299	---	---	---	---	---	---	---	---	---	---	---	---	---
TC0400008932.hg.1	4.27507	3.95185	3.81313	3.89804	4.35935	5.24475	5.80928	4.62107	5.49561	5.11302		4.05949	5.25675		1.19726	2.29303	0.00073154		uc063abn.1	RNU1-44P	RNA, U1 small nuclear 44, pseudogene [Source:HGNC Symbol;Acc:HGNC:48386]	---	uc063abn.1	UCSC Genes	RNA, U1 small nuclear 44, pseudogene [Source:HGNC Symbol;Acc:HGNC:48386]	100	100	0	---	FALSE	---	---	chr4	+	146580048	146580210	---	---	---	---	---	---	---	---	---	---	---	---	---
TC1800008400.hg.1	6.36755	6.79441	6.9637	6.6221	7.55189	8.0632	8.52839	7.67435	7.77834	8.24154		6.85993	8.05716		1.19723	2.293	0.00145454		---	---	---	---	NONHSAT058828	NONCODE	Non-coding transcript identified by NONCODE	100	100	0	---	FALSE	---	---	chr18	-	31669289	31669378	---	---	---	---	---	---	---	---	---	---	---	---	---
TCUn_GL000224v100006434.hg.1	11.7848	12.2155	11.687	11.6565	12.3852	12.926	13.8637	12.3962	12.7453	13.7835		11.9458	13.1429		1.19714	2.29285	0.00636318		uc064xqt.1	AL591856.4	---	---	uc064xqt.1	UCSC Genes	N/A	100	100	0	---	FALSE	---	---	chrUn_GL000224v1	+	47211	47293	---	---	---	---	---	---	---	---	---	---	---	---	---
TC1700008782.hg.1	5.67514	5.15585	4.77821	4.5865	5.14105	5.49203	7.11958	5.68271	6.51036	6.51351		5.06735	6.26364		1.19629	2.29149	0.00945901		---	---	---	---	AC005138.1:107743..107846:rfam	RNACentral	U6 spliceosomal RNA	100	100	0	---	FALSE	---	---	chr17	+	71311139	71311242	---	---	---	---	---	---	---	---	---	---	---	---	---
TC2000006809.hg.1	6.78669	6.70686	6.15446	6.41475	6.3466	7.58796	7.59998	7.91906	7.60726	7.67394		6.48187	7.67764		1.19577	2.29067	1.81115e-05		uc061voi.1	RNU6-192P	RNA, U6 small nuclear 192, pseudogene [Source:HGNC Symbol;Acc:HGNC:47155]	---	uc061voi.1	UCSC Genes	RNA, U6 small nuclear 192, pseudogene [Source:HGNC Symbol;Acc:HGNC:47155]	100	100	0	---	FALSE	---	---	chr20	+	17903762	17903861	---	---	---	---	---	---	---	---	---	---	---	---	---
[truncated: 556 more rows]
[truncated: 8 more columns]

## Sheet: Upregulated
This table shows the upregulated genes of INA-6 cells after 4 h of treatment with Ancistrocladinium A, sorted by fold change
[truncated: 1,104 more rows]
[truncated: 8 more columns]

## Sheet: Downregulated
This table shows the downregulated genes of INA-6 cells after 4 h of treatment with Ancistrocladinium A, sorted by fold change
[truncated: 185 more rows]
[truncated: 8 more columns]

## Sheet: Upregulated_alphabetic
Probe Set ID	P167_01_INAG_4h_DMSO_I_15917_log2 Signal	P167_03_INAG_4h_DMSO_II_18917_log2 Signal	P167_05_INAG_4h_DMSO_IV_20917_log2 Signal	P167_07_INAG_4h_DMSO_V_21917_log2 Signal	P167_09_INAG_4h_DMSO_VI_22917_log2 Signal	P167_02_INAG_4h_3uM_GB_MK_104_15917_log2 Signal	P167_04_INAG_4h_3uM_GB_MK_104_18917_log2 Signal	P167_06_INAG_4h_3uM_GB_MK_104_IV_20917_log2 Signal	P167_08_INAG_4h_3uM_GB_MK_104_V_21917_log2 Signal	P167_10_INAG_4h_3uM_GB_MK_104_VI_22917_log2 Signal		average_log2 Signal_DMSO	average_log2 Signal_GB_MK_104		Sig log ratio_GB_MK_104 vs DMSO	Fold Change_GB_MK_104 vs DMSO	p-value_GB_MK_104 vs DMSO		Gene Accession	Gene Symbol	Gene Description	Cytoband	mRNA Accession	mRNA Source	mRna - Description	mRNA Assignment Score	mRNA Assignment Coverage	mRNA - Direct Probes	mRNA - Possible Probes	mRNA - xhyb	UniGene ID	UniGene Expression Information	Chromosome	Strand	Start	Stop	SwissProt mRna Accession	SwissProt accession	GO Biological Process ID	GO Biological Process Term	GO Biological Process Evidence	GO Cellular Component ID	GO Cellular Component Term	GO Cellular Component Evidence	GO Molecular Function ID	GO Molecular Function Term	GO Molecular Function Evidence	Pathway Source	Pathway Name
[truncated: 1,103 more rows]
[truncated: 8 more columns]

[truncated: 1 more sheets: Downregulated_alphabetic]
