# Supplementary material for: Ancistrocladinium A Induces Apoptosis in Proteasome Inhibitor-Resistant Multiple Myeloma Cells: A Promising Therapeutic Agent Candidate
Source: Pharmaceuticals (Basel). 2023 Aug 18;16(8):1181. doi: 10.3390/ph16081181 (PMC10459547; doi:10.3390/ph16081181)
Supplement: Supplementary file 1 [file pharmaceuticals-16-01181-s001.zip › pharmaceuticals-2534250-supplementary/supplementary_files/Supplementary_Table_3_RNA_spliced_genes.xlsx]

## Sheet: Tabelle1
Supplementary Table 3 Genes with transcriptional changes. This table shows the genes of INA-6 cells after 4 h treatment with 3 µM Ancistrocladinium A.
ID	Fold Change	Expressed in Both Conditions	Gene Symbol	Description	Group	Exon Splicing Index	Exon P-val	Exon FDR P-val	Exon Event Name	Exon Event Score	Exon Expressed in At least One Condition
TC1100011101.hg.1	-1.04	T	NXF1	nuclear RNA export factor 1	Multiple_Complex	13.12	1.17e-05	0.0148	Intron Retention	0.7	T
TC1400010257.hg.1	-1.11	T	HSP90AA1	heat shock protein 90kDa alpha (cytosolic), class A member 1	Multiple_Complex	11.52	6.75e-05	0.0223	Intron Retention	0.69	T
TC0100010060.hg.1	-1.03	T	RPS27	ribosomal protein S27	Multiple_Complex	7.32	3.89e-05	0.0191	Intron Retention	0.66	T
TC0400011424.hg.1	-1.26	T	H2AFZ	H2A histone family, member Z	Multiple_Complex	9.36	1.54e-05	0.0159	Intron Retention	0.65	T
TC1700007851.hg.1	-1.23	T	EIF1	eukaryotic translation initiation factor 1	Multiple_Complex	5.81	6.78e-05	0.0223	Intron Retention	0.64	T
TC0500013235.hg.1	-1.3	T	FAM53C	family with sequence similarity 53, member C	Multiple_Complex	5.6	0.0002	0.0286	Intron Retention	0.63	T
TC1700012190.hg.1	-1.39	T	EIF4A1; SNORD10; SNORA67; SNORA48	eukaryotic translation initiation factor 4A1; small nucleolar RNA, C/D box 10; small nucleolar RNA, H/ACA box 67; small nucleolar RNA, H/ACA box 48	Multiple_Complex	5.94	1.29e-05	0.0154	Intron Retention	0.63	T
TC1100013185.hg.1	-1.57	T	FAU	Finkel-Biskis-Reilly murine sarcoma virus (FBR-MuSV) ubiquitously expressed	Multiple_Complex	6.04	0.0001	0.0267	Intron Retention	0.62	T
TC0900009274.hg.1	-1.9	T	TUBB4B	tubulin, beta 4B class IVb	Multiple_Complex	6.53	4.06e-05	0.0192	Intron Retention	0.61	T
TC0200012297.hg.1	-1.5	T	SRSF7	serine/arginine-rich splicing factor 7	Multiple_Complex	4.15	0.0002	0.0281	Intron Retention	0.6	T
TC0100016443.hg.1	1.39	T	GAS5; SNORD74; SNORD47; SNORD44; SNORD79; SNORD80; SNORD75; SNORD76; SNORD77; SNORD78	growth arrest-specific 5 (non-protein coding); small nucleolar RNA, C/D box 74; small nucleolar RNA, C/D box 47; small nucleolar RNA, C/D box 44; small nucleolar RNA, C/D box 79; small nucleolar RNA, C/D box 80; small nucleolar RNA, C/D box 75; small nucleolar RNA, C/D box 76; small nucleolar RNA, C/D box 77; small nucleolar RNA, C/D box 78	Multiple_Complex	4.79	0.0001	0.0264	Intron Retention	0.59	T
TC1100011058.hg.1	-1.34	T	FTH1	ferritin, heavy polypeptide 1	Multiple_Complex	4.95	7.2e-05	0.0228	Intron Retention	0.59	T
TC1100006831.hg.1	1.08	T	ADM	adrenomedullin	Coding	4.8	6.86e-07	0.0059	Intron Retention	0.59	T
TC2200007406.hg.1	1.32	T	ATF4	activating transcription factor 4	Multiple_Complex	4.48	0.0002	0.0307	Intron Retention	0.58	T
TC1900006588.hg.1	1.8	T	GADD45B	growth arrest and DNA-damage-inducible, beta	Multiple_Complex	11.16	1.8e-05	0.0165	Intron Retention	0.58	T
TC0100008057.hg.1	-1.41	T	CDC20	cell division cycle 20	Multiple_Complex	3.71	1.42e-05	0.0159	Intron Retention	0.58	T
TC1700011820.hg.1	-2.06	T	SRSF2; MIR636	serine/arginine-rich splicing factor 2; microRNA 636	Multiple_Complex	6.82	0.0002	0.0284	Intron Retention	0.58	T
TC0100010284.hg.1	-1.23	T	PEA15	phosphoprotein enriched in astrocytes 15	Multiple_Complex	4.79	0.0008	0.0451	Intron Retention	0.57	T
TC1400007562.hg.1	-1.19	T	SRSF5	serine/arginine-rich splicing factor 5	Multiple_Complex	4.05	0.0005	0.0398	Intron Retention	0.57	T
TC0100010046.hg.1	-1.2	T	SNAPIN	SNAP-associated protein	Multiple_Complex	5.09	1.48e-05	0.0159	Intron Retention	0.57	T
TC1100009238.hg.1	-1.27	T	HMBS	hydroxymethylbilane synthase	Multiple_Complex	6.16	1.39e-05	0.0157	Intron Retention	0.57	T
TC0100013481.hg.1	3.2	T	SNORA44; SNORA61; SNORA16A; SNHG12	small nucleolar RNA, H/ACA box 44; small nucleolar RNA, H/ACA box 61; small nucleolar RNA, H/ACA box 16A; small nucleolar RNA host gene 12	Multiple_Complex	4.22	1.11e-06	0.0078	Intron Retention	0.55	T
TC0X00006631.hg.1	-1.09	T	TMSB4X	thymosin beta 4, X-linked	Multiple_Complex	4.95	3.14e-06	0.0101	Intron Retention	0.55	T
TC1700011967.hg.1	-1.91	T	EIF4A3	eukaryotic translation initiation factor 4A3	Multiple_Complex	4.1	0.0001	0.0262	Intron Retention	0.55	T
TC0X00007031.hg.1	-1.17	T	DDX3X	DEAD (Asp-Glu-Ala-Asp) box helicase 3, X-linked	Multiple_Complex	4.22	0.0003	0.0346	Intron Retention	0.54	T
TC0200015771.hg.1	-1.64	T	TUBA4A	tubulin, alpha 4a	Multiple_Complex	4.18	0.0009	0.0477	Intron Retention	0.54	T
TC1600010859.hg.1	-1.31	T	MLKL	mixed lineage kinase domain-like	Multiple_Complex	3.71	4.62e-05	0.0197	Intron Retention	0.54	T
TC1700011449.hg.1	-1.21	T	DDX5; MIR3064; MIR5047	DEAD (Asp-Glu-Ala-Asp) box helicase 5; microRNA 3064; microRNA 5047	Multiple_Complex	7.76	1.65e-06	0.0087	Intron Retention	0.53	T
TC0200008259.hg.1	-2.39	T	MAT2A	methionine adenosyltransferase II, alpha	Multiple_Complex	9.21	0.0001	0.0254	Intron Retention	0.53	T
TC0600007675.hg.1	-1.54	T	BRD2	bromodomain containing 2	Multiple_Complex	4.08	0.0004	0.0359	Intron Retention	0.53	T
TC0600007700.hg.1	-1.78	T	KIFC1	kinesin family member C1	Multiple_Complex	3.83	0.0003	0.0338	Intron Retention	0.53	T
TC0100015544.hg.1	-1.12	T	HIST2H2BB; HIST2H3PS2	histone cluster 2, H2bb (pseudogene); histone cluster 2, H3, pseudogene 2	Multiple_Complex	6.7	2.8e-05	0.0179	Alternative 3' Acceptor Site	0.52	T
TC0500012935.hg.1	-1.78	T	KIAA1191	KIAA1191	Multiple_Complex	5.09	0.0002	0.0316	Intron Retention	0.52	T
TC0100015696.hg.1	-1.38	T	HIST2H2BF	histone cluster 2, H2bf	Multiple_Complex	19.65	6.84e-07	0.0059	Complex Event	0.52	T
TC1900011736.hg.1	-1.85	T	EGLN2	egl-9 family hypoxia-inducible factor 2	Multiple_Complex	4.03	0.0004	0.0377	Intron Retention	0.52	T
TC1200012334.hg.1	-1.05	T	UBC	ubiquitin C	Multiple_Complex	6.66	3.03e-05	0.0182	Intron Retention	0.51	T
TC0200008930.hg.1	-1.8	T	SLC20A1	solute carrier family 20 (phosphate transporter), member 1	Multiple_Complex	3.84	0.0005	0.0397	Intron Retention	0.51	T
TC1100010092.hg.1	-1.35	T	EIF4G2; SNORD97	eukaryotic translation initiation factor 4 gamma, 2; small nucleolar RNA, C/D box 97	Multiple_Complex	5.47	0.0004	0.0367	Intron Retention	0.51	T
TC0200011720.hg.1	-1.48	T	ODC1; SNORA80B	ornithine decarboxylase 1; small nucleolar RNA, H/ACA box 80B	Multiple_Complex	21.21	2e-07	0.0057	Complex Event	0.5	T
TC2000009932.hg.1	1.56	T	SNORD12C; SNORD12; ZFAS1; SNORD12B	small nucleolar RNA, C/D box 12C; small nucleolar RNA, C/D box 12; ZNFX1 antisense RNA 1; small nucleolar RNA, C/D box 12B	Multiple_Complex	6.21	1.75e-05	0.0165	Intron Retention	0.5	T
TC0600011184.hg.1	-1.33	T	HIST1H2BJ	histone cluster 1, H2bj	Multiple_Complex	4.56	6.48e-07	0.0059	Intron Retention	0.5	T
TC1100010725.hg.1	-1.75	T	ARFGAP2	ADP-ribosylation factor GTPase activating protein 2	Multiple_Complex	3.99	0.0004	0.0364	Intron Retention	0.5	T
TC1200009235.hg.1	-1.05	T	C12orf65	chromosome 12 open reading frame 65	Multiple_Complex	6.63	7.3e-06	0.0129	Complex Event	0.5	T
TC0800011148.hg.1	-1.92	T	CCNE2	cyclin E2	Multiple_Complex	7.78	5.24e-07	0.0059	Alternative 5' Donor Site	0.5	T
TC0300010077.hg.1	-1.15	T	LMLN	leishmanolysin-like (metallopeptidase M8 family)	Multiple_Complex	4.75	0.0002	0.0313	Intron Retention	0.49	T
TC0300007115.hg.1	-1.37	T	EIF1B	eukaryotic translation initiation factor 1B	Multiple_Complex	3.47	3.86e-05	0.0191	Intron Retention	0.49	T
TC0100010066.hg.1	-1.56	T	UBAP2L	ubiquitin associated protein 2 like	Multiple_Complex	3.53	4.55e-05	0.0197	Intron Retention	0.49	T
TC1100013190.hg.1	-1.23	T	CFL1	cofilin 1 (non-muscle)	Multiple_Complex	4.34	5.22e-05	0.0203	Alternative 3' Acceptor Site	0.48	T
TC1700009679.hg.1	-1.73	T	AURKB	aurora kinase B	Multiple_Complex	4.19	5.75e-05	0.0213	Intron Retention	0.48	T
TC1100011107.hg.1	-1.61	T	WDR74	WD repeat domain 74	Multiple_Complex	3.63	1.75e-05	0.0165	Intron Retention	0.48	T
TC0100014806.hg.1	-1.21	T	15SEP	15 kDa selenoprotein; Salzman2013 ANNOTATED, CDS, coding, INTERNAL, OVCODE, OVEXON best transcript NM_004261; Transcript Identified by AceView, Entrez Gene ID(s) 9403, RefSeq ID(s) NM_203341; Transcript Identified by AceView, Entrez Gene ID(s) 9403, RefSeq ID(s) NM_004261; 15 kDa selenoprotein [Source:EntrezGene;Acc:9403]	Multiple_Complex	9.34	1.45e-05	0.0159	Alternative 5' Donor Site	0.48	T
TC2000007985.hg.1	2.4	T			NonCoding	3.6	3.6e-05	0.019	Intron Retention	0.48	T
TC0500009762.hg.1	-1.66	T	TRIM41	tripartite motif containing 41	Multiple_Complex	4.64	7.41e-05	0.0228	Intron Retention	0.48	T
TC1200012860.hg.1	1.12	T	LINC01089	long intergenic non-protein coding RNA 1089	NonCoding	4.01	8.35e-06	0.0134	Intron Retention	0.48	T
TC1800008162.hg.1	-2.55	T	FAM210A	family with sequence similarity 210, member A	Multiple_Complex	4.89	4.31e-05	0.0194	Intron Retention	0.47	T
TC0600011381.hg.1	-1.1	T	FLOT1	flotillin 1	Multiple_Complex	4.24	0.0021	0.0638	Intron Retention	0.46	T
TC1700012470.hg.1	-1.55	T	H3F3B	H3 histone, family 3B (H3.3B)	Multiple_Complex	3.21	0.0003	0.0331	Intron Retention	0.46	T
TC1300008819.hg.1	-1.25	T	TPT1; SNORA31	tumor protein, translationally-controlled 1; small nucleolar RNA, H/ACA box 31	Multiple_Complex	3.78	4.56e-07	0.0059	Intron Retention	0.45	T
TC1600011507.hg.1	3.17	T	NPIPL3	Transcript Identified by AceView, Entrez Gene ID(s) 100271836; 23117	Multiple_Complex	-3.87	0.0001	0.0252	Intron Retention	0.45	T
TC1700007899.hg.1	-1.46	T	MLX	MLX, MAX dimerization protein	Multiple_Complex	3.54	0.0003	0.0332	Intron Retention	0.45	T
TC0200006627.hg.1	2.28	T	ID2	inhibitor of DNA binding 2, dominant negative helix-loop-helix protein	Multiple_Complex	8.68	2.03e-05	0.0166	Alternative 3' Acceptor Site	0.45	T
TC0300013884.hg.1	-1.63	T	C3orf58	chromosome 3 open reading frame 58	Multiple_Complex	5.05	4.32e-06	0.0109	Cassette Exon	0.44	T
TC0300011047.hg.1	-1.16	T	IMPDH2	IMP (inosine 5-monophosphate) dehydrogenase 2	Multiple_Complex	3.23	0.0003	0.033	Intron Retention	0.44	T
TC0600007274.hg.1	1.37	T	HIST1H2BD	histone cluster 1, H2bd	Coding	23.02	0.0005	0.0399	Alternative 5' Donor Site	0.44	T
TC1700012073.hg.1	-1.31	T	P4HB	prolyl 4-hydroxylase, beta polypeptide	Multiple_Complex	4.91	8.59e-05	0.0237	Alternative 3' Acceptor Site	0.44	T
TC0300011059.hg.1	-1.35	T	GPX1	glutathione peroxidase 1	Multiple_Complex	6.64	0.0002	0.0288	Intron Retention	0.44	T
TC2200008367.hg.1	-1.1	T	CHEK2	checkpoint kinase 2	Multiple_Complex	4.35	0.0029	0.0717	Intron Retention	0.43	T
TC0100018091.hg.1	-1.54	T	ZNF124	zinc finger protein 124	Multiple_Complex	3.83	8.49e-05	0.0236	Intron Retention	0.43	T
TC1000006652.hg.1	-1.11	T	PFKFB3	6-phosphofructo-2-kinase/fructose-2,6-biphosphatase 3	Multiple_Complex	11.88	5.48e-07	0.0059	Complex Event	0.43	T
TC0200014260.hg.1	-1.27	T	CCDC115	coiled-coil domain containing 115	Multiple_Complex	3.37	0.0003	0.0321	Intron Retention	0.43	T
TC0100010123.hg.1	-1.43	T	FDPS	farnesyl diphosphate synthase	Multiple_Complex	3.83	0.0003	0.0327	Intron Retention	0.43	T
TC1900012007.hg.1	-1.4	T	NUP62; IL4I1	nucleoporin 62kDa; interleukin 4 induced 1	Multiple_Complex	3.65	2.87e-05	0.0181	Intron Retention	0.42	T
TC0900012179.hg.1	1.33	T	SPTAN1	spectrin, alpha, non-erythrocytic 1	Multiple_Complex	8.62	3.21e-07	0.0057	Alternative Last Exon	0.42	T
TC0200016474.hg.1	-1.8	T	NAGK	N-acetylglucosamine kinase	Multiple_Complex	3.6	0.0002	0.0295	Intron Retention	0.42	T
TC1500010864.hg.1	-1.38	T	GATM	glycine amidinotransferase (L-arginine:glycine amidinotransferase)	Multiple_Complex	4.47	0.0006	0.0421	Intron Retention	0.42	T
TC0200016471.hg.1	1.3	T	MXD1	MAX dimerization protein 1	Multiple_Complex	5.16	7.2e-05	0.0228	Alternative 5' Donor Site	0.42	T
TC0200014414.hg.1	-1.44	T	CXCR4	chemokine (C-X-C motif) receptor 4	Multiple_Complex	7.29	0.0002	0.029	Intron Retention	0.42	T
TC1700008133.hg.1	-1.25	T	KPNB1	karyopherin (importin) beta 1	Multiple_Complex	3.13	0.0004	0.0357	Intron Retention	0.41	T
TC0100014638.hg.1	-1.1	T	PIGK	phosphatidylinositol glycan anchor biosynthesis class K	Multiple_Complex	-329.81	3.04e-06	0.0101	Alternative 5' Donor Site	0.41	T
TC0100013293.hg.1	2.77	T	ID3	inhibitor of DNA binding 3, dominant negative helix-loop-helix protein	Multiple_Complex	5.28	0.0001	0.0271	Alternative 5' Donor Site	0.4	T
TC1500010700.hg.1	-1.32	T	SNORD116-19; SNORD116-3; SNORD116-4; SNORD116-5; SNORD116-6; SNORD116-7; SNORD116-8; SNORD116-9; SNORD116-10; SNORD116-11; SNORD116-12; SNORD116-13; SNORD116-14; SNORD116-15; SNORD116-16; SNORD116-17; SNORD116-18; SNORD116-20; SNORD116-21; SNORD116-22; SNORD116-23; SNORD116-24; SNORD116-25; SNORD116-26; SNORD116-27; SNORD116-29; SNORD116-28; IPW; SNORD116-30	small nucleolar RNA, C/D box 116-19; small nucleolar RNA, C/D box 116-3; small nucleolar RNA, C/D box 116-4; small nucleolar RNA, C/D box 116-5; small nucleolar RNA, C/D box 116-6; small nucleolar RNA, C/D box 116-7; small nucleolar RNA, C/D box 116-8; small nucleolar RNA, C/D box 116-9; small nucleolar RNA, C/D box 116-10; small nucleolar RNA, C/D box 116-11; small nucleolar RNA, C/D box 116-12;…	Multiple_Complex	3.83	0.0008	0.046	Intron Retention	0.4	T
TC1300006520.hg.1	-1.23	T	SAP18	Sin3A associated protein 18kDa	Multiple_Complex	8.09	9.31e-05	0.024	Alternative 5' Donor Site	0.4	T
TC0200016499.hg.1	-1.74	T	MRPL30	mitochondrial ribosomal protein L30	Multiple_Complex	4.37	0.0037	0.0784	Intron Retention	0.4	T
TC0200006677.hg.1	-1.73	T	RRM2	ribonucleotide reductase M2	Multiple_Complex	4.47	0.0007	0.0446	Alternative 5' Donor Site	0.4	T
TC2000009392.hg.1	-2.26	T	B4GALT5	UDP-Gal:betaGlcNAc beta 1,4- galactosyltransferase, polypeptide 5	Multiple_Complex	3.44	0.001	0.0491	Intron Retention	0.4	T
TC2000008915.hg.1	-1.3	T	AHCY	adenosylhomocysteinase	Multiple_Complex	10.74	3.58e-06	0.0106	Cassette Exon	0.39	T
TC0600007842.hg.1	-1.71	T	SRSF3	serine/arginine-rich splicing factor 3	Multiple_Complex	3.22	0.0006	0.0408	Intron Retention	0.39	T
TC1000006891.hg.1	-1.17	T	VIM	vimentin	Multiple_Complex	5.59	6.42e-06	0.0125	Alternative 5' Donor Site	0.39	T
TC0300011792.hg.1	-1.17	T	MTRNR2L2; MTRNR2L12	MT-RNR2-like 2; MT-RNR2-like 12	Multiple_Complex	3.02	0.0002	0.0278	Intron Retention	0.39	T
TC1700012437.hg.1	-1.81	T	SRSF1	serine/arginine-rich splicing factor 1	Multiple_Complex	7.36	0.0002	0.0303	Alternative 5' Donor Site	0.39	T
TC0500010835.hg.1	1.49	T	PLK2	polo-like kinase 2	Multiple_Complex	5.84	6.95e-07	0.0059	Intron Retention	0.39	T
TC1200010616.hg.1	-1.16	T	TUBA1B	tubulin, alpha 1b	Multiple_Complex	6.31	0.0001	0.0274	Alternative 5' Donor Site	0.39	T
TC0500013423.hg.1	-1.46	T	HNRNPH1	heterogeneous nuclear ribonucleoprotein H1 (H)	Multiple_Complex	3.74	0.0067	0.0998	Intron Retention	0.38	T
TC0300013981.hg.1	-2.47	T	IFRD2	interferon-related developmental regulator 2	Multiple_Complex	3.31	0.0007	0.0434	Intron Retention	0.38	T
TC1300006810.hg.1	1.04	T	PDS5B	PDS5 cohesin associated factor B	Multiple_Complex	2.91	0.0004	0.0361	Intron Retention	0.38	T
TC0600012477.hg.1	2.3	T	SNORD50A; SNHG5; SNORD50B	small nucleolar RNA, C/D box 50A; small nucleolar RNA host gene 5; small nucleolar RNA, C/D box 50B	Multiple_Complex	2.84	0.0003	0.033	Intron Retention	0.37	T
TC0X00009250.hg.1	-1.32	T	ACOT9	acyl-CoA thioesterase 9	Multiple_Complex	4.82	0.0447	0.2317	Intron Retention	0.37	T
TC0800008080.hg.1	-1.06	T	FABP5	fatty acid binding protein 5 (psoriasis-associated)	Multiple_Complex	5.31	8.63e-06	0.0135	Alternative 3' Acceptor Site	0.37	T
TC0600011463.hg.1	-1.12	T	NEU1	sialidase 1 (lysosomal sialidase)	Multiple_Complex	2.88	0.0003	0.0347	Intron Retention	0.37	T
TC0500011260.hg.1	-1.84	T	SERINC5	serine incorporator 5	Multiple_Complex	9.11	2.87e-05	0.0181	Cassette Exon	0.37	T
TC0500008107.hg.1	-1.24	T	SLF1	SMC5-SMC6 complex localization factor 1	Multiple_Complex	3.26	0.0008	0.0463	Intron Retention	0.37	T
TC0200010447.hg.1	-1.03	T	CASP8	caspase 8, apoptosis-related cysteine peptidase	Multiple_Complex	-6.92	8.75e-05	0.0238	Alternative 3' Acceptor Site	0.37	T
TC1900011828.hg.1	-1.76	T	ERVK3-1	endogenous retrovirus group K3, member 1	Multiple_Complex	2.86	1.64e-05	0.0162	Intron Retention	0.37	T
TC0800011626.hg.1	-1.63	T	DSCC1	DNA replication and sister chromatid cohesion 1	Multiple_Complex	2.99	0.0001	0.0247	Intron Retention	0.37	T
TC0600013231.hg.1	-1.62	T	SGK1	serum/glucocorticoid regulated kinase 1	Multiple_Complex	7.36	0.0135	0.134	Intron Retention	0.37	T
TC0600011235.hg.1	-1.97	T	HIST1H2AM; HIST1H3J	histone cluster 1, H2am; histone cluster 1, H3j	Multiple_Complex	5.16	6.61e-07	0.0059	Alternative 5' Donor Site	0.37	T
TC0700009232.hg.1	-1.81	T	BPGM	2,3-bisphosphoglycerate mutase	Coding	9.77	1.87e-07	0.0057	Cassette Exon	0.37	T
TC0600011534.hg.1	-1.83	T	WDR46; MIR6873	WD repeat domain 46; microRNA 6873	Multiple_Complex	3.24	0.0005	0.0384	Intron Retention	0.37	T
TC1100011089.hg.1	-1.5	T	MTA2	metastasis associated 1 family member 2	Multiple_Complex	3.94	8.99e-05	0.0239	Intron Retention	0.37	T
TC0300009782.hg.1	1.32	T	EIF4A2; SNORA63; SNORD2; SNORA4; SNORA81; MIR1248	eukaryotic translation initiation factor 4A2; small nucleolar RNA, H/ACA box 63; small nucleolar RNA, C/D box 2; small nucleolar RNA, H/ACA box 4; small nucleolar RNA, H/ACA box 81; microRNA 1248	Multiple_Complex	4.51	4.13e-05	0.0194	Alternative 3' Acceptor Site	0.36	T
TC0400009525.hg.1	2.79	T	ANKRD37	ankyrin repeat domain 37	Multiple_Complex	4.39	0.0002	0.029	Alternative 5' Donor Site	0.36	T
TC1400006521.hg.1	-1.95	T	PNP	purine nucleoside phosphorylase	Multiple_Complex	12.71	3.02e-05	0.0182	Complex Event	0.36	T
TC1000009536.hg.1	-1.2	T	IDI1	isopentenyl-diphosphate delta isomerase 1	Multiple_Complex	3.39	0.0022	0.064	Intron Retention	0.36	T
TC1600011399.hg.1	1.54	T	MT1X	metallothionein 1X	Multiple_Complex	4.83	0.0091	0.1136	Intron Retention	0.36	T
TC0200010480.hg.1	-1.37	T	NOP58	NOP58 ribonucleoprotein	Multiple_Complex	4.26	1.74e-05	0.0165	Alternative 3' Acceptor Site	0.36	T
TC1000008193.hg.1	-3.01	T	PPIF	peptidylprolyl isomerase F	Multiple_Complex	4.07	4.26e-05	0.0194	Alternative 5' Donor Site	0.36	T
TC0400009458.hg.1	-1.42	T	CDKN2AIP	CDKN2A interacting protein	Multiple_Complex	4.69	2.98e-05	0.0181	Alternative 5' Donor Site	0.36	T
TC1500008751.hg.1	-1.25	T	UBE3A	ubiquitin protein ligase E3A	Multiple_Complex	3.87	0.0095	0.1156	Intron Retention	0.36	T
TC1700007469.hg.1	-1.25	T	ATAD5	ATPase family, AAA domain containing 5	Multiple_Complex	3.34	8.92e-05	0.0239	Intron Retention	0.36	T
TC1100009241.hg.1	-1.15	T	HINFP	histone H4 transcription factor	Multiple_Complex	2.76	0.0007	0.0448	Intron Retention	0.35	T
TC0800007697.hg.1	-1.78	T	CHCHD7	coiled-coil-helix-coiled-coil-helix domain containing 7	Multiple_Complex	5.63	0.002	0.062	Intron Retention	0.35	T
TC0600012529.hg.1	-1.2	T	RNGTT	RNA guanylyltransferase and 5-phosphatase	Multiple_Complex	2.85	0.0009	0.0477	Intron Retention	0.35	T
TC2200008966.hg.1	-1.61	T	KIAA0930	KIAA0930	Multiple_Complex	3.17	0.0006	0.0428	Intron Retention	0.35	T
TC0700013387.hg.1	-1.08	T	Y_RNA	Y RNA [Source:RFAM;Acc:RF00019]	Multiple_Complex	2.95	0.0005	0.04	Intron Retention	0.35	T
TC0800010502.hg.1	-1.07	T	RPS20; SNORD54	ribosomal protein S20; small nucleolar RNA, C/D box 54	Multiple_Complex	4.25	0.0023	0.0655	Intron Retention	0.35	T
TC2200008796.hg.1	-1.78	T	SLC25A17	solute carrier family 25 (mitochondrial carrier; peroxisomal membrane protein, 34kDa), member 17	Multiple_Complex	2.96	0.0004	0.0373	Intron Retention	0.35	T
TC1700007014.hg.1	-1.26	T	UBB	ubiquitin B	Multiple_Complex	31.63	5.05e-06	0.0115	Complex Event	0.35	T
TC0300012918.hg.1	-1.23	T	CCNL1	cyclin L1	Multiple_Complex	3.23	1.51e-05	0.0159	Intron Retention	0.35	T
TC1200008666.hg.1	-1.81	T	HSP90B1; MIR3652	heat shock protein 90kDa beta (Grp94), member 1; microRNA 3652	Multiple_Complex	3.37	0.0004	0.0371	Intron Retention	0.35	T
TC0500009652.hg.1	-1.88	T	HNRNPAB	heterogeneous nuclear ribonucleoprotein A/B	Multiple_Complex	5.27	0.0001	0.0269	Alternative 3' Acceptor Site	0.35	T
TC1200008669.hg.1	-1.84	T	TDG	thymine DNA glycosylase	Multiple_Complex	2.9	0.0002	0.0283	Intron Retention	0.35	T
TC1000012015.hg.1	-1.57	T	TIAL1	TIA1 cytotoxic granule-associated RNA binding protein-like 1	Multiple_Complex	3.69	0.0071	0.102	Intron Retention	0.35	T
TC1900009824.hg.1	1.9	T	DNAJB1	DnaJ (Hsp40) homolog, subfamily B, member 1	Multiple_Complex	13.14	0.0003	0.0335	Cassette Exon	0.34	T
TC0X00008392.hg.1	-2.1	T	UTP14A	UTP14A small subunit (SSU) processome component	Multiple_Complex	3.11	0.0002	0.0286	Intron Retention	0.34	T
TC1600010633.hg.1	-1.72	T	ATP6V0D1	ATPase, H+ transporting, lysosomal 38kDa, V0 subunit d1	Multiple_Complex	3.06	9.96e-05	0.0246	Intron Retention	0.34	T
TC0900010445.hg.1	-1.24	T	NMRK1	nicotinamide riboside kinase 1	Multiple_Complex	4.91	4.04e-06	0.0107	Alternative 5' Donor Site	0.34	T
TC0400007511.hg.1	-1.46	T	DANCR; MIR4449	differentiation antagonizing non-protein coding RNA; microRNA 4449	Multiple_Complex	3.47	3.02e-06	0.0101	Intron Retention	0.34	T
TC0100013369.hg.1	-1.56	T	STMN1; MIR3917	stathmin 1; microRNA 3917	Multiple_Complex	7.85	2.72e-05	0.0179	Cassette Exon	0.34	T
TC1000011605.hg.1	-2.38	T	CWF19L1; SNORA12	CWF19-like 1, cell cycle control (S. pombe); small nucleolar RNA, H/ACA box 12	Multiple_Complex	5.34	0.0005	0.0388	Intron Retention	0.34	T
TC1800006484.hg.1	-1.1	T	NDC80	NDC80 kinetochore complex component	Multiple_Complex	3.48	0.0122	0.1283	Intron Retention	0.34	T
TC0900012124.hg.1	-1.58	T	POLR1E	polymerase (RNA) I polypeptide E	Multiple_Complex	4.65	0.0002	0.0283	Alternative 3' Acceptor Site	0.34	T
TC0200010253.hg.1	1.14	T	ANKAR	ankyrin and armadillo repeat containing	Multiple_Complex	3.36	0.0355	0.2079	Intron Retention	0.34	T
TC0600012296.hg.1	-1.16	T	EEF1A1	eukaryotic translation elongation factor 1 alpha 1	Multiple_Complex	2.52	1.06e-05	0.0143	Intron Retention	0.34	T
TC0200009994.hg.1	-2.44	T	CDCA7	cell division cycle associated 7	Multiple_Complex	5.07	0.0039	0.0803	Intron Retention	0.34	T
TC1400009184.hg.1	-1.27	T	TXNDC16	thioredoxin domain containing 16	Multiple_Complex	3.1	2.08e-05	0.0166	Intron Retention	0.34	T
TC0900011998.hg.1	-1.19	T	SNORA17A; SNORA17B; SNHG7	small nucleolar RNA, H/ACA box 17A; small nucleolar RNA, H/ACA box 17B; small nucleolar RNA host gene 7	Multiple_Complex	3.12	0.0016	0.0583	Intron Retention	0.34	T
TC0100007552.hg.1	5.42	T	SESN2	sestrin 2	Multiple_Complex	-4.5	0.0098	0.1169	Intron Retention	0.33	T
TC1400007950.hg.1	-1.5	T	CALM1	calmodulin 1 (phosphorylase kinase, delta)	Multiple_Complex	5.98	0.0091	0.1134	Intron Retention	0.33	T
TC0100014846.hg.1	-1.46	T	GTF2B	general transcription factor IIB	Multiple_Complex	6.31	3.33e-05	0.0187	Cassette Exon	0.33	T
TC1100012613.hg.1	-1.15	T	HSPA8; SNORD14C; SNORD14D	heat shock 70kDa protein 8; small nucleolar RNA, C/D box 14C; small nucleolar RNA, C/D box 14D	Multiple_Complex	3.9	0.0002	0.0307	Alternative 5' Donor Site	0.33	T
TC1900008084.hg.1	-1.27	T	PSMC4	proteasome 26S subunit, ATPase 4	Multiple_Complex	5.69	0.0003	0.0326	Intron Retention	0.33	T
TC1700011523.hg.1	-1.6	T	PSMD12	proteasome 26S subunit, non-ATPase 12	Multiple_Complex	3.65	0.0012	0.0519	Intron Retention	0.33	T
TC0800007957.hg.1	-1.6	T	RDH10	retinol dehydrogenase 10 (all-trans)	Multiple_Complex	4.06	0.0002	0.0286	Alternative 5' Donor Site	0.33	T
TC0X00006799.hg.1	1.1	T	SAT1	spermidine/spermine N1-acetyltransferase 1	Multiple_Complex	5.86	3.2e-05	0.0185	Intron Retention	0.33	T
TC0100010397.hg.1	-1.3	T	NUF2	NUF2, NDC80 kinetochore complex component	Multiple_Complex	4	0.0016	0.0582	Intron Retention	0.32	T
TC0X00006701.hg.1	-1.57	T	TXLNG	taxilin gamma	Multiple_Complex	2.96	0.0001	0.025	Intron Retention	0.32	T
TC0500007663.hg.1	-1.13	T	SLC30A5	solute carrier family 30 (zinc transporter), member 5	Multiple_Complex	3.26	0.0027	0.0695	Intron Retention	0.32	T
TC0100018237.hg.1	-1.2	T	RABGGTB; SNORD45B; SNORD45A; SNORD45C	Rab geranylgeranyltransferase, beta subunit; small nucleolar RNA, C/D box 45B; small nucleolar RNA, C/D box 45A; small nucleolar RNA, C/D box 45C	Multiple_Complex	4.17	0.0002	0.0297	Cassette Exon	0.32	T
TC1200008675.hg.1	-1.31	T	TXNRD1	thioredoxin reductase 1	Multiple_Complex	3.51	9.19e-05	0.024	Alternative 5' Donor Site	0.32	T
TC0300007165.hg.1	-1.17	T	NKTR	natural killer cell triggering receptor	Multiple_Complex	2.7	0.0005	0.038	Intron Retention	0.32	T
TC1900007108.hg.1	-1.49	T	CALR	calreticulin	Multiple_Complex	2.75	0.0005	0.0402	Intron Retention	0.32	T
TC1900010743.hg.1	-1.44	T	TGFB1	transforming growth factor beta 1	Multiple_Complex	2.84	0.0002	0.0286	Intron Retention	0.32	T
TC0100014579.hg.1	-1.49	T	ZRANB2	zinc finger, RAN-binding domain containing 2	Multiple_Complex	2.81	0.0007	0.0436	Intron Retention	0.31	T
TC1900009048.hg.1	-2.28	T	ZNF584	zinc finger protein 584	Multiple_Complex	3.29	0.0008	0.0465	Intron Retention	0.31	T
TC0200007111.hg.1	-1.8	T	WDR43; SNORD53	WD repeat domain 43; small nucleolar RNA, C/D box 53	Multiple_Complex	3.15	0.0002	0.0277	Intron Retention	0.31	T
TC0300013736.hg.1	-1.02	T	DLG1	discs, large homolog 1 (Drosophila)	Multiple_Complex	2.61	0.0001	0.0254	Intron Retention	0.31	T
TC1200010798.hg.1	-1.25	T	AAAS	achalasia, adrenocortical insufficiency, alacrimia	Multiple_Complex	2.63	0.0008	0.0457	Intron Retention	0.31	T
TC0100010855.hg.1	-1.26	T	NPL	N-acetylneuraminate pyruvate lyase (dihydrodipicolinate synthase)	Multiple_Complex	10.71	7.19e-06	0.0129	Cassette Exon	0.31	T
TC0X00011401.hg.1	-1.39	T	RBMX; SNORD61	RNA binding motif protein, X-linked; small nucleolar RNA, C/D box 61	Multiple_Complex	4.28	5.02e-05	0.02	Intron Retention	0.31	T
TC0700007129.hg.1	-1.31	T	DPY19L1P2	DPY19L1 pseudogene 2	Multiple_Complex	3.94	0.0304	0.1936	Intron Retention	0.31	T
TC1700008954.hg.1	-2	T	SNORD1A; SNORD1C; SNHG16	small nucleolar RNA, C/D box 1A; small nucleolar RNA, C/D box 1C; small nucleolar RNA host gene 16	Multiple_Complex	5.97	0.0013	0.0531	Intron Retention	0.31	T
TC1700006702.hg.1	-1.36	T	TXNDC17	thioredoxin domain containing 17	Multiple_Complex	2.9	0.0006	0.0428	Intron Retention	0.31	T
TC0200010275.hg.1	-1.02	T	GLS	glutaminase	Multiple_Complex	3.03	0.0016	0.0572	Intron Retention	0.31	T
TC0900008222.hg.1	-1.13	T	STX17	syntaxin 17	Multiple_Complex	3.21	0.0043	0.083	Intron Retention	0.31	T
TC1000006819.hg.1	-2.14	T	MCM10	minichromosome maintenance 10 replication initiation factor	Multiple_Complex	3	6.3e-07	0.0059	Intron Retention	0.31	T
TC0200016710.hg.1	3.14	T	ANKRD36C	ankyrin repeat domain 36C	Multiple_Complex	-3.66	0.0223	0.168	Intron Retention	0.31	T
TC0Y00006632.hg.1	-1.12	T	DDX3Y	DEAD (Asp-Glu-Ala-Asp) box helicase 3, Y-linked	Multiple_Complex	2.82	0.0008	0.0456	Intron Retention	0.31	T
TC0600011135.hg.1	-1.09	T	HIST1H3D; HIST1H2AD	histone cluster 1, H3d; histone cluster 1, H2ad	Multiple_Complex	4.63	4.03e-05	0.0192	Alternative 5' Donor Site	0.3	T
TC1600008942.hg.1	-2.03	T	MRPL28	mitochondrial ribosomal protein L28	Multiple_Complex	2.9	4.65e-05	0.0197	Intron Retention	0.3	T
TC0X00010559.hg.1	-1.31	T	LRCH2	leucine-rich repeats and calponin homology (CH) domain containing 2	Multiple_Complex	4.25	0.0147	0.1391	Intron Retention	0.3	T
TC0900009861.hg.1	-2.39	T	NOL6	nucleolar protein 6 (RNA-associated)	Multiple_Complex	3.02	0.0001	0.0267	Intron Retention	0.3	T
TC1200010633.hg.1	-1.53	T	MCRS1	microspherule protein 1	Multiple_Complex	2.76	3.43e-05	0.0188	Intron Retention	0.3	T
TC0700009807.hg.1	-1.08	T	INSIG1	insulin induced gene 1	Multiple_Complex	3.96	0.0009	0.048	Alternative 5' Donor Site	0.3	T
TC1100011032.hg.1	-1.4	T	CYB561A3	cytochrome b561 family, member A3	Multiple_Complex	3.16	0.0022	0.0649	Alternative 3' Acceptor Site	0.3	T
TC1100006812.hg.1	-1.58	T	ZNF143	zinc finger protein 143	Multiple_Complex	4.89	0.0002	0.0308	Cassette Exon	0.3	T
TC1400006461.hg.1	-1.36	T	DUXAP10; LINC01296	double homeobox A pseudogene 10; long intergenic non-protein coding RNA 1296	Multiple_Complex	-6.38	0.0006	0.0413	Alternative 3' Acceptor Site	0.3	T
TC1600008888.hg.1	-1.35	T	RPL13; SNORD68	ribosomal protein L13; small nucleolar RNA, C/D box 68	Multiple_Complex	2.83	1.25e-05	0.0153	Intron Retention	0.3	T
TC0100018263.hg.1	-1.29	T	GSTM1	glutathione S-transferase mu 1	Multiple_Complex	3.39	0.001	0.0497	Alternative 5' Donor Site	0.3	T
TC1500007097.hg.1	-1.19	T	B2M	beta-2-microglobulin	Multiple_Complex	6.02	4.11e-06	0.0107	Alternative 3' Acceptor Site	0.3	T
TC0200011690.hg.1	-1.45	T	YWHAQ	tyrosine 3-monooxygenase/tryptophan 5-monooxygenase activation protein, theta	Multiple_Complex	5.43	3.38e-05	0.0187	Cassette Exon	0.3	T
TC0800006646.hg.1	-1.7	T	FAM86B3P	family with sequence similarity 86, member A pseudogene	Multiple_Complex	3.19	0.0005	0.0401	Intron Retention	0.3	T
TC0100007968.hg.1	-1.34	T	NFYC	nuclear transcription factor Y subunit gamma	Multiple_Complex	3.21	0.0024	0.067	Intron Retention	0.3	T
TC0100008114.hg.1	-1.66	T	UROD	uroporphyrinogen decarboxylase	Multiple_Complex	4.58	2.7e-06	0.0101	Alternative 3' Acceptor Site	0.3	T
TC1600009482.hg.1	-1.15	T	PARN	poly(A)-specific ribonuclease	Multiple_Complex	5.17	2.8e-05	0.0179	Cassette Exon	0.3	T
TC0900006762.hg.1	-1.36	T	ACER2	alkaline ceramidase 2	Multiple_Complex	5.3	9.89e-07	0.0077	Cassette Exon	0.3	T
TC0200009299.hg.1	-2.14	T	IMP4	IMP4 homolog, U3 small nucleolar ribonucleoprotein	Multiple_Complex	2.7	0.0006	0.0406	Intron Retention	0.3	T
TC1900007365.hg.1	-1.3	T	PIK3R2; IFI30	phosphoinositide-3-kinase, regulatory subunit 2 (beta); interferon, gamma-inducible protein 30	Multiple_Complex	3.13	0.0141	0.1366	Intron Retention	0.3	T
TC1700008095.hg.1	1.43	T	LRRC37A	leucine rich repeat containing 37A	Multiple_Complex	-2.9	0.0003	0.0346	Intron Retention	0.3	T
TC0300008604.hg.1	-2.53	T	UMPS	uridine monophosphate synthetase	Multiple_Complex	2.88	0.0006	0.0409	Intron Retention	0.3	T
TC1600008580.hg.1	-1.1	T	GAN; MIR4720	gigaxonin; microRNA 4720	Multiple_Complex	3.01	0.0018	0.0601	Intron Retention	0.3	T
TC1700008719.hg.1	-1.26	T	KPNA2	karyopherin alpha 2 (RAG cohort 1, importin alpha 1)	Multiple_Complex	4.8	0.0008	0.0465	Alternative 3' Acceptor Site	0.3	T
TC1200006649.hg.1	-1.49	T	TPI1	triosephosphate isomerase 1	Multiple_Complex	3.17	0.0003	0.0326	Alternative 3' Acceptor Site	0.29	T
TC1100008002.hg.1	-2.13	T	MRPL49	mitochondrial ribosomal protein L49	Multiple_Complex	4.76	5.39e-05	0.0206	Alternative 5' Donor Site	0.29	T
TC1700012217.hg.1	-2.04	T	TMEM199; MIR4723	transmembrane protein 199; microRNA 4723	Multiple_Complex	2.78	0.0001	0.0264	Intron Retention	0.29	T
TC0300013828.hg.1	-1.22	T	RBM6	RNA binding motif protein 6	Multiple_Complex	3.83	4.25e-06	0.0108	Alternative 5' Donor Site	0.29	T
TC0X00011308.hg.1	-1.17	T	RPL36A	ribosomal protein L36a	Multiple_Complex	3.11	0.0055	0.0923	Intron Retention	0.29	T
TC1100008175.hg.1	-1.39	T	NDUFS8; MIR4691; MIR7113	NADH dehydrogenase (ubiquinone) Fe-S protein 8, 23kDa (NADH-coenzyme Q reductase); microRNA 4691; microRNA 7113	Multiple_Complex	2.81	0.0004	0.0362	Intron Retention	0.29	T
TC2000008985.hg.1	-1.89	T	RBM39	RNA binding motif protein 39	Multiple_Complex	3.59	0.001	0.0497	Intron Retention	0.29	T
TC1900007906.hg.1	-1.57	T	TBCB	tubulin folding cofactor B	Multiple_Complex	2.74	1.74e-05	0.0165	Intron Retention	0.29	T
TC0300009602.hg.1	-1.43	T	MFN1	mitofusin 1	Multiple_Complex	3.73	1.02e-05	0.0142	Alternative 3' Acceptor Site	0.29	T
TC0900010578.hg.1	-1.07	T	UBQLN1	ubiquilin 1	Multiple_Complex	3.35	0.0164	0.1463	Intron Retention	0.29	T
TC1400010577.hg.1	-1.91	T	NGDN	neuroguidin, EIF4E binding protein	Multiple_Complex	2.73	0.0006	0.0403	Intron Retention	0.29	T
TC0300007380.hg.1	-1.08	T	TCTA	T-cell leukemia translocation altered	Multiple_Complex	6.35	2.97e-05	0.0181	Alternative 5' Donor Site	0.29	T
TC1700007285.hg.1	-1.5	T	UBBP4	ubiquitin B pseudogene 4	Pseudogene	7.31	0.0003	0.0332	Cassette Exon	0.29	T
TC1100013173.hg.1	-1.43	T	C11orf98; LBHD1	chromosome 11 open reading frame 98; LBH domain containing 1	Multiple_Complex	4.06	2.42e-07	0.0057	Alternative 5' Donor Site	0.29	T
TC0300006978.hg.1	-1.36	T	CNOT10	CCR4-NOT transcription complex subunit 10	Multiple_Complex	2.9	0.0001	0.0265	Intron Retention	0.29	T
TC1400008940.hg.1	1.59	T	NFKBIA	nuclear factor of kappa light polypeptide gene enhancer in B-cells inhibitor, alpha	Multiple_Complex	3.55	0.0004	0.0372	Alternative 3' Acceptor Site	0.28	T
TC0300007136.hg.1	-1.41	T	CTNNB1	catenin (cadherin-associated protein), beta 1	Multiple_Complex	4.33	9.85e-06	0.014	Cassette Exon	0.28	T
TC1200011916.hg.1	-1.27	T	PPP1CC	protein phosphatase 1, catalytic subunit, gamma isozyme	Multiple_Complex	2.36	0.0004	0.0366	Intron Retention	0.28	T
TC1700010831.hg.1	-1.37	T	GPATCH8	G-patch domain containing 8	Multiple_Complex	2.78	2.66e-06	0.01	Cassette Exon	0.28	T
TC0700008561.hg.1	-2.32	T	POP7	POP7 homolog, ribonuclease P/MRP subunit	Multiple_Complex	6.18	8.54e-05	0.0237	Cassette Exon	0.28	T
TC2200006607.hg.1	-1.75	T	CDC45	cell division cycle 45	Multiple_Complex	2.45	1.09e-05	0.0144	Intron Retention	0.28	T
TC1900009382.hg.1	1.16	T	PTPRS	protein tyrosine phosphatase, receptor type, S	Multiple_Complex	2.25	4.43e-05	0.0195	Intron Retention	0.28	T
TC1600007982.hg.1	1.51	T	HERPUD1	homocysteine-inducible, endoplasmic reticulum stress-inducible, ubiquitin-like domain member 1	Multiple_Complex	3.36	0.0052	0.0898	Intron Retention	0.28	T
TC1000012121.hg.1	-1.3	T	OAT	ornithine aminotransferase	Multiple_Complex	9.95	8.11e-05	0.0233	Cassette Exon	0.28	T
TC1100011155.hg.1	-1.2	T	TRPT1	tRNA phosphotransferase 1	Multiple_Complex	3.62	0.0003	0.0324	Alternative 5' Donor Site	0.28	T
TC0600014068.hg.1	-1.34	T	TMEM14C	transmembrane protein 14C	Multiple_Complex	3.28	7.24e-06	0.0129	Alternative 3' Acceptor Site	0.28	T
TC0100009870.hg.1	1.13	T	HIST2H4B; HIST2H4A	histone cluster 2, H4b; histone cluster 2, H4a	Coding	10.37	4.43e-06	0.011	Alternative 5' Donor Site	0.28	T
TC0300012186.hg.1	-1.39	T	CCDC58	coiled-coil domain containing 58	Multiple_Complex	2.9	1.5e-05	0.0159	Intron Retention	0.28	T
TC0500008232.hg.1	-1.26	T	PPIP5K2	diphosphoinositol pentakisphosphate kinase 2	Multiple_Complex	2.97	0.0004	0.0365	Intron Retention	0.28	T
TC0900012220.hg.1	-1.02	T	CDKN2B	cyclin-dependent kinase inhibitor 2B (p15, inhibits CDK4)	Multiple_Complex	5.89	1.08e-06	0.0078	Alternative 5' Donor Site	0.28	T
TC1200012648.hg.1	-1.11	T	MYL6	myosin light chain 6	Multiple_Complex	3.17	0.0004	0.0358	Intron Retention	0.28	T
TC0800008352.hg.1	2.4	T	VPS13B	vacuolar protein sorting 13 homolog B (yeast)	Multiple_Complex	-3.6	3.95e-05	0.0192	Alternative 5' Donor Site	0.28	T
TC0200016018.hg.1	-1.32	T	NCL	nucleolin	Multiple_Complex	4.99	7.73e-06	0.0129	Cassette Exon	0.28	T
TC0100013417.hg.1	1	T	SLC9A1	solute carrier family 9, subfamily A (NHE1, cation proton antiporter 1), member 1	Multiple_Complex	3.1	0.0002	0.0302	Alternative 3' Acceptor Site	0.28	T
TC2100006627.hg.1	-1.31	T	MIR99AHG	mir-99a-let-7c cluster host gene	Multiple_Complex	4.31	0.0004	0.036	Cassette Exon	0.28	T
TC0600014258.hg.1	-1.96	T	HLA-B	major histocompatibility complex, class I, B	Multiple_Complex	3.15	0.0058	0.0939	Intron Retention	0.28	T
TC0200013079.hg.1	-1.39	T	DUSP11	dual specificity phosphatase 11	Multiple_Complex	9.67	0.0001	0.0267	Alternative 3' Acceptor Site	0.27	T
TC0100015701.hg.1	1.17	T	HIST2H3A; HIST2H3C	histone cluster 2, H3a; histone cluster 2, H3c	Coding	9.3	1.45e-08	0.0024	Alternative 5' Donor Site	0.27	T
TC0100012232.hg.1	-1.33	T	COX20	COX20 cytochrome c oxidase assembly factor	Multiple_Complex	-8.53	0.0008	0.0462	Alternative 5' Donor Site	0.27	T
TC0100009877.hg.1	1.15	T	HIST2H3A	histone cluster 2, H3a	Coding	8.02	2.05e-07	0.0057	Alternative 5' Donor Site	0.27	T
TC1200007826.hg.1	-1.01	T	RPL41	ribosomal protein L41	Multiple_Complex	5.83	0.0002	0.0311	Alternative 5' Donor Site	0.27	T
TC0600014084.hg.1	-1.36	T	HIST1H4I	histone cluster 1, H4i	Coding	5.74	9.79e-05	0.0245	Alternative 3' Acceptor Site	0.27	T
TC0100015680.hg.1	-1.14	T	NBPF9	neuroblastoma breakpoint family, member 9	Multiple_Complex	5.07	0.0006	0.0422	Alternative 5' Donor Site	0.27	T
TC0100015561.hg.1	-1.03	T	NBPF15	neuroblastoma breakpoint family, member 15	Multiple_Complex	4.69	0.0004	0.0373	Alternative 5' Donor Site	0.27	T
TC0100017617.hg.1	-1.35	T	HIST3H2A	histone cluster 3, H2a	Coding	4.23	3.24e-05	0.0186	Alternative 5' Donor Site	0.27	T
TC1600009077.hg.1	-1.08	T	RPS2; SNORA64; SNORA10	ribosomal protein S2; small nucleolar RNA, H/ACA box 64; small nucleolar RNA, H/ACA box 10	Multiple_Complex	3.31	1.91e-05	0.0166	Intron Retention	0.27	T
TC0100009641.hg.1	-1.09	T	NBPF8	neuroblastoma breakpoint family, member 8	Multiple_Complex	5.39	0.0002	0.0313	Alternative 5' Donor Site	0.27	T
TC1700006774.hg.1	-1.6	T	CYB5D1	cytochrome b5 domain containing 1	Multiple_Complex	2.53	6.4e-05	0.0221	Intron Retention	0.27	T
TC0500012302.hg.1	-2.1	T	GNPDA1	glucosamine-6-phosphate deaminase 1	Multiple_Complex	3.46	6.03e-06	0.0123	Alternative 5' Donor Site	0.27	T
TC0100009939.hg.1	-1.34	T	GABPB2	GA binding protein transcription factor, beta subunit 2	Multiple_Complex	3.96	5.64e-05	0.0211	Alternative 3' Acceptor Site	0.27	T
TC0100011549.hg.1	-1.54	T	FLVCR1	feline leukemia virus subgroup C cellular receptor 1	Multiple_Complex	2.72	0.0003	0.0351	Intron Retention	0.27	T
TC0200013603.hg.1	-1.04	T	MITD1	microtubule interacting and trafficking domain containing 1	Multiple_Complex	3.71	7.77e-05	0.0231	Alternative 5' Donor Site	0.27	T
TC0500009281.hg.1	-1.04	T	PTTG1	pituitary tumor-transforming 1	Multiple_Complex	3.35	0.0008	0.0457	Intron Retention	0.27	T
TC2000006518.hg.1	-1.81	T	NOP56; SNORD57; SNORD56; SNORA51; SNORD110; SNORD86; MIR1292	NOP56 ribonucleoprotein; small nucleolar RNA, C/D box 57; small nucleolar RNA, C/D box 56; small nucleolar RNA, H/ACA box 51; small nucleolar RNA, C/D box 110; small nucleolar RNA, C/D box 86; microRNA 1292	Multiple_Complex	4.25	0.0002	0.0293	Intron Retention	0.27	T
TC1900008907.hg.1	-1.15	T	RPL28; MIR6805	ribosomal protein L28; microRNA 6805	Multiple_Complex	3.17	0.0001	0.0269	Alternative 3' Acceptor Site	0.27	T
TC0100015546.hg.1	3.12	T	haka; kersybo	Transcript Identified by AceView	Unassigned	4.31	1.64e-06	0.0087	Alternative 3' Acceptor Site	0.27	T
TC1300009799.hg.1	-1.96	T	CARS2	cysteinyl-tRNA synthetase 2, mitochondrial (putative)	Multiple_Complex	10.08	0.0005	0.0397	Alternative 3' Acceptor Site	0.27	T
TC1100012702.hg.1	-1.91	T	TMEM218	transmembrane protein 218	Multiple_Complex	2.62	0.0002	0.0282	Intron Retention	0.27	T
TC1900008323.hg.1	-1.86	T	CD3EAP	CD3e molecule, epsilon associated protein	Multiple_Complex	5.14	0.0004	0.0358	Alternative 5' Donor Site	0.27	T
TC1700012076.hg.1	-1.69	T	ARHGDIA	Rho GDP dissociation inhibitor (GDI) alpha	Multiple_Complex	3.46	5.71e-05	0.0212	Intron Retention	0.27	T
TC0400006476.hg.1	-1.38	T	PCGF3	polycomb group ring finger 3	Multiple_Complex	3.04	0.0114	0.1248	Intron Retention	0.27	T
TC0100015698.hg.1	3.45	T	HIST2H3D	histone cluster 2, H3d	Coding	4.68	4.52e-07	0.0059	Alternative 5' Donor Site	0.27	T
TC0800011005.hg.1	1.52	T	REXO1L2P	REX1, RNA exonuclease 1 homolog-like 2, pseudogene	Multiple_Complex	3.91	0.0003	0.0324	Alternative 5' Donor Site	0.27	T
TC0300011173.hg.1	-1.81	T	NT5DC2	5-nucleotidase domain containing 2	Multiple_Complex	2.46	0.0001	0.0269	Intron Retention	0.27	T
TC1500007091.hg.1	-1.08	T	CTDSPL2	CTD small phosphatase like 2	Multiple_Complex	2.75	0.0051	0.0896	Intron Retention	0.27	T
TC1700011439.hg.1	-1.26	T	TEX2	testis expressed 2	Multiple_Complex	5.91	0.0003	0.0332	Alternative 5' Donor Site	0.27	T
TC1600008865.hg.1	-1.41	T	ACSF3	acyl-CoA synthetase family member 3	Multiple_Complex	2.48	0.0004	0.0377	Intron Retention	0.27	T
TC1600010669.hg.1	-2.17	T	DDX28	DEAD (Asp-Glu-Ala-Asp) box polypeptide 28	Coding	5.64	0.0007	0.0432	Alternative 5' Donor Site	0.27	T
TC0100007463.hg.1	-1.3	T	HMGN2	high mobility group nucleosomal binding domain 2	Multiple_Complex	2.95	0.0061	0.096	Intron Retention	0.27	T
TC0800011002.hg.1	3.15	T	REXO1L10P	REX1, RNA exonuclease 1 homolog-like 10, pseudogene	Multiple_Complex	-4.43	6.65e-06	0.0127	Alternative 5' Donor Site	0.27	T
TC1900009588.hg.1	-1.35	T	ZNF121	zinc finger protein 121	Multiple_Complex	3.19	0.0005	0.038	Alternative 3' Acceptor Site	0.26	T
TC0600011136.hg.1	-1.43	T	HIST1H2BG	histone cluster 1, H2bg	Multiple_Complex	18.78	2.03e-07	0.0057	Alternative 5' Donor Site	0.26	T
TC1900011780.hg.1	-1.17	T	RPL13A; SNORD35A; SNORD34; SNORD33; SNORD32A	ribosomal protein L13a; small nucleolar RNA, C/D box 35A; small nucleolar RNA, C/D box 34; small nucleolar RNA, C/D box 33; small nucleolar RNA, C/D box 32A	Multiple_Complex	3.52	8.81e-05	0.0238	Intron Retention	0.26	T
TC0100009876.hg.1	-1.17	T	HIST2H2AA3; HIST2H2AA4	histone cluster 2, H2aa3; histone cluster 2, H2aa4	Coding	7.17	7.58e-05	0.0228	Alternative 5' Donor Site	0.26	T
TC0700012959.hg.1	-1.62	T	EZH2	enhancer of zeste 2 polycomb repressive complex 2 subunit	Multiple_Complex	3.57	0.0003	0.033	Cassette Exon	0.26	T
TC1700012380.hg.1	-2.16	T	SPAG5	sperm associated antigen 5	Multiple_Complex	2.78	0.0002	0.0281	Intron Retention	0.26	T
TC1000008529.hg.1	-1.43	T	CCNJ	cyclin J	Multiple_Complex	3.98	0.0006	0.0412	Alternative 3' Acceptor Site	0.26	T
TC0200016507.hg.1	-1.21	T	LIMS3L; LIMS3	LIM and senescent cell antigen-like domains 3-like; LIM and senescent cell antigen-like domains 3	Multiple_Complex	3.14	0.0012	0.052	Intron Retention	0.26	T
TC1400007625.hg.1	-1.9	T	RBM25	RNA binding motif protein 25	Multiple_Complex	2.85	0.0006	0.0404	Intron Retention	0.26	T
TC1100013096.hg.1	-1.28	T	RBM7	RNA binding motif protein 7	Multiple_Complex	3.25	0.0002	0.028	Alternative 5' Donor Site	0.26	T
TC0600007285.hg.1	-1.42	T	HIST1H2AE	histone cluster 1, H2ae	Coding	11.92	1.31e-06	0.0084	Alternative 5' Donor Site	0.26	T
TC0600007374.hg.1	-1.12	T	HIST1H2AI	histone cluster 1, H2ai	Coding	6.04	3.57e-05	0.019	Alternative 5' Donor Site	0.26	T
TC1700012052.hg.1	-1.19	T	ACTG1	actin gamma 1	Multiple_Complex	2.58	0.0018	0.0601	Intron Retention	0.26	T
TC1400008684.hg.1	-1.59	T	PRMT5	protein arginine methyltransferase 5	Multiple_Complex	5.25	0.0002	0.0299	Alternative 3' Acceptor Site	0.26	T
TC0600009127.hg.1	-2.12	T	AMD1	adenosylmethionine decarboxylase 1	Multiple_Complex	2.6	0.0006	0.0413	Intron Retention	0.26	T
TC0700013059.hg.1	-1.71	T	FASTK	Fas-activated serine/threonine kinase	Multiple_Complex	6.01	5e-05	0.02	Alternative 5' Donor Site	0.26	T
TC0600013073.hg.1	-1.52	T	HDDC2	HD domain containing 2	Multiple_Complex	3.82	0.0002	0.0277	Alternative 3' Acceptor Site	0.26	T
TC1900006764.hg.1	-1.56	T	SAFB	scaffold attachment factor B	Multiple_Complex	2.58	2.15e-05	0.0167	Intron Retention	0.26	T
TC0400010465.hg.1	-1.66	T	UGDH	UDP-glucose 6-dehydrogenase	Multiple_Complex	4.95	8.27e-05	0.0234	Cassette Exon	0.26	T
TC0200011075.hg.1	-1.22	T	PTMA	prothymosin, alpha	Multiple_Complex	3.17	0.0003	0.0339	Alternative 3' Acceptor Site	0.26	T
TC0200007785.hg.1	-1.16	T	UGP2	UDP-glucose pyrophosphorylase 2	Multiple_Complex	8.02	0.024	0.1735	Intron Retention	0.26	T
TC1100013184.hg.1	-1.94	T	CDCA5	cell division cycle associated 5	Multiple_Complex	2.63	0.0008	0.0462	Intron Retention	0.26	T
TC0300013975.hg.1	-1.27	T	IP6K2	inositol hexakisphosphate kinase 2	Multiple_Complex	3.42	0.0007	0.0443	Intron Retention	0.26	T
TC0700008090.hg.1	1.22	T	HSPB1	heat shock 27kDa protein 1	Multiple_Complex	3.38	0.001	0.0495	Intron Retention	0.26	T
TC0600008527.hg.1	-1.33	T	DDX43	DEAD (Asp-Glu-Ala-Asp) box polypeptide 43	Multiple_Complex	3.7	0.0004	0.0359	Alternative 5' Donor Site	0.26	T
TC0100015952.hg.1	-1.52	T	CLK2	CDC like kinase 2	Multiple_Complex	2.75	0.0041	0.0816	Intron Retention	0.25	T
TC0300013684.hg.1	-1.53	T	TFRC	transferrin receptor	Multiple_Complex	3.32	8.98e-06	0.0135	Alternative 5' Donor Site	0.25	T
TC0600007613.hg.1	3.66	T	HSPA1A; HSPA1B	heat shock 70kDa protein 1A; heat shock 70kDa protein 1B	Coding	8.45	0.0007	0.0448	Alternative 5' Donor Site	0.25	T
TC1900009600.hg.1	-1.82	T	FBXL12	F-box and leucine-rich repeat protein 12	Multiple_Complex	3.82	0.0003	0.0346	Cassette Exon	0.25	T
TC0X00008136.hg.1	-1.54	T	ALG13	ALG13, UDP-N-acetylglucosaminyltransferase subunit	Multiple_Complex	3.49	0.0001	0.0271	Alternative 5' Donor Site	0.25	T
TC2200007114.hg.1	-1.53	T	YWHAH	tyrosine 3-monooxygenase/tryptophan 5-monooxygenase activation protein, eta	Multiple_Complex	6.05	0.0004	0.0355	Intron Retention	0.25	T
TC0600011228.hg.1	1.07	T	HIST1H2AK	histone cluster 1, H2ak	Coding	4.26	0.0007	0.0437	Alternative 5' Donor Site	0.25	T
TC0400010626.hg.1	-1.53	T	FRYL	FRY like transcription coactivator	Multiple_Complex	3.45	0.0006	0.0418	Alternative 5' Donor Site	0.25	T
TC1700011917.hg.1	-1.58	T	USP36	ubiquitin specific peptidase 36	Multiple_Complex	2.45	0.0051	0.0893	Intron Retention	0.25	T
TC2000007503.hg.1	-1.66	T	UBE2C	ubiquitin-conjugating enzyme E2C	Multiple_Complex	4.46	0.0008	0.0457	Alternative 3' Acceptor Site	0.25	T
TC1700009623.hg.1	-2.33	T	PHF23	PHD finger protein 23	Multiple_Complex	4.66	7.17e-05	0.0228	Cassette Exon	0.25	T
TC1700008232.hg.1	-1.65	T	PDK2	pyruvate dehydrogenase kinase, isozyme 2	Multiple_Complex	2.59	0.0007	0.0432	Intron Retention	0.25	T
TC0800012212.hg.1	-1.75	T	SLC39A4	solute carrier family 39 (zinc transporter), member 4	Multiple_Complex	2.53	0.0001	0.0269	Intron Retention	0.25	T
TC1100012029.hg.1	-1.49	T	FAM76B	family with sequence similarity 76, member B	Multiple_Complex	3.07	0.0021	0.0633	Intron Retention	0.25	T
TC0500009061.hg.1	-1.39	T	PCYOX1L	prenylcysteine oxidase 1 like	Multiple_Complex	2.98	0.0002	0.0286	Intron Retention	0.25	T
TC2000008345.hg.1	-1.69	T	TMX4	thioredoxin-related transmembrane protein 4	Multiple_Complex	6.24	6.8e-05	0.0223	Cassette Exon	0.25	T
TC0100013897.hg.1	-1.32	T	P3H1	prolyl 3-hydroxylase 1	Multiple_Complex	2.4	9.44e-05	0.0242	Intron Retention	0.25	T
TC1500009731.hg.1	-1.49	T	FAM96A	family with sequence similarity 96, member A	Multiple_Complex	2.84	0.0001	0.025	Intron Retention	0.25	T
TC1900009198.hg.1	-1.45	T	BTBD2	BTB (POZ) domain containing 2	Multiple_Complex	2.61	0.0006	0.0424	Intron Retention	0.25	T
TC0300009282.hg.1	-1.32	T	TIPARP	TCDD-inducible poly(ADP-ribose) polymerase	Multiple_Complex	3.97	0.0009	0.0477	Cassette Exon	0.25	T
TC1900011221.hg.1	-2.02	T	C19orf48; SNORD88B; SNORD88C	chromosome 19 open reading frame 48; small nucleolar RNA, C/D box 88B; small nucleolar RNA, C/D box 88C	Multiple_Complex	2.56	0.0005	0.0401	Intron Retention	0.25	T
TC0500013361.hg.1	-1.46	T	SAR1B	secretion associated, Ras related GTPase 1B	Multiple_Complex	2.85	2.23e-05	0.0168	Intron Retention	0.25	T
TC1700012468.hg.1	-1.55	T	HN1	hematological and neurological expressed 1	Multiple_Complex	9.42	2.86e-05	0.0181	Complex Event	0.25	T
TC1200011327.hg.1	-1.07	T	CSRP2	cysteine and glycine-rich protein 2	Multiple_Complex	3.15	0.0077	0.1056	Intron Retention	0.25	T
TC0300013855.hg.1	-1.11	T	NFKBIZ	nuclear factor of kappa light polypeptide gene enhancer in B-cells inhibitor, zeta	Multiple_Complex	11.21	4.55e-06	0.0111	Cassette Exon	0.25	T
TC2200008036.hg.1	-2.42	T	USP41	ubiquitin specific peptidase 41	Multiple_Complex	3.37	0.0004	0.0365	Intron Retention	0.25	T
TC2100008490.hg.1	1.25	T	BACH1	BTB and CNC homology 1, basic leucine zipper transcription factor 1	Multiple_Complex	-2.62	0.0013	0.0542	Intron Retention	0.25	T
TC1800007471.hg.1	1.87	T	PMAIP1	phorbol-12-myristate-13-acetate-induced protein 1	Multiple_Complex	2.69	0.0009	0.0474	Intron Retention	0.25	T
TC1700011743.hg.1	-1.42	T	GGA3	golgi-associated, gamma adaptin ear containing, ARF binding protein 3	Multiple_Complex	2.5	4.35e-05	0.0194	Intron Retention	0.25	T
TC1200008255.hg.1	1.22	T	ZDHHC17	zinc finger, DHHC-type containing 17	Multiple_Complex	-3.89	4.14e-05	0.0194	Alternative 5' Donor Site	0.25	T
TC1700012089.hg.1	-1.39	T	DCXR	dicarbonyl/L-xylulose reductase	Multiple_Complex	5.75	0.0005	0.0384	Cassette Exon	0.25	T
TC1600011438.hg.1	1	T	MLYCD	malonyl-CoA decarboxylase	Multiple_Complex	-2.97	0.0005	0.0388	Alternative 3' Acceptor Site	0.24	T
TC0300009702.hg.1	-1.32	T	EIF4G1	eukaryotic translation initiation factor 4 gamma, 1	Multiple_Complex	2.31	0.0004	0.0366	Intron Retention	0.24	T
TC0600009508.hg.1	-2	T	TBPL1	TBP-like 1	Multiple_Complex	3.37	0.0012	0.0517	Intron Retention	0.24	T
TC0100013455.hg.1	-1.66	T	RPA2	replication protein A2	Multiple_Complex	2.46	0.0004	0.0356	Intron Retention	0.24	T
TC0200009564.hg.1	1.2	T	ZEB2-AS1	ZEB2 antisense RNA 1	Multiple_Complex	-2.97	0.0202	0.1609	Intron Retention	0.24	T
TC2000006631.hg.1	-1.62	T	CRLS1	cardiolipin synthase 1	Multiple_Complex	4.54	0.0006	0.0405	Cassette Exon	0.24	T
TC0600007534.hg.1	-1.82	T	PRR3	proline rich 3	Multiple_Complex	3.26	0.0002	0.0296	Intron Retention	0.24	T
TC0300011044.hg.1	-1.26	T	DALRD3	DALR anticodon binding domain containing 3	Multiple_Complex	2.26	0.0008	0.046	Intron Retention	0.24	T
TC0100013949.hg.1	2.67	T	SLC6A9	solute carrier family 6 (neurotransmitter transporter, glycine), member 9	Multiple_Complex	-3.13	0.02	0.1598	Intron Retention	0.24	T
TC0700013055.hg.1	-1.38	T	CDK5	cyclin-dependent kinase 5	Multiple_Complex	3.1	0.0003	0.0326	Alternative 5' Donor Site	0.24	T
TC0300013787.hg.1	1.4	T	TTLL3	tubulin tyrosine ligase-like family member 3	Multiple_Complex	-3.65	0.0004	0.0366	Alternative 3' Acceptor Site	0.24	T
TC1000006566.hg.1	1.66	T	smeeskor	Transcript Identified by AceView	Multiple_Complex	3.64	0.0004	0.0375	Alternative 5' Donor Site	0.24	T
TC0800011006.hg.1	1.34	T	REXO1L2P; REXO1L1; blarbeyby	Homo sapiens REX1, RNA exonuclease 1 homolog-like 2, pseudogene (REXO1L2P), non-coding RNA.; Synthetic construct Homo sapiens clone IMAGE:100068172, MGC:195789 REX1, RNA exonuclease 1 homolog (S. cerevisiae)-like 1 (REXO1L1) mRNA, encodes complete protein.; Transcript Identified by AceView, RefSeq ID(s) NR_003594	Multiple_Complex	3.64	0.0006	0.0418	Alternative 5' Donor Site	0.24	T
TC1100008661.hg.1	-1.21	T	EED; MIR6755	embryonic ectoderm development; microRNA 6755	Multiple_Complex	2.44	0.0003	0.0319	Intron Retention	0.24	T
TC0200016659.hg.1	-1.43	T	ATP6V1E2	ATPase, H+ transporting, lysosomal 31kDa, V1 subunit E2	Multiple_Complex	2.55	0.0009	0.0474	Intron Retention	0.24	T
TC1200012543.hg.1	-2.02	T	ANKLE2	ankyrin repeat and LEM domain containing 2	Multiple_Complex	2.67	0.0001	0.025	Intron Retention	0.24	T
TC1100011719.hg.1	-1.53	T	CLNS1A	chloride channel, nucleotide-sensitive, 1A	Multiple_Complex	2.71	0.0037	0.0789	Intron Retention	0.24	T
TC0200010567.hg.1	-1.35	T	EEF1B2; SNORA41	eukaryotic translation elongation factor 1 beta 2; small nucleolar RNA, H/ACA box 41	Multiple_Complex	4.99	0.0102	0.1189	Intron Retention	0.24	T
TC1400008732.hg.1	-1.43	T	DHRS4-AS1	DHRS4 antisense RNA 1	Multiple_Complex	3.4	0.0002	0.0292	Alternative 3' Acceptor Site	0.24	T
TC2100006903.hg.1	-1.08	T	SOD1	superoxide dismutase 1, soluble	Multiple_Complex	2.89	0.0008	0.0457	Alternative 5' Donor Site	0.24	T
TC2200007526.hg.1	4.69	T	RNU12	RNA, U12 small nuclear	Multiple_Complex	-3.73	1.98e-05	0.0166	Alternative 5' Donor Site	0.24	T
TC0600008102.hg.1	-1.83	T	MAD2L1BP	MAD2L1 binding protein	Multiple_Complex	4	0.0001	0.0254	Cassette Exon	0.24	T
TC1900011684.hg.1	-1.52	T	BABAM1	BRISC and BRCA1 A complex member 1	Multiple_Complex	2.39	0.0007	0.0434	Intron Retention	0.24	T
TC0600011142.hg.1	-1.07	T	HIST1H3G	histone cluster 1, H3g	Coding	3.87	6.41e-05	0.0221	Alternative 5' Donor Site	0.24	T
TC0600013361.hg.1	1.17	T	CITED2	Cbp/p300-interacting transactivator, with Glu/Asp rich carboxy-terminal domain, 2	Coding	5.07	6.01e-05	0.0216	Alternative 5' Donor Site	0.24	T
TC0800011669.hg.1	-1.27	T	DERL1	derlin 1	Multiple_Complex	2.57	0.0019	0.0618	Intron Retention	0.24	T
TC0600007262.hg.1	2.36	T	HIST1H3A	histone cluster 1, H3a	Coding	3.59	3.3e-07	0.0057	Alternative 5' Donor Site	0.24	T
TC1200012281.hg.1	-1.42	T	EIF2B1	eukaryotic translation initiation factor 2B, subunit 1 alpha, 26kDa	Multiple_Complex	2.89	0.0214	0.1649	Intron Retention	0.24	T
TC1200008005.hg.1	-1.5	T	RASSF3	Ras association (RalGDS/AF-6) domain family member 3	Multiple_Complex	3.24	0.026	0.1802	Intron Retention	0.23	T
TC1700010551.hg.1	-1.26	T	RPL23; SNORA21	ribosomal protein L23; small nucleolar RNA, H/ACA box 21	Multiple_Complex	6.77	0.0004	0.0359	Intron Retention	0.23	T
TC0600014097.hg.1	-1.45	T	MRPS18B	mitochondrial ribosomal protein S18B	Multiple_Complex	2.88	0.0105	0.1205	Intron Retention	0.23	T
TC0300013772.hg.1	-1.45	T	IQCG	IQ motif containing G	Multiple_Complex	2.81	0.0004	0.0361	Alternative 3' Acceptor Site	0.23	T
TC1700011096.hg.1	-1.77	T	MRPL27	mitochondrial ribosomal protein L27	Multiple_Complex	2.41	0.0004	0.0363	Intron Retention	0.23	T
TC0100015707.hg.1	1.19	T	HIST2H4A; HIST2H4B	histone cluster 2, H4a; histone cluster 2, H4b	Multiple_Complex	9.11	2.67e-07	0.0057	Alternative 5' Donor Site	0.23	T
TC0100015211.hg.1	-1.41	T	GSTM3	glutathione S-transferase mu 3 (brain)	Multiple_Complex	2.75	0.0008	0.0448	Intron Retention	0.23	T
TC1100007220.hg.1	-1.96	T	DEPDC7	DEP domain containing 7	Multiple_Complex	4.52	4.29e-05	0.0194	Cassette Exon	0.23	T
TC1400007869.hg.1	1.25	T	LOC101928767; CTD-2341M24.1	uncharacterized LOC101928767; novel transcript	NonCoding	3.61	0.0002	0.0312	Alternative 5' Donor Site	0.23	T
TC1100008333.hg.1	-1.32	T	LRTOMT	leucine rich transmembrane and O-methyltransferase domain containing	Multiple_Complex	2.48	0.0002	0.0303	Intron Retention	0.23	T
TC1700007557.hg.1	-3.69	T	CCL2	chemokine (C-C motif) ligand 2	Multiple_Complex	4.73	0.0001	0.0275	Alternative 3' Acceptor Site	0.23	T
TC0100018482.hg.1	-1.16	T	HIST2H2AA4; HIST2H2AA3	histone cluster 2, H2aa4; histone cluster 2, H2aa3	Coding	6.89	0.0001	0.0251	Alternative 5' Donor Site	0.23	T
TC0700009337.hg.1	-1.7	T	C7orf55-LUC7L2; LUC7L2; C7orf55	C7orf55-LUC7L2 readthrough; LUC7-like 2 pre-mRNA splicing factor; chromosome 7 open reading frame 55	Multiple_Complex	2.85	0.0012	0.0517	Cassette Exon	0.23	T
TC0200015741.hg.1	-1.81	T	RNF25	ring finger protein 25	Multiple_Complex	3.83	1.52e-05	0.0159	Alternative 5' Donor Site	0.23	T
TC0600014129.hg.1	-1.82	T	RRP36	ribosomal RNA processing 36	Multiple_Complex	2.43	4.29e-05	0.0194	Intron Retention	0.23	T
TC1300008983.hg.1	1.15	T	INTS6	integrator complex subunit 6	Multiple_Complex	4.78	2.8e-06	0.0101	Cassette Exon	0.23	T
TC1900008689.hg.1	-1.91	T	PPP2R1A	protein phosphatase 2, regulatory subunit A, alpha	Multiple_Complex	5.03	7.56e-05	0.0228	Cassette Exon	0.23	T
TC0800012480.hg.1	-1.58	T	COMMD5	COMM domain containing 5	Coding	3.89	9.2e-06	0.0137	Alternative 3' Acceptor Site	0.23	T
TC1700010792.hg.1	1.18	T	MEOX1	mesenchyme homeobox 1	Coding	-2.39	0.0004	0.036	Intron Retention	0.23	T
TC0900007475.hg.1	-1.3	T	CBWD3	COBW domain containing 3	Multiple_Complex	2.6	0.0003	0.0332	Intron Retention	0.23	T
TC0500012485.hg.1	-1.79	T	RBM22	RNA binding motif protein 22	Multiple_Complex	2.86	0.0129	0.1317	Intron Retention	0.23	T
TC2000007509.hg.1	-1.62	T	CTSA	cathepsin A	Multiple_Complex	2.69	3.53e-05	0.0189	Intron Retention	0.23	T
TC1300006890.hg.1	-1.48	T	EXOSC8	exosome component 8	Multiple_Complex	2.96	0.0423	0.2258	Intron Retention	0.23	T
TC0600013527.hg.1	-1.31	T	KATNA1	katanin p60 (ATPase containing) subunit A 1	Multiple_Complex	5.96	0.0039	0.0801	Alternative 3' Acceptor Site	0.23	T
TC0200006892.hg.1	5.51	T	AC023137.2	putative novel transcript	NonCoding	-3.66	0.0002	0.031	Alternative 3' Acceptor Site	0.23	T
TC0500012486.hg.1	-1.26	T	DCTN4	dynactin 4 (p62)	Multiple_Complex	4.81	0.0025	0.0677	Cassette Exon	0.23	T
TC1100011338.hg.1	-1.98	T	CDK2AP2	cyclin-dependent kinase 2 associated protein 2	Multiple_Complex	5.33	0.0014	0.0547	Alternative 5' Donor Site	0.23	T
TC0900011846.hg.1	-1.47	T	REXO4	REX4 homolog, 3-5 exonuclease	Multiple_Complex	2.38	3.99e-06	0.0106	Intron Retention	0.23	T
TC0600012038.hg.1	-1.41	T	MCM3	minichromosome maintenance complex component 3	Multiple_Complex	3.54	0.0003	0.0333	Alternative 3' Acceptor Site	0.23	T
TC1600011363.hg.1	2.36	T	SMG1P1	SMG1 pseudogene 1	Multiple_Complex	-2.84	0.0021	0.0638	Intron Retention	0.23	T
TC1100010762.hg.1	-1.09	T	NUP160	nucleoporin 160kDa	Multiple_Complex	-2.43	0.0016	0.0575	Intron Retention	0.23	T
TC1100009234.hg.1	-1.87	T	TRAPPC4; MIR3656	trafficking protein particle complex 4; microRNA 3656	Multiple_Complex	2.24	4.5e-05	0.0196	Intron Retention	0.23	T
TC0200011551.hg.1	-1.55	T	ADI1	acireductone dioxygenase 1	Multiple_Complex	3.29	0.0038	0.0792	Alternative 3' Acceptor Site	0.23	T
TC0400007485.hg.1	2.99	T	noteme; soyfleeby	Transcript Identified by AceView	Multiple_Complex	28.65	1.04e-05	0.0142	Cassette Exon	0.23	T
TC0900009912.hg.1	-1.95	T	SIGMAR1	sigma non-opioid intracellular receptor 1	Multiple_Complex	2.38	3.88e-05	0.0191	Intron Retention	0.23	T
TC0400006695.hg.1	-1.03	T	LOC93622; AC093323.3	Morf4 family associated protein 1-like 1 pseudogene; Salzman2013 ANNOTATED, ncRNA, OVEXON best transcript NR_015433; novel transcript	NonCoding	3.46	0.0004	0.0364	Alternative 5' Donor Site	0.23	T
TC0600007493.hg.1	-1.29	T	HLA-K	major histocompatibility complex, class I, K (pseudogene)	Multiple_Complex	2.37	0.0005	0.0391	Intron Retention	0.23	T
TC1900010886.hg.1	-1.47	T	ZNF235	zinc finger protein 235	Multiple_Complex	4.9	0.0007	0.044	Cassette Exon	0.22	T
TC1500008023.hg.1	-1.33	T	ZFAND6	zinc finger, AN1-type domain 6	Multiple_Complex	2.29	0.0002	0.0304	Intron Retention	0.22	T
TC1200007821.hg.1	-1.38	T	SUOX	sulfite oxidase	Multiple_Complex	3.39	0.0002	0.0309	Alternative 5' Donor Site	0.22	T
TC0900007680.hg.1	-1.01	T	TLE4	transducin-like enhancer of split 4	Multiple_Complex	3.41	0.0002	0.0288	Cassette Exon	0.22	T
TC0400008902.hg.1	-1.28	T	ABCE1	ATP binding cassette subfamily E member 1	Multiple_Complex	3.44	0.0001	0.0258	Alternative 3' Acceptor Site	0.22	T
TC0200008534.hg.1	2.38	T	ANKRD36	ankyrin repeat domain 36	Multiple_Complex	-2.85	0.0181	0.153	Intron Retention	0.22	T
TC1900011459.hg.1	-1.44	T	HSPBP1	HSPA (heat shock 70kDa) binding protein, cytoplasmic cochaperone 1	Multiple_Complex	3.51	0.0006	0.0412	Cassette Exon	0.22	T
TC1200007895.hg.1	-1.16	T	OS9	osteosarcoma amplified 9, endoplasmic reticulum lectin	Multiple_Complex	3.08	0.0005	0.0384	Alternative 3' Acceptor Site	0.22	T
TC0600007384.hg.1	2.04	T	HIST1H2BO	histone cluster 1, H2bo	Coding	3.43	8.11e-05	0.0233	Alternative 5' Donor Site	0.22	T
TC0200015348.hg.1	-1.15	T	SF3B1	splicing factor 3b, subunit 1, 155kDa	Multiple_Complex	2.19	0.0001	0.0275	Intron Retention	0.22	T
TC1700007985.hg.1	1.09	T	TMUB2	transmembrane and ubiquitin-like domain containing 2	Multiple_Complex	-2.55	0.0132	0.1331	Cassette Exon	0.22	T
TC1600008146.hg.1	-1.29	T	HSF4; FBXL8	heat shock transcription factor 4; F-box and leucine-rich repeat protein 8	Multiple_Complex	2.79	0.0035	0.0772	Intron Retention	0.22	T
TC0600013757.hg.1	-1.33	T	SOD2	superoxide dismutase 2, mitochondrial	Multiple_Complex	2.76	2.21e-05	0.0167	Alternative 5' Donor Site	0.22	T
TC1200012650.hg.1	-1	T	MARS; MIR6758	methionyl-tRNA synthetase; microRNA 6758	Multiple_Complex	3.82	0.0029	0.0712	Alternative 5' Donor Site	0.22	T
TC0X00009650.hg.1	-1.33	T	WDR45; PRAF2	WD repeat domain 45; PRA1 domain family, member 2	Multiple_Complex	2.96	0.0176	0.1508	Intron Retention	0.22	T
TC1500006951.hg.1	-1.44	T	KNSTRN	kinetochore-localized astrin/SPAG5 binding protein	Multiple_Complex	2.79	0.0033	0.0754	Intron Retention	0.22	T
TC0300009789.hg.1	-1.24	T	ST6GAL1	ST6 beta-galactosamide alpha-2,6-sialyltranferase 1	Multiple_Complex	2.71	0.0006	0.0422	Cassette Exon	0.22	T
TC1200006984.hg.1	-1.36	T	SKP1P2	S-phase kinase-associated protein 1 pseudogene 2	Multiple_Complex	2.33	2.09e-06	0.01	Intron Retention	0.22	T
TC1200006890.hg.1	-1.54	T	APOLD1; DDX47	apolipoprotein L domain containing 1; DEAD (Asp-Glu-Ala-Asp) box polypeptide 47	Multiple_Complex	2.37	0.0015	0.0566	Intron Retention	0.22	T
TC1700008033.hg.1	1.96	T	HEXIM1	hexamethylene bis-acetamide inducible 1	Coding	3.46	1.34e-06	0.0084	Alternative 5' Donor Site	0.22	T
TC1100011131.hg.1	1.23	T	C11orf95	chromosome 11 open reading frame 95	Multiple_Complex	-4.44	2.16e-05	0.0167	Cassette Exon	0.22	T
TC1200007612.hg.1	-1.42	T	LARP4	La ribonucleoprotein domain family, member 4	Multiple_Complex	5.9	0.002	0.0627	Intron Retention	0.22	T
TC1200007707.hg.1	1.02	T	ESPL1	extra spindle pole bodies like 1, separase	Multiple_Complex	2.52	0.0057	0.0937	Intron Retention	0.22	T
TC1300008289.hg.1	-1.57	T	ZDHHC20	zinc finger, DHHC-type containing 20	Multiple_Complex	3.36	0.0008	0.0461	Intron Retention	0.22	T
TC0700010509.hg.1	-1.5	T	CYCS	cytochrome c, somatic	Coding	3.02	6.77e-05	0.0223	Cassette Exon	0.22	T
TC1000006794.hg.1	-1.45	T	DHTKD1	dehydrogenase E1 and transketolase domain containing 1	Multiple_Complex	2.56	0.0006	0.0423	Intron Retention	0.22	T
TC0500012642.hg.1	-2.19	T	RNF145	ring finger protein 145	Multiple_Complex	5.16	4.29e-06	0.0108	Cassette Exon	0.22	T
TC1800008680.hg.1	-1.65	T	CXXC1	CXXC finger protein 1	Multiple_Complex	2.89	0.0001	0.0273	Cassette Exon	0.22	T
TC1100013052.hg.1	-1.97	T	RBM4	RNA binding motif protein 4	Multiple_Complex	2.8	8.33e-05	0.0234	Alternative 3' Acceptor Site	0.22	T
TC0700012555.hg.1	-1.45	T	TNPO3	transportin 3	Multiple_Complex	2.64	0.0022	0.0647	Intron Retention	0.22	T
TC1700009522.hg.1	-1.25	T	PELP1	proline, glutamate and leucine rich protein 1	Multiple_Complex	2.12	0.0004	0.0377	Intron Retention	0.22	T
TC1700010687.hg.1	-1.54	T	P3H4	prolyl 3-hydroxylase family member 4 (non-enzymatic)	Multiple_Complex	2.53	0.001	0.0494	Intron Retention	0.22	T
TC0600014006.hg.1	-1.44	T	WDR27	WD repeat domain 27	Multiple_Complex	2.9	0.0243	0.1746	Intron Retention	0.22	T
TC2000006833.hg.1	-1.28	T	SEC23B	Sec23 homolog B, COPII coat complex component	Multiple_Complex	2.14	0.0007	0.0441	Intron Retention	0.22	T
TC0300008761.hg.1	1.07	T			NonCoding	-2.77	0.0322	0.1989	Intron Retention	0.22	T
TC2000007670.hg.1	3.75	T	SNAI1	snail family zinc finger 1	Coding	-3.2	0.0004	0.0368	Cassette Exon	0.22	T
TC1200007706.hg.1	-2.03	T	MFSD5	major facilitator superfamily domain containing 5	Multiple_Complex	4.85	3.75e-05	0.019	Alternative 3' Acceptor Site	0.22	T
TC0800010158.hg.1	-1.42	T	PLPP5	phospholipid phosphatase 5	Multiple_Complex	3.37	0.0006	0.0415	Alternative 3' Acceptor Site	0.22	T
TC1400007443.hg.1	2.79	T	HSPA2	heat shock 70kDa protein 2	Multiple_Complex	-3.93	3.95e-07	0.0059	Alternative 3' Acceptor Site	0.22	T
TC1200008573.hg.1	-1.34	T	SLC25A3; SNORA53	solute carrier family 25 (mitochondrial carrier; phosphate carrier), member 3; small nucleolar RNA, H/ACA box 53	Multiple_Complex	3.5	0.0002	0.0277	Alternative 3' Acceptor Site	0.22	T
TC0100007562.hg.1	-1.35	T	TRNAU1AP	tRNA selenocysteine 1 associated protein 1	Multiple_Complex	3.12	0.0014	0.0548	Alternative 5' Donor Site	0.22	T
TC1200007161.hg.1	-1.45	T	MRPS35	mitochondrial ribosomal protein S35	Multiple_Complex	2.32	1.43e-05	0.0159	Intron Retention	0.22	T
TC0100011871.hg.1	1.04	T	HIST3H2BB	histone cluster 3, H2bb	Coding	3.85	7.54e-05	0.0228	Alternative 5' Donor Site	0.22	T
TC1700009042.hg.1	-1.76	T	AFMID	arylformamidase	Multiple_Complex	3.29	0.0007	0.0435	Alternative 3' Acceptor Site	0.22	T
TC0300011108.hg.1	-1.41	T	NPRL2	NPR2-like, GATOR1 complex subunit	Multiple_Complex	2.4	2.34e-05	0.0171	Intron Retention	0.22	T
TC0800006760.hg.1	-1.04	T	FDFT1	farnesyl-diphosphate farnesyltransferase 1	Multiple_Complex	2.56	0.0032	0.0747	Intron Retention	0.22	T
TC1800009218.hg.1	1.08	T	ANKRD20A5P; RHOT1P1	ankyrin repeat domain 20 family, member A5, pseudogene; ras homolog family member T1 pseudogene 1	Multiple_Complex	3.39	0.0002	0.0286	Alternative 3' Acceptor Site	0.22	T
TC1200011908.hg.1	-1.72	T	GPN3	GPN-loop GTPase 3	Multiple_Complex	3.38	0.0002	0.029	Alternative 5' Donor Site	0.22	T
TC0300013949.hg.1	-1.23	T	SATB1	SATB homeobox 1	Multiple_Complex	3.01	2.42e-06	0.01	Cassette Exon	0.21	T
TC0100008127.hg.1	-1.77	T	NASP	nuclear autoantigenic sperm protein (histone-binding)	Multiple_Complex	3.21	1.63e-06	0.0087	Cassette Exon	0.21	T
TC1100008005.hg.1	-1.28	T	CAPN1	calpain 1, (mu/I) large subunit	Multiple_Complex	4.05	0.0017	0.0594	Alternative 5' Donor Site	0.21	T
TC0900010995.hg.1	-1.66	T	ALG2	ALG2, alpha-1,3/1,6-mannosyltransferase	Multiple_Complex	3.34	0.0002	0.0303	Alternative 3' Acceptor Site	0.21	T
TC0100018304.hg.1	-1.76	T	MTX1	metaxin 1	Multiple_Complex	2.29	0.0008	0.0455	Intron Retention	0.21	T
TC0300013447.hg.1	-1.31	T	RFC4	replication factor C subunit 4	Multiple_Complex	3.29	0.0011	0.0514	Alternative 3' Acceptor Site	0.21	T
TC0400008228.hg.1	-1.56	T	METAP1	methionyl aminopeptidase 1	Multiple_Complex	2.89	0.001	0.0497	Alternative 3' Acceptor Site	0.21	T
TC0100007333.hg.1	-1.17	T	PITHD1	PITH (C-terminal proteasome-interacting domain of thioredoxin-like) domain containing 1	Multiple_Complex	2.81	0.0341	0.2042	Intron Retention	0.21	T
TC0500010615.hg.1	-1.4	T	SEPP1	selenoprotein P, plasma, 1	Multiple_Complex	2.78	0.008	0.1076	Intron Retention	0.21	T
TC0500007919.hg.1	-1.09	T	MSH3	mutS homolog 3	Multiple_Complex	3.31	4.79e-05	0.0199	Cassette Exon	0.21	T
TC1600008568.hg.1	-1.54	T	ATMIN	ATM interactor	Multiple_Complex	3.73	0.0044	0.0837	Alternative 5' Donor Site	0.21	T
TC0900009860.hg.1	-1.44	T	AQP3	aquaporin 3 (Gill blood group)	Multiple_Complex	2.28	0.0005	0.0399	Intron Retention	0.21	T
TC1900008924.hg.1	-2.09	T	U2AF2	U2 small nuclear RNA auxiliary factor 2	Multiple_Complex	3.04	2.2e-05	0.0167	Alternative 5' Donor Site	0.21	T
TC1700009043.hg.1	-2.26	T	BIRC5	baculoviral IAP repeat containing 5	Multiple_Complex	3.71	0.0002	0.0285	Cassette Exon	0.21	T
TC0300007711.hg.1	-1.33	T	SLC25A26	solute carrier family 25 (S-adenosylmethionine carrier), member 26	Multiple_Complex	2.37	0.0026	0.0687	Intron Retention	0.21	T
TC0600007375.hg.1	1.21	T	HIST1H3H	histone cluster 1, H3h	Coding	3.75	6.62e-06	0.0127	Alternative 5' Donor Site	0.21	T
TC1200010011.hg.1	1.08	T	HIST4H4	histone cluster 4, H4	Multiple_Complex	3.8	1.02e-05	0.0142	Alternative 5' Donor Site	0.21	T
TC0800007552.hg.1	-1.52	T	MCM4	minichromosome maintenance complex component 4	Multiple_Complex	2.3	0.0004	0.0367	Intron Retention	0.21	T
TC1600011513.hg.1	-1.49	T	BOLA2; BOLA2B	bolA family member 2; bolA family member 2B	Multiple_Complex	2.88	0.0016	0.0582	Intron Retention	0.21	T
TC2100007996.hg.1	-1.66	T	TMEM50B	transmembrane protein 50B	Multiple_Complex	2.28	4.96e-05	0.02	Intron Retention	0.21	T
TC0200014857.hg.1	-1.55	T	FASTKD1	FAST kinase domains 1	Multiple_Complex	2.69	0.0022	0.0641	Intron Retention	0.21	T
TC1400008590.hg.1	-1.77	T	OSGEP	O-sialoglycoprotein endopeptidase	Multiple_Complex	2.35	0.0008	0.0457	Intron Retention	0.21	T
TC0600011134.hg.1	1.06	T	HIST1H4D	histone cluster 1, H4d	Coding	3.3	9.56e-05	0.0243	Alternative 5' Donor Site	0.21	T
TC0600013602.hg.1	-1.8	T	FBXO5	F-box protein 5	Multiple_Complex	4.09	0.0002	0.0282	Alternative 3' Acceptor Site	0.21	T
TC1900011740.hg.1	-1.13	T	CEACAM21	carcinoembryonic antigen-related cell adhesion molecule 21	Multiple_Complex	3.13	0.0021	0.0631	Intron Retention	0.21	T
TC0600011508.hg.1	-1.42	T	TAP1	transporter 1, ATP-binding cassette, sub-family B (MDR/TAP)	Multiple_Complex	2.08	0.0009	0.0474	Intron Retention	0.21	T
TC1900010043.hg.1	-1.21	T	TMEM161A	transmembrane protein 161A	Multiple_Complex	2.35	0.0063	0.0975	Intron Retention	0.21	T
TC1600008137.hg.1	-2.08	T	CES3; CES2	carboxylesterase 3; carboxylesterase 2	Multiple_Complex	2.87	0.0006	0.0419	Cassette Exon	0.21	T
TC1200007866.hg.1	-1.28	T	SHMT2	serine hydroxymethyltransferase 2 (mitochondrial)	Multiple_Complex	2.45	7.44e-05	0.0228	Intron Retention	0.21	T
TC1900010675.hg.1	-1.34	T	FBL	fibrillarin	Multiple_Complex	4.21	0.0086	0.1106	Alternative 5' Donor Site	0.21	T
TC0300008361.hg.1	-1.05	T	SIDT1	SID1 transmembrane family, member 1	Multiple_Complex	3.43	0.0003	0.0329	Alternative 5' Donor Site	0.21	T
TC2200006604.hg.1	1.08	T	AC000068.5	novel transcript antisense to C22orf39	NonCoding	2.26	0.001	0.0486	Intron Retention	0.21	T
TC1100013040.hg.1	-1.44	T	TM7SF2	transmembrane 7 superfamily member 2	Multiple_Complex	2.16	0.001	0.0497	Intron Retention	0.21	T
TC1100009306.hg.1	-1.89	T	SC5D	sterol-C5-desaturase	Multiple_Complex	3.31	0.0002	0.0283	Alternative 3' Acceptor Site	0.21	T
TC1500010921.hg.1	-2.39	T	MRPL46	mitochondrial ribosomal protein L46	Multiple_Complex	2.7	0.0042	0.0827	Intron Retention	0.21	T
TC1100010905.hg.1	-1.72	T	MED19	mediator complex subunit 19	Multiple_Complex	2.68	0.0011	0.0501	Intron Retention	0.21	T
TC1500010704.hg.1	-1.13	T	CTD-3092A11.2; TCONS_l2_00008519	Jeck2013 ANNOTATED, INTERNAL, ncRNA, OVEXON best transcript TCONS_l2_00008519; novel transcript	Multiple_Complex	2.77	0.0014	0.0554	Intron Retention	0.21	T
TC1200008792.hg.1	-1.79	T	UNG	uracil DNA glycosylase	Multiple_Complex	2.55	0.0002	0.0283	Alternative 5' Donor Site	0.21	T
TC0800011007.hg.1	2	T	REXO1L4P	REX1, RNA exonuclease 1 homolog-like 4, pseudogene	Multiple_Complex	3.27	4.99e-05	0.02	Alternative 5' Donor Site	0.21	T
TC0700008523.hg.1	-1.11	T	AP4M1	adaptor-related protein complex 4, mu 1 subunit	Multiple_Complex	2.37	0.0024	0.0669	Intron Retention	0.21	T
TC0400008686.hg.1	1.02	T	C4orf33	chromosome 4 open reading frame 33	Multiple_Complex	3.28	0.001	0.0493	Alternative 3' Acceptor Site	0.21	T
TC1700008564.hg.1	-1.67	T	TACO1	translational activator of mitochondrially encoded cytochrome c oxidase I	Multiple_Complex	2.36	0.0007	0.0439	Intron Retention	0.21	T
TC1500007058.hg.1	-1.12	T	RNU6-554P	RNA, U6 small nuclear 554, pseudogene [Source:HGNC Symbol;Acc:HGNC:47517]	Multiple_Complex	3.53	0.0012	0.0528	Cassette Exon	0.21	T
TC1900008840.hg.1	-1.14	T	RPS9	ribosomal protein S9	Multiple_Complex	2.43	0.0004	0.0363	Alternative 5' Donor Site	0.21	T
TC1100010751.hg.1	-1.61	T	KBTBD4	kelch repeat and BTB (POZ) domain containing 4	Multiple_Complex	4.34	0.0002	0.0313	Alternative 3' Acceptor Site	0.21	T
TC0700013439.hg.1	-1.27	T	BCAP29	B-cell receptor-associated protein 29	Multiple_Complex	-5.23	0.0092	0.1141	Alternative 5' Donor Site	0.21	T
TC0400008771.hg.1	1.28	T			NonCoding	-4.74	0.003	0.0729	Alternative 3' Acceptor Site	0.21	T
TC0900009167.hg.1	1.01	T	OBP2A	odorant binding protein 2A	Multiple_Complex	-4.42	0.004	0.0813	Alternative 3' Acceptor Site	0.21	T
TC1600007312.hg.1	-1.44	T	IL4R	interleukin 4 receptor	Multiple_Complex	4.3	0.0017	0.0595	Alternative 3' Acceptor Site	0.21	T
TC1200011230.hg.1	1.11	T	LINC01481	long intergenic non-protein coding RNA 1481	NonCoding	4.23	0.0455	0.2337	Alternative 5' Donor Site	0.21	T
TC0200016662.hg.1	-1.4	T	CALM2	calmodulin 2 (phosphorylase kinase, delta)	Multiple_Complex	2.7	6.29e-05	0.022	Alternative 3' Acceptor Site	0.21	T
TC1100013102.hg.1	-1.84	T	TMEM25	transmembrane protein 25	Multiple_Complex	2.65	0.0239	0.1732	Intron Retention	0.21	T
TC1200012629.hg.1	-1.41	T	DAZAP2	DAZ associated protein 2	Multiple_Complex	2.13	0.001	0.0488	Intron Retention	0.21	T
TC1200010686.hg.1	-1.57	T	SLC11A2	solute carrier family 11 (proton-coupled divalent metal ion transporter), member 2	Multiple_Complex	2.33	0.0004	0.0357	Intron Retention	0.21	T
TC0600014095.hg.1	-1.72	T	RPP21	ribonuclease P/MRP 21kDa subunit	Multiple_Complex	2.37	0.0256	0.1788	Intron Retention	0.21	T
TC1000006466.hg.1	-1.53	T	WDR37	WD repeat domain 37	Multiple_Complex	2.67	0.0424	0.2261	Intron Retention	0.21	T
TC1400007811.hg.1	2.4	T	loborby	Transcript Identified by AceView	Multiple_Complex	3.25	0.0006	0.0405	Alternative 5' Donor Site	0.21	T
TC0100012870.hg.1	-1.27	T	EXOSC10	exosome component 10	Multiple_Complex	2.28	0.0009	0.0472	Intron Retention	0.2	T
TC0500013106.hg.1	-2.07	T	MGAT1	mannosyl (alpha-1,3-)-glycoprotein beta-1,2-N-acetylglucosaminyltransferase	Multiple_Complex	3.7	0.0009	0.048	Alternative 3' Acceptor Site	0.2	T
TC0500013140.hg.1	1.86	T	AHRR; PDCD6	aryl-hydrocarbon receptor repressor; programmed cell death 6	Multiple_Complex	-3.23	0.0004	0.0357	Cassette Exon	0.2	T
TC1100009666.hg.1	-1.29	T	SIGIRR	single immunoglobulin and toll-interleukin 1 receptor (TIR) domain	Multiple_Complex	3.08	4.97e-06	0.0115	Alternative 5' Donor Site	0.2	T
TC1000010432.hg.1	-1.51	T	RASGEF1A	RasGEF domain family member 1A	Multiple_Complex	3.48	0.0006	0.0424	Cassette Exon	0.2	T
TC1100010730.hg.1	-2.34	T	ACP2	acid phosphatase 2, lysosomal	Multiple_Complex	2.43	0.007	0.1015	Intron Retention	0.2	T
TC0100014997.hg.1	-1.77	T	ALG14	ALG14, UDP-N-acetylglucosaminyltransferase subunit	Multiple_Complex	5.06	0.003	0.0722	Alternative 3' Acceptor Site	0.2	T
TC1700012348.hg.1	-1.57	T	NEURL4	neuralized E3 ubiquitin protein ligase 4	Multiple_Complex	2.72	0.0025	0.0677	Intron Retention	0.2	T
TC1700010826.hg.1	-1.74	T	SLC25A39	solute carrier family 25, member 39	Multiple_Complex	2.63	0.005	0.0884	Intron Retention	0.2	T
TC0500012282.hg.1	-1.56	T	HDAC3	histone deacetylase 3	Multiple_Complex	2.22	0.001	0.0492	Intron Retention	0.2	T
TC0900011835.hg.1	1.14	T	OBP2B	odorant binding protein 2B	Multiple_Complex	-4.65	0.002	0.0629	Alternative 3' Acceptor Site	0.2	T
TC0700011993.hg.1	-1.12	T	PMS2P1	PMS1 homolog 2, mismatch repair system component pseudogene 1	Multiple_Complex	6.11	3.1e-07	0.0057	Cassette Exon	0.2	T
TC1700011097.hg.1	-1.51	T	LRRC59	leucine rich repeat containing 59	Multiple_Complex	2.85	0.0006	0.0405	Alternative 5' Donor Site	0.2	T
TC1200011506.hg.1	1.07	T	BTG1; LINC01619	B-cell translocation gene 1, anti-proliferative; long intergenic non-protein coding RNA 1619	Multiple_Complex	6.85	1.62e-07	0.0057	Alternative 5' Donor Site	0.2	T
TC1200010481.hg.1	-1.96	T	TWF1	twinfilin actin binding protein 1	Multiple_Complex	3.12	2.44e-05	0.0174	Cassette Exon	0.2	T
TC0100012471.hg.1	-2.43	T	AURKAIP1	aurora kinase A interacting protein 1	Multiple_Complex	3.22	0.0013	0.0539	Intron Retention	0.2	T
TC1900007760.hg.1	-1.64	T	FAAP24	Fanconi anemia core complex associated protein 24	Multiple_Complex	2.82	0.0001	0.0254	Alternative 5' Donor Site	0.2	T
TC0100011533.hg.1	4.78	T	ATF3	activating transcription factor 3	Multiple_Complex	-4.34	0.0004	0.0375	Cassette Exon	0.2	T
TC0300009126.hg.1	-1.42	T	GYG1	glycogenin 1	Multiple_Complex	3.51	0.0008	0.0462	Alternative 3' Acceptor Site	0.2	T
TC0200012335.hg.1	-1.22	T	THUMPD2	THUMP domain containing 2	Multiple_Complex	2.62	0.0166	0.147	Intron Retention	0.2	T
TC2200008903.hg.1	-1.94	T	MCAT	malonyl-CoA-acyl carrier protein transacylase	Multiple_Complex	3.27	0.0001	0.025	Alternative 3' Acceptor Site	0.2	T
TC1400007036.hg.1	-1.67	T	PRPF39	pre-mRNA processing factor 39	Multiple_Complex	3.21	0.0003	0.0319	Alternative 5' Donor Site	0.2	T
TC1500009460.hg.1	-1.13	T	FAM214A	family with sequence similarity 214, member A	Multiple_Complex	2.14	0.0137	0.1352	Intron Retention	0.2	T
TC2100006982.hg.1	-1.06	T	LINC00649	long intergenic non-protein coding RNA 649	Multiple_Complex	3.05	3.05e-05	0.0183	Cassette Exon	0.2	T
TC0X00007188.hg.1	-1.84	T	FTSJ1	FtsJ RNA methyltransferase homolog 1 (E. coli)	Multiple_Complex	2.88	0.0016	0.0583	Intron Retention	0.2	T
TC1700012347.hg.1	-1.06	T	GPS2	G protein pathway suppressor 2	Multiple_Complex	2.26	0.0021	0.0634	Intron Retention	0.2	T
TC1700007519.hg.1	-1.57	T	PSMD11	proteasome 26S subunit, non-ATPase 11	Multiple_Complex	2.33	0.0002	0.0312	Intron Retention	0.2	T
TC1200006656.hg.1	-1.08	T	C12orf57; RNU7-1	chromosome 12 open reading frame 57; RNA, U7 small nuclear 1	Multiple_Complex	3.91	0.0002	0.0294	Alternative 5' Donor Site	0.2	T
TC0600007198.hg.1	-1.22	T	ALDH5A1	aldehyde dehydrogenase 5 family, member A1	Multiple_Complex	-4.04	0.0318	0.1977	Alternative 5' Donor Site	0.2	T
TC1900009062.hg.1	-1.35	T	TRIM28	tripartite motif containing 28	Multiple_Complex	2.83	0.0011	0.0512	Alternative 5' Donor Site	0.2	T
TC1000012603.hg.1	-1.68	T	FAM53B	family with sequence similarity 53, member B	Multiple_Complex	3.44	0.005	0.0884	Alternative 5' Donor Site	0.2	T
TC0200015720.hg.1	-2.04	T	AAMP	angio-associated migratory cell protein	Multiple_Complex	2.49	0.0001	0.0268	Intron Retention	0.2	T
TC0100009449.hg.1	-1.17	T	MOV10	Mov10 RISC complex RNA helicase	Multiple_Complex	2.22	0.0006	0.0418	Intron Retention	0.2	T
TC0300009412.hg.1	-1.27	T	SERPINI1	serpin peptidase inhibitor, clade I (neuroserpin), member 1	Multiple_Complex	3.09	6.96e-06	0.0129	Alternative 5' Donor Site	0.2	T
TC1700011448.hg.1	-1	T	POLG2	polymerase (DNA directed), gamma 2, accessory subunit	Multiple_Complex	2.66	0.01	0.1182	Intron Retention	0.2	T
TC0100007507.hg.1	-2.42	T	TMEM222	transmembrane protein 222	Multiple_Complex	2.87	0.0126	0.13	Intron Retention	0.2	T
TC0100014653.hg.1	-1.28	T	USP33	ubiquitin specific peptidase 33	Multiple_Complex	2.8	2.98e-05	0.0181	Alternative 5' Donor Site	0.2	T
TC2000007016.hg.1	-1.55	T	GINS1	GINS complex subunit 1 (Psf1 homolog)	Multiple_Complex	2.6	0.0059	0.095	Intron Retention	0.2	T
