# Supplementary material for: Ancistrocladinium A Induces Apoptosis in Proteasome Inhibitor-Resistant Multiple Myeloma Cells: A Promising Therapeutic Agent Candidate
Source: Pharmaceuticals (Basel). 2023 Aug 18;16(8):1181. doi: 10.3390/ph16081181 (PMC10459547; doi:10.3390/ph16081181)
Supplement: Supplementary file 1 [file pharmaceuticals-16-01181-s001.zip › pharmaceuticals-2534250-supplementary/supplementary_files/supplementary_Table_4_patients_characteristics.xlsx]

## Sheet: Tabelle2
Supplementary Table 4. Summary of patients characteristics and treatment schedules.
	birth date	date bone marrow aspiration	male/female		Pano	CFZ	Ancistro	Pano + Ancistro	CFZ + Ancistro	Last line therapy prior to BM aspiration	Genetic abnormalities	No therapies	prior therapies	prior CFZ therapy	PI resistance	Ig type/light chain typ
MM#1	1963-05-09	2018-01-17	m	% via rel. To DMSO	87.9373	94.6924	85.2835	80.3378	84.0772	Tandem HD-Melphalan + autoPBSCT	t14;16, del13q14, del1p32 and +1q21	II	VCD, Tandem-HD-Mel + autoPBSCT	no	no	IgA kappa
MM#2	1936-05-14	2018-01-17	m	% via rel. To DMSO	67.3741	31.3919	15.5479	18.0652	13.9191	Dexametason	t14;16 and del13q14	none	none	no	no	IgG lambda
MM#3	1952-11-19	2018-05-02	f	% via rel. To DMSO	73.6566	83.3552	90.6946	58.4535	27.7851	none	del13q14, +9q34 and +1q21	none	none	no	no	IgG lambda
MM#4	1941-12-16	2018-06-26	m	% via rel. To DMSO	49.5253	39.8734	82.2785	21.8354	20.4114	EloPomD	del13q14 and t(4;14)	III	VRD, KRD; EloPomD	yes	no	IgG lambda
MM#5	1955-01-29	2018-06-28	m	% via rel. To DMSO	17.8279	55.1742	16.752	8.4375	12.0031	none	none	none	none	no	no	IgG kappa
MM#6	1953-07-29	2018-07-23	m	% via rel. To DMSO	25.3566	36.6086	23.9303	9.98415	8.32013	VRD, Tandem HD-Melphalan + autoPBSCT, Rmaint	t(4;14); del13q14; +1q21; +9q34	I	VRD, Tandem HD-Melphalan (200mg/m²) + autoPBSCT, Rmaint	no	no	IgA kappa
MM#7	1948-03-28	2018-07-24	f	% via rel. To DMSO	77.5862	73.7931	26.2069	25.8621	18.6207	DaraVD	t(4;20); del13q14; +1q21; +5q31; Tetrasomy 3,9,11,15	VI	VCD, HD-Mel + autol. PBSCT, KRD, Dara, PomCD, C, DaraVD	yes	yes	IgA lambda
MM#8	1952-12-06	2018-07-26	f	% via rel. To DMSO	24.3442	49.3179	23.5047	11.7524	19.5173	VCD, HD-Melphalan + autoPBSCT	t(4;14); del13q14; +1q21; Trisomy 3	I	VCD, HD-Melphalan + autoPBSCT	no	no	IgA kappa
MM#9	05.03.1944 Korrektur	2018-10-08	f	% via rel. To DMSO	23.2514	95.6522	30.2457	22.4953	36.1059	DaraPomPAD	t(11;14) and +1q21;	VI	Tandem HD-Melphalan + autoPBSCT, V, RD, VD, PomPAD, KCD, MorPomD	yes	yes	IgA lambda
MM#11	1959-07-29	2018-04-09	f	% via rel. To DMSO	41.1832	61.4334	56.4278	22.0705	29.5791	VCD	del13q14 and +1q21	I	VCD	no	no	IgG lambda
MM#12	1960-09-30	2018-11-09	f	% via rel. To DMSO	42.9958	55.2011	78.2247	33.0097	66.8516	VCD	t(11;14)	I	VCD	no	no	lambda Lc
MM#13	1948-08-16	2018-11-09	m	% via rel. To DMSO	12.1072	64.3253	29.2052	3.97412	10.3512	DaraPomPAD	del17p	VII	PAD, Tandem HD-Melphalan + autoPBSCT, IRD, DaraPomPAD, DaraKCD, HD-Melphalan, DaraKThalPAD, DaraPomPAD	yes	no	IgG kappa
MM#14	1953-10-17	2018-09-13	f	% via rel. To DMSO	77.4584	86.3843	97.5794	90.1664	89.8638	KD	t(4;14); del13q14; +1q21; Trisomy 8	VII	ID, Tandem HD-Melphalan + autoPBSCT, VD, RD, VD, PomD, DaraVD, KD	yes	yes	IgA kappa
MM#15	1952-02-09	2018-09-18	m	% via rel. To DMSO	73.8438	95.3753	65.8074	25.7771	36.9977	RAD, HD-Melphalan + autoPBSCT, Rmaint	del13q14	I	RAD, HD-Melphalan + autoPBSCT, Rmaint	no	no	IgA lambda
MM#16	1958-03-25	2018-09-18	m	% via rel. To DMSO	94.2731	100.441	90.3713	61.674	73.6312	HD-BEAM	nd	IV	VRD, HD-Melphalan + autoPBSCT, Rmaint, DaraKD, DexaBEAM, HD-BEAM	yes	yes	IgA kappa
MM#17	1961-02-17	2018-09-19	f	% via rel. To DMSO	29.5597	32.4948	38.9937	18.1342	18.9727	none	del13q14; +1q21; +9q34, del14q32, del1p32	none	none	no	no	IgG lambda
MM#18	1952-11-19	2018-09-19	m	% via rel. To DMSO	26.7206	14.5749	50.2024	14.305	3.91363	none	del13q14, +9q34 and +1q21	none	none	no	no	IgG lambda
MM#19	1959-01-10	2018-09-20	m	% via rel. To DMSO	75.7268	78.0257	65.0439	47.8702	40.2975	DaraPomPAD	+1q21	III	VRD, Tandem-HD-Melphalan + autoPBSCT, DaraRD, DaraPomPAD	no	yes	kappa Lc

## Sheet: Tabelle1
	HR2052	MH2053	LH2097	GH2115	KW2116	TR2120	NW2122	SC2123	DK2131	KH2133	SA2140	SR2141	JP2142	WR2144	BH2145	SH2146	LE2147	LH2148	LR2151
Name	Häusser, Ralf	Müller, Herbert	Lotz, Heidrun	Graf, Hans	Kemnitz, Michael	Trzeciak, Ralph	Nocken Wiltrud	Schmee, Christa	Distler, Karin	Kolbe, Herbert	Stößel, Annegret	Simms, Regine	Jacob, Peter	Weiser, Ruth	Bartenstein Heinrich	Steingrüber, Harry	Lempart Eduard	Lotz Heidrun	Lueg, Ralf
Geb-Datum	1963-05-09	14.05.36	19.11.52	16.12.41	29.01.55	29.07.53		1952-12-06	1944-05-03	26.11.38	29.07.59	30.09.60	16.08.48	17.10.53	1952-09-02	25.03.58	17.02.61	19.11.52	1959-10-01
Punktionsdatum	17.01.18	2018-01-17	2018-02-05	26.06.18	28.06.18	23.07.18	24.07.18	26.07.18	2018-10-08	14.08.18	2018-04-09	2018-11-09	2018-11-09	13.09.18	18.09.18	18.09.18	19.09.18	19.09.18	20.09.18
Patientennummer	13523886	13524521	13606235	10041784465		13533181		13734928	13733337	13724791	13771474		13748312	13775374			13783349	13784833	13785904
Pano	87.9373	67.3741	73.6566	49.5253	17.8279	25.3566	77.5862	24.3442	23.2514	69.9029	41.1832	42.9958	12.1072	77.4584	73.8438	94.2731	29.5597	26.7206	75.7268
Carf	94.6924	31.3919	83.3552	39.8734	55.1742	36.6086	73.7931	49.3179	95.6522	82.2006	61.4334	55.2011	64.3253	86.3843	95.3753	100.441	32.4948	14.5749	78.0257
Ancistro	85.2835	15.5479	90.6946	82.2785	16.752	23.9303	26.2069	23.5047	30.2457	73.1392	56.4278	78.2247	29.2052	97.5794	65.8074	90.3713	38.9937	50.2024	65.0439
Ancistro + Pano	80.3378	18.0652	58.4535	21.8354	8.4375	9.98415	25.8621	11.7524	22.4953	42.7184	22.0705	33.0097	3.97412	90.1664	25.7771	61.674	18.1342	14.305	47.8702
Ancistro + Carf	84.0772	13.9191	27.7851	20.4114	12.0031	8.32013	18.6207	19.5173	36.1059	54.5307	29.5791	66.8516	10.3512	89.8638	36.9977	73.6312	18.9727	3.91363	40.2975
							von Thomas Bumm bekommen
							keine Aufklärung!						auch WBs gemacht					auch WBs gemacht
							rausnehmen?
