# Supplementary material for: Ancistrocladinium A Induces Apoptosis in Proteasome Inhibitor-Resistant Multiple Myeloma Cells: A Promising Therapeutic Agent Candidate
Source: Pharmaceuticals (Basel). 2023 Aug 18;16(8):1181. doi: 10.3390/ph16081181 (PMC10459547; doi:10.3390/ph16081181)
Supplement: Supplementary file 1 [file pharmaceuticals-16-01181-s001.zip › pharmaceuticals-2534250-supplementary/supplementary_files/Supplementary_Table_5_antibodies.xlsx]

## Sheet: Tabelle1
Supplementary Table 5 Antibodies used for Western blots. Details of the antibodies that were used in the study
Antibody	dilution	Order no.	Company
ATF4	1:1000 BSA	# 1181	Cell Signaling Technology (CST), Leiden, Netherlands
GAPDH	1:20,000 milk	# G9545	Sigma-Aldrich St. Louis, MO, USA
H2A.X	1:1000 BSA	# 7631	CST
p-H2A.X (Ser139)	1:1000 BSA	# 9717	CST
PARP-1	1:1000 milk	# sc-8007	Santa Cruz Biotechnology, Inc, Santa Cruz, CA, USA
p-ATR (Ser428)	1:1000 BSA	# 2853	CST
pATM (Ser1981) (D6H9)	1:1000 BSA	# 5883	CST
pChk1 (Ser345) (133D3)	1:1000 BSA	# 2348	CST
ATM (D2E2)	1:1000 BSA	#2873	CST
ATR	1:1000 milk	#2790	CST
goat anti mouse	1:20,000 milk	# 115-036-003	Jackson Immuno Research Laboratories, Inc, West Grove, PA USA
goat anti rabbit	1:20,000 milk	# 011-000-003	Jackson Immuno Research Laboratories, Inc, West Grove, PA USA
